# Supplementary material for: hoxc12/c13 as key regulators for rebooting the developmental program in Xenopus limb regeneration
Source: Nat Commun. 2024 Apr 22;15:3340. doi: 10.1038/s41467-024-47093-y (PMC11035627; doi:10.1038/s41467-024-47093-y)
Supplement: Supplementary file 4 — Supplementary Data 1 [file 41467_2024_47093_MOESM4_ESM.xlsx]

## Sheet: annotation
symbol	gene name	symbol in xenbase	gene name in xenbase	gene ontology
hoxc12.L		hoxc12.L	homeobox C12 L homeolog	(GO:0000981) DNA-binding transcription factor activity, RNA polymerase II-specific	(GO:0003674) molecular_function	(GO:0003676) nucleic acid binding	(GO:0003677) DNA binding	(GO:0003700) DNA-binding transcription factor activity	(GO:0005488) binding	(GO:0005575) cellular_component	(GO:0005622) intracellular anatomical structure	(GO:0005634) nucleus	(GO:0043226) organelle	(GO:0043227) membrane-bounded organelle	(GO:0043229) intracellular organelle	(GO:0043231) intracellular membrane-bounded organelle	(GO:0097159) organic cyclic compound binding	(GO:0110165) cellular anatomical entity	(GO:0140110) transcription regulator activity	(GO:1901363) heterocyclic compound binding
hoxc13.L		hoxc13.L	homeobox C13 L homeolog	(GO:0000981) DNA-binding transcription factor activity, RNA polymerase II-specific	(GO:0003674) molecular_function	(GO:0003676) nucleic acid binding	(GO:0003677) DNA binding	(GO:0003700) DNA-binding transcription factor activity	(GO:0005488) binding	(GO:0005575) cellular_component	(GO:0005622) intracellular anatomical structure	(GO:0005634) nucleus	(GO:0043226) organelle	(GO:0043227) membrane-bounded organelle	(GO:0043229) intracellular organelle	(GO:0043231) intracellular membrane-bounded organelle	(GO:0097159) organic cyclic compound binding	(GO:0110165) cellular anatomical entity	(GO:0140110) transcription regulator activity	(GO:1901363) heterocyclic compound binding
krt8.L		krt8.1.L	keratin 8, gene 1 L homeolog	(GO:0005575) cellular_component	(GO:0005622) intracellular anatomical structure	(GO:0005856) cytoskeleton	(GO:0005882) intermediate filament	(GO:0043226) organelle	(GO:0043228) non-membrane-bounded organelle	(GO:0043229) intracellular organelle	(GO:0043232) intracellular non-membrane-bounded organelle	(GO:0045095) keratin filament	(GO:0045111) intermediate filament cytoskeleton	(GO:0099080) supramolecular complex	(GO:0099081) supramolecular polymer	(GO:0099512) supramolecular fiber	(GO:0099513) polymeric cytoskeletal fiber	(GO:0110165) cellular anatomical entity
LOC100489839-like.L	putative ferric-chelate reductase 1	LOC108714379	putative ferric-chelate reductase 1	(GO:0003674) molecular_function	(GO:0003824) catalytic activity	(GO:0005488) binding	(GO:0005575) cellular_component	(GO:0016020) membrane	(GO:0016021) integral component of membrane	(GO:0016491) oxidoreductase activity	(GO:0031224) intrinsic component of membrane	(GO:0043167) ion binding	(GO:0043169) cation binding	(GO:0046872) metal ion binding	(GO:0110165) cellular anatomical entity
LOC100491114.S	keratin, type I cytoskeletal 9	LOC121396145	loricrin-like
LOC100497621.L	mixed lineage kinase domain-like protein	LOC108714144	mixed lineage kinase domain-like protein
Xelaev18013503m.g	methyltransferase like 7A	tmt1a.L
Xelaev18038150m.g	complement factor properdin, cfp	cfp.L	complement factor properdin L homeolog
Xelaev18043648m.g	sulfiredoxin-1-like	LOC108700963	sulfiredoxin-1	(GO:0000166) nucleotide binding	(GO:0003674) molecular_function	(GO:0003824) catalytic activity	(GO:0005488) binding	(GO:0005524) ATP binding	(GO:0016209) antioxidant activity	(GO:0016491) oxidoreductase activity	(GO:0016667) oxidoreductase activity, acting on a sulfur group of donors	(GO:0017076) purine nucleotide binding	(GO:0030554) adenyl nucleotide binding	(GO:0032542) sulfiredoxin activity	(GO:0032553) ribonucleotide binding	(GO:0032555) purine ribonucleotide binding	(GO:0032559) adenyl ribonucleotide binding	(GO:0035639) purine ribonucleoside triphosphate binding	(GO:0036094) small molecule binding	(GO:0043167) ion binding	(GO:0043168) anion binding	(GO:0097159) organic cyclic compound binding	(GO:0097367) carbohydrate derivative binding	(GO:1901265) nucleoside phosphate binding	(GO:1901363) heterocyclic compound binding
Xetrov90024050m.L	tetratricopeptide repeat protein
foxe1.L		foxe1.L	forkhead box E1 L homeolog	(GO:0000981) DNA-binding transcription factor activity, RNA polymerase II-specific	(GO:0003674) molecular_function	(GO:0003676) nucleic acid binding	(GO:0003677) DNA binding	(GO:0003700) DNA-binding transcription factor activity	(GO:0005488) binding	(GO:0005575) cellular_component	(GO:0005622) intracellular anatomical structure	(GO:0005634) nucleus	(GO:0006139) nucleobase-containing compound metabolic process	(GO:0006351) transcription, DNA-templated	(GO:0006355) regulation of transcription, DNA-templated	(GO:0006357) regulation of transcription by RNA polymerase II	(GO:0006366) transcription by RNA polymerase II	(GO:0006725) cellular aromatic compound metabolic process	(GO:0006807) nitrogen compound metabolic process	(GO:0008150) biological_process	(GO:0008152) metabolic process	(GO:0009058) biosynthetic process	(GO:0009059) macromolecule biosynthetic process	(GO:0009889) regulation of biosynthetic process	(GO:0009987) cellular process	(GO:0010467) gene expression	(GO:0010468) regulation of gene expression	(GO:0010556) regulation of macromolecule biosynthetic process	(GO:0016070) RNA metabolic process	(GO:0018130) heterocycle biosynthetic process	(GO:0019219) regulation of nucleobase-containing compound metabolic process	(GO:0019222) regulation of metabolic process	(GO:0019438) aromatic compound biosynthetic process	(GO:0031323) regulation of cellular metabolic process	(GO:0031326) regulation of cellular biosynthetic process	(GO:0032774) RNA biosynthetic process	(GO:0034641) cellular nitrogen compound metabolic process	(GO:0034654) nucleobase-containing compound biosynthetic process	(GO:0043170) macromolecule metabolic process	(GO:0043226) organelle	(GO:0043227) membrane-bounded organelle	(GO:0043229) intracellular organelle	(GO:0043231) intracellular membrane-bounded organelle	(GO:0043565) sequence-specific DNA binding	(GO:0044237) cellular metabolic process	(GO:0044238) primary metabolic process	(GO:0044249) cellular biosynthetic process	(GO:0044271) cellular nitrogen compound biosynthetic process	(GO:0046483) heterocycle metabolic process
Xelaev18000170m.g	mhc2-dba.L (major histocompatibility complex, class II, DB alpha L homeolog (provisional))	mhc2-dba.L
Xelaev18026042m.g	fam3d.S (family with sequence similarity 3 member D S homeolog)	fam3d.S	FAM3 metabolism regulating signaling molecule D S homeolog	(GO:0002790) peptide secretion	(GO:0002791) regulation of peptide secretion	(GO:0002792) negative regulation of peptide secretion	(GO:0005575) cellular_component	(GO:0005576) extracellular region	(GO:0006810) transport	(GO:0007154) cell communication	(GO:0007267) cell-cell signaling	(GO:0008150) biological_process	(GO:0009914) hormone transport	(GO:0009987) cellular process	(GO:0010646) regulation of cell communication	(GO:0010648) negative regulation of cell communication	(GO:0010817) regulation of hormone levels	(GO:0015833) peptide transport	(GO:0016020) membrane	(GO:0016021) integral component of membrane	(GO:0023051) regulation of signaling	(GO:0023052) signaling	(GO:0023057) negative regulation of signaling	(GO:0023061) signal release	(GO:0030072) peptide hormone secretion	(GO:0031224) intrinsic component of membrane	(GO:0032879) regulation of localization	(GO:0032940) secretion by cell	(GO:0042886) amide transport	(GO:0046879) hormone secretion	(GO:0046883) regulation of hormone secretion	(GO:0046888) negative regulation of hormone secretion	(GO:0046903) secretion	(GO:0048519) negative regulation of biological process	(GO:0048523) negative regulation of cellular process	(GO:0050789) regulation of biological process	(GO:0050794) regulation of cellular process	(GO:0051046) regulation of secretion	(GO:0051048) negative regulation of secretion	(GO:0051049) regulation of transport	(GO:0051051) negative regulation of transport	(GO:0051179) localization	(GO:0051234) establishment of localization	(GO:0065007) biological regulation	(GO:0065008) regulation of biological quality	(GO:0070091) glucagon secretion	(GO:0070092) regulation of glucagon secretion	(GO:0070093) negative regulation of glucagon secretion	(GO:0071702) organic substance transport
Xetrov90019509m.L		LOC108697055	cell wall protein IFF6-like
gpa33.S	Glycoprotein A33	gpa33.S	glycoprotein A33 (transmembrane) S homeolog	(GO:0005575) cellular_component	(GO:0005886) plasma membrane	(GO:0005887) integral component of plasma membrane	(GO:0016020) membrane	(GO:0016021) integral component of membrane	(GO:0031224) intrinsic component of membrane	(GO:0031226) intrinsic component of plasma membrane	(GO:0071944) cell periphery	(GO:0110165) cellular anatomical entity
sncg.S	Synuclein Gamma	sncg.S	synuclein gamma S homeolog
Xelaev18000658m.g	hypothetical protein	LOC108703364	uncharacterized LOC108703364
Xelaev18003482m.g	hypothetical protein	LOC108713984	dipeptidase 2	(GO:0003674) molecular_function	(GO:0003824) catalytic activity	(GO:0005488) binding	(GO:0005575) cellular_component	(GO:0008233) peptidase activity	(GO:0008235) metalloexopeptidase activity	(GO:0008237) metallopeptidase activity	(GO:0008238) exopeptidase activity	(GO:0016020) membrane	(GO:0016787) hydrolase activity	(GO:0016805) dipeptidase activity	(GO:0031224) intrinsic component of membrane	(GO:0031225) anchored component of membrane	(GO:0043167) ion binding	(GO:0043169) cation binding	(GO:0046872) metal ion binding	(GO:0070573) metallodipeptidase activity	(GO:0110165) cellular anatomical entity	(GO:0140096) catalytic activity, acting on a protein
Xelaev18006054m.g	hypothetical protein
Xelaev18032710m.g	hypothetical protein	XB22065621.S [provisional]
Xelaev18047298m.g	abca12.S (ATP binding cassette subfamily A member 12 S homeolog)	abca12.S	ATP binding cassette subfamily A member 12 S homeolog
zdhhc13		zdhhc13.L	zinc finger DHHC-type containing 13 L homeolog	(GO:0000139) Golgi membrane	(GO:0003674) molecular_function	(GO:0003824) catalytic activity	(GO:0005215) transporter activity	(GO:0005575) cellular_component	(GO:0005622) intracellular anatomical structure	(GO:0005737) cytoplasm	(GO:0005794) Golgi apparatus	(GO:0008324) cation transmembrane transporter activity	(GO:0012505) endomembrane system	(GO:0012506) vesicle membrane	(GO:0015075) ion transmembrane transporter activity	(GO:0015095) magnesium ion transmembrane transporter activity	(GO:0015318) inorganic molecular entity transmembrane transporter activity	(GO:0016020) membrane	(GO:0016021) integral component of membrane	(GO:0016409) palmitoyltransferase activity	(GO:0016417) S-acyltransferase activity	(GO:0016740) transferase activity	(GO:0016746) acyltransferase activity	(GO:0016747) acyltransferase activity, transferring groups other than amino-acyl groups	(GO:0019706) protein-cysteine S-palmitoyltransferase activity	(GO:0019707) protein-cysteine S-acyltransferase activity	(GO:0022857) transmembrane transporter activity	(GO:0022890) inorganic cation transmembrane transporter activity	(GO:0030659) cytoplasmic vesicle membrane	(GO:0031090) organelle membrane	(GO:0031224) intrinsic component of membrane	(GO:0031410) cytoplasmic vesicle	(GO:0031982) vesicle	(GO:0043226) organelle	(GO:0043227) membrane-bounded organelle	(GO:0043229) intracellular organelle	(GO:0043231) intracellular membrane-bounded organelle	(GO:0046873) metal ion transmembrane transporter activity	(GO:0097708) intracellular vesicle	(GO:0098588) bounding membrane of organelle	(GO:0110165) cellular anatomical entity	(GO:0140096) catalytic activity, acting on a protein
il15.L		LOC108719613	uncharacterized LOC108719613
LOC100490587.S	provisional ortholog of endonuclease domain containing 1	LOC108712680	endonuclease domain-containing 1 protein	(GO:0003674) molecular_function	(GO:0003676) nucleic acid binding	(GO:0003824) catalytic activity	(GO:0005488) binding	(GO:0016787) hydrolase activity	(GO:0043167) ion binding	(GO:0043169) cation binding	(GO:0046872) metal ion binding	(GO:0097159) organic cyclic compound binding	(GO:1901363) heterocyclic compound binding
fam110c.L	Family With Sequence Similarity 110 Member C	fam110c.L	family with sequence similarity 110 member C L homeolog
LOC100485997.S	deleted in malignant brain tumors 1 protein	dmbt1.S	deleted in malignant brain tumors 1 S homeolog
sp9.L		sp9.L	Sp9 transcription factor L homeolog
txn.L	thioredoxin	txn.L	thioredoxin L homeolog
Xelaev18001616m.g	Trypsin-like serine protease	MGC116527	uncharacterized protein MGC116527	(GO:0003674) molecular_function	(GO:0003824) catalytic activity	(GO:0004175) endopeptidase activity	(GO:0004252) serine-type endopeptidase activity	(GO:0008233) peptidase activity	(GO:0008236) serine-type peptidase activity	(GO:0016787) hydrolase activity	(GO:0017171) serine hydrolase activity	(GO:0140096) catalytic activity, acting on a protein
Xelaev18011351m.g	LOC108707834, OX-2 membrane glycoprotein-like, CD200	LOC108707834	OX-2 membrane glycoprotein
Xelaev18011385m.g	LOC108707400, mucin-5AC-like	LOC121399621	mucin-5AC-like
Xelaev18014013m.g	LOC108708798, hydroperoxide isomerase ALOXE3-like	LOC108708798	hydroperoxide isomerase ALOXE3	(GO:0003674) molecular_function	(GO:0003824) catalytic activity	(GO:0005488) binding	(GO:0005506) iron ion binding	(GO:0005575) cellular_component	(GO:0005622) intracellular anatomical structure	(GO:0005737) cytoplasm	(GO:0016491) oxidoreductase activity	(GO:0016701) oxidoreductase activity, acting on single donors with incorporation of molecular oxygen	(GO:0016702) oxidoreductase activity, acting on single donors with incorporation of molecular oxygen, incorporation of two atoms of oxygen	(GO:0043167) ion binding	(GO:0043169) cation binding	(GO:0046872) metal ion binding	(GO:0046914) transition metal ion binding	(GO:0051213) dioxygenase activity	(GO:0110165) cellular anatomical entity
Xelaev18024500m.g	ehf.S, ETS homologous factor S homeolog	ehf.S	ETS homologous factor S homeolog	(GO:0003674) molecular_function	(GO:0003676) nucleic acid binding	(GO:0003677) DNA binding	(GO:0003700) DNA-binding transcription factor activity	(GO:0005488) binding	(GO:0005575) cellular_component	(GO:0005622) intracellular anatomical structure	(GO:0005634) nucleus	(GO:0006139) nucleobase-containing compound metabolic process	(GO:0006351) transcription, DNA-templated	(GO:0006366) transcription by RNA polymerase II	(GO:0006725) cellular aromatic compound metabolic process	(GO:0006807) nitrogen compound metabolic process	(GO:0008150) biological_process	(GO:0008152) metabolic process	(GO:0008283) cell population proliferation	(GO:0009058) biosynthetic process	(GO:0009059) macromolecule biosynthetic process	(GO:0009888) tissue development	(GO:0009987) cellular process	(GO:0010467) gene expression	(GO:0016070) RNA metabolic process	(GO:0018130) heterocycle biosynthetic process	(GO:0019438) aromatic compound biosynthetic process	(GO:0030154) cell differentiation	(GO:0030855) epithelial cell differentiation	(GO:0032502) developmental process	(GO:0032774) RNA biosynthetic process	(GO:0034641) cellular nitrogen compound metabolic process	(GO:0034654) nucleobase-containing compound biosynthetic process	(GO:0043170) macromolecule metabolic process	(GO:0043226) organelle	(GO:0043227) membrane-bounded organelle	(GO:0043229) intracellular organelle	(GO:0043231) intracellular membrane-bounded organelle	(GO:0043565) sequence-specific DNA binding	(GO:0044237) cellular metabolic process	(GO:0044238) primary metabolic process	(GO:0044249) cellular biosynthetic process	(GO:0044271) cellular nitrogen compound biosynthetic process	(GO:0046483) heterocycle metabolic process	(GO:0048856) anatomical structure development	(GO:0048869) cellular developmental process	(GO:0050673) epithelial cell proliferation	(GO:0060429) epithelium development	(GO:0071704) organic substance metabolic process
Xelaev18027311m.g	cyp3a4, cytochrome P450 family 3 subfamily A member 4	cyp3a4.1.L	cytochrome P450 family 3 subfamily A member 4, gene 1 L homeolog	(GO:0003674) molecular_function	(GO:0003824) catalytic activity	(GO:0004497) monooxygenase activity	(GO:0005488) binding	(GO:0005506) iron ion binding	(GO:0005575) cellular_component	(GO:0016020) membrane	(GO:0016021) integral component of membrane	(GO:0016491) oxidoreductase activity	(GO:0016705) oxidoreductase activity, acting on paired donors, with incorporation or reduction of molecular oxygen	(GO:0020037) heme binding	(GO:0031224) intrinsic component of membrane	(GO:0043167) ion binding	(GO:0043169) cation binding	(GO:0046872) metal ion binding	(GO:0046906) tetrapyrrole binding	(GO:0046914) transition metal ion binding	(GO:0097159) organic cyclic compound binding	(GO:0110165) cellular anatomical entity	(GO:1901363) heterocyclic compound binding
Xetrov90003730m.S	ATP8B1
Xetrov90012125m.S		pigc.S	phosphatidylinositol glycan anchor biosynthesis class C S homeolog	(GO:0005575) cellular_component	(GO:0006464) cellular protein modification process	(GO:0006497) protein lipidation	(GO:0006505) GPI anchor metabolic process	(GO:0006506) GPI anchor biosynthetic process	(GO:0006629) lipid metabolic process	(GO:0006643) membrane lipid metabolic process	(GO:0006644) phospholipid metabolic process	(GO:0006650) glycerophospholipid metabolic process	(GO:0006661) phosphatidylinositol biosynthetic process	(GO:0006664) glycolipid metabolic process	(GO:0006793) phosphorus metabolic process	(GO:0006796) phosphate-containing compound metabolic process	(GO:0006807) nitrogen compound metabolic process	(GO:0008150) biological_process	(GO:0008152) metabolic process	(GO:0008610) lipid biosynthetic process	(GO:0008654) phospholipid biosynthetic process	(GO:0009058) biosynthetic process	(GO:0009059) macromolecule biosynthetic process	(GO:0009247) glycolipid biosynthetic process	(GO:0009987) cellular process	(GO:0016020) membrane	(GO:0016021) integral component of membrane	(GO:0019538) protein metabolic process	(GO:0019637) organophosphate metabolic process	(GO:0031224) intrinsic component of membrane	(GO:0034645) cellular macromolecule biosynthetic process	(GO:0036211) protein modification process	(GO:0042157) lipoprotein metabolic process	(GO:0042158) lipoprotein biosynthetic process	(GO:0043170) macromolecule metabolic process	(GO:0043412) macromolecule modification	(GO:0044237) cellular metabolic process	(GO:0044238) primary metabolic process	(GO:0044249) cellular biosynthetic process	(GO:0044255) cellular lipid metabolic process	(GO:0044260) cellular macromolecule metabolic process	(GO:0044267) cellular protein metabolic process	(GO:0045017) glycerolipid biosynthetic process	(GO:0046467) membrane lipid biosynthetic process	(GO:0046474) glycerophospholipid biosynthetic process	(GO:0046486) glycerolipid metabolic process	(GO:0046488) phosphatidylinositol metabolic process	(GO:0071704) organic substance metabolic process	(GO:0090407) organophosphate biosynthetic process
tnn.L	tenascin N	tnn.L	tenascin N L homeolog
galnt3.S	Polypeptide N-acetylgalactosaminyltransferase 3	galnt3.S	polypeptide N-acetylgalactosaminyltransferase 3 S homeolog	(GO:0000139) Golgi membrane	(GO:0003674) molecular_function	(GO:0003824) catalytic activity	(GO:0004653) polypeptide N-acetylgalactosaminyltransferase activity	(GO:0005488) binding	(GO:0005575) cellular_component	(GO:0005622) intracellular anatomical structure	(GO:0005737) cytoplasm	(GO:0005794) Golgi apparatus	(GO:0006464) cellular protein modification process	(GO:0006486) protein glycosylation	(GO:0006807) nitrogen compound metabolic process	(GO:0008150) biological_process	(GO:0008152) metabolic process	(GO:0008194) UDP-glycosyltransferase activity	(GO:0008376) acetylgalactosaminyltransferase activity	(GO:0009058) biosynthetic process	(GO:0009059) macromolecule biosynthetic process	(GO:0009100) glycoprotein metabolic process	(GO:0009101) glycoprotein biosynthetic process	(GO:0009987) cellular process	(GO:0012505) endomembrane system	(GO:0016020) membrane	(GO:0016021) integral component of membrane	(GO:0016740) transferase activity	(GO:0016757) glycosyltransferase activity	(GO:0016758) hexosyltransferase activity	(GO:0019538) protein metabolic process	(GO:0030246) carbohydrate binding	(GO:0031090) organelle membrane	(GO:0031224) intrinsic component of membrane	(GO:0034645) cellular macromolecule biosynthetic process	(GO:0036211) protein modification process	(GO:0043170) macromolecule metabolic process	(GO:0043226) organelle	(GO:0043227) membrane-bounded organelle	(GO:0043229) intracellular organelle	(GO:0043231) intracellular membrane-bounded organelle	(GO:0043412) macromolecule modification	(GO:0043413) macromolecule glycosylation	(GO:0044237) cellular metabolic process	(GO:0044238) primary metabolic process	(GO:0044249) cellular biosynthetic process	(GO:0044260) cellular macromolecule metabolic process	(GO:0044267) cellular protein metabolic process	(GO:0070085) glycosylation
LOC100490819.L	endou endonuclease, poly(U) specific	endou.L	endonuclease, poly(U) specific L homeolog	(GO:0002376) immune system process	(GO:0003674) molecular_function	(GO:0003676) nucleic acid binding	(GO:0003723) RNA binding	(GO:0003824) catalytic activity	(GO:0004518) nuclease activity	(GO:0004519) endonuclease activity	(GO:0004521) endoribonuclease activity	(GO:0004540) ribonuclease activity	(GO:0005044) scavenger receptor activity	(GO:0005488) binding	(GO:0006955) immune response	(GO:0008150) biological_process	(GO:0016787) hydrolase activity	(GO:0016788) hydrolase activity, acting on ester bonds	(GO:0030246) carbohydrate binding	(GO:0030247) polysaccharide binding	(GO:0038024) cargo receptor activity	(GO:0043167) ion binding	(GO:0043169) cation binding	(GO:0046872) metal ion binding	(GO:0050896) response to stimulus	(GO:0097159) organic cyclic compound binding	(GO:0140098) catalytic activity, acting on RNA	(GO:0140640) catalytic activity, acting on a nucleic acid	(GO:1901363) heterocyclic compound binding
LOC101730868-like.L	LOC101730868 lipopolysaccharide-induced tumor necrosis factor-alpha factor homolog	carhsp1.L	calcium regulated heat stable protein 1 L homeolog	(GO:0003674) molecular_function	(GO:0003676) nucleic acid binding	(GO:0005488) binding	(GO:0097159) organic cyclic compound binding	(GO:1901363) heterocyclic compound binding
noxa1.L	NADPH oxidase activator 1	noxa1.L	NADPH oxidase activator 1 L homeolog	(GO:0005575) cellular_component	(GO:0005886) plasma membrane	(GO:0005887) integral component of plasma membrane	(GO:0006801) superoxide metabolic process	(GO:0008150) biological_process	(GO:0008152) metabolic process	(GO:0009987) cellular process	(GO:0016020) membrane	(GO:0016021) integral component of membrane	(GO:0031224) intrinsic component of membrane	(GO:0031226) intrinsic component of plasma membrane	(GO:0032991) protein-containing complex	(GO:0043020) NADPH oxidase complex	(GO:0044237) cellular metabolic process	(GO:0071944) cell periphery	(GO:0072593) reactive oxygen species metabolic process	(GO:0098796) membrane protein complex	(GO:0098797) plasma membrane protein complex	(GO:0110165) cellular anatomical entity	(GO:1902494) catalytic complex	(GO:1990204) oxidoreductase complex
ptk6.L	protein tyrosine kinase 6	LOC108702042	protein-tyrosine kinase 6	(GO:0000166) nucleotide binding	(GO:0003674) molecular_function	(GO:0003824) catalytic activity	(GO:0004672) protein kinase activity	(GO:0004712) protein serine/threonine/tyrosine kinase activity	(GO:0004713) protein tyrosine kinase activity	(GO:0004715) non-membrane spanning protein tyrosine kinase activity	(GO:0005488) binding	(GO:0005524) ATP binding	(GO:0016301) kinase activity	(GO:0016740) transferase activity	(GO:0016772) transferase activity, transferring phosphorus-containing groups	(GO:0016773) phosphotransferase activity, alcohol group as acceptor	(GO:0017076) purine nucleotide binding	(GO:0030554) adenyl nucleotide binding	(GO:0032553) ribonucleotide binding	(GO:0032555) purine ribonucleotide binding	(GO:0032559) adenyl ribonucleotide binding	(GO:0035639) purine ribonucleoside triphosphate binding	(GO:0036094) small molecule binding	(GO:0043167) ion binding	(GO:0043168) anion binding	(GO:0097159) organic cyclic compound binding	(GO:0097367) carbohydrate derivative binding	(GO:0140096) catalytic activity, acting on a protein	(GO:1901265) nucleoside phosphate binding	(GO:1901363) heterocyclic compound binding
Xelaev18032450m.g	LOC108719454, ly6/PLAUR domain-containing protein 2-like	LOC108719454	ly6/PLAUR domain-containing protein 2	(GO:0005575) cellular_component	(GO:0005886) plasma membrane	(GO:0016020) membrane	(GO:0016021) integral component of membrane	(GO:0031224) intrinsic component of membrane	(GO:0071944) cell periphery	(GO:0110165) cellular anatomical entity
Xelaev18036232m.g	LOC108696801, urokinase plasminogen activator surface receptor-like	LOC108696801	urokinase plasminogen activator surface receptor
Xelaev18046365m.g	LOC108702679, sulfiredoxin-1-like	LOC108702679	sulfiredoxin-1	(GO:0000166) nucleotide binding	(GO:0003674) molecular_function	(GO:0003824) catalytic activity	(GO:0005488) binding	(GO:0005524) ATP binding	(GO:0016209) antioxidant activity	(GO:0016491) oxidoreductase activity	(GO:0016667) oxidoreductase activity, acting on a sulfur group of donors	(GO:0017076) purine nucleotide binding	(GO:0030554) adenyl nucleotide binding	(GO:0032542) sulfiredoxin activity	(GO:0032553) ribonucleotide binding	(GO:0032555) purine ribonucleotide binding	(GO:0032559) adenyl ribonucleotide binding	(GO:0035639) purine ribonucleoside triphosphate binding	(GO:0036094) small molecule binding	(GO:0043167) ion binding	(GO:0043168) anion binding	(GO:0097159) organic cyclic compound binding	(GO:0097367) carbohydrate derivative binding	(GO:1901265) nucleoside phosphate binding	(GO:1901363) heterocyclic compound binding
plcg2.L	Phospholipase Cg2	plcg2.L	phospholipase C gamma 2 L homeolog	(GO:0003674) molecular_function	(GO:0003824) catalytic activity	(GO:0004435) phosphatidylinositol phospholipase C activity	(GO:0004620) phospholipase activity	(GO:0004629) phospholipase C activity	(GO:0006629) lipid metabolic process	(GO:0006644) phospholipid metabolic process	(GO:0006793) phosphorus metabolic process	(GO:0006796) phosphate-containing compound metabolic process	(GO:0007154) cell communication	(GO:0007165) signal transduction	(GO:0008081) phosphoric diester hydrolase activity	(GO:0008150) biological_process	(GO:0008152) metabolic process	(GO:0009056) catabolic process	(GO:0009395) phospholipid catabolic process	(GO:0009987) cellular process	(GO:0016042) lipid catabolic process	(GO:0016298) lipase activity	(GO:0016787) hydrolase activity	(GO:0016788) hydrolase activity, acting on ester bonds	(GO:0019637) organophosphate metabolic process	(GO:0023052) signaling	(GO:0035556) intracellular signal transduction	(GO:0042578) phosphoric ester hydrolase activity	(GO:0044237) cellular metabolic process	(GO:0044238) primary metabolic process	(GO:0044242) cellular lipid catabolic process	(GO:0044248) cellular catabolic process	(GO:0044255) cellular lipid metabolic process	(GO:0046434) organophosphate catabolic process	(GO:0050789) regulation of biological process	(GO:0050794) regulation of cellular process	(GO:0050896) response to stimulus	(GO:0051716) cellular response to stimulus	(GO:0065007) biological regulation	(GO:0071704) organic substance metabolic process	(GO:1901575) organic substance catabolic process
fam110c.S	Family With Sequence Similarity 110 Member C	fam110c.S	family with sequence similarity 110 member C S homeolog
lpar3.S	lysophosphatidic acid receptor 3	lpar3.S	lysophosphatidic acid receptor 3 S homeolog	(GO:0003674) molecular_function	(GO:0004888) transmembrane signaling receptor activity	(GO:0004930) G protein-coupled receptor activity	(GO:0005575) cellular_component	(GO:0005886) plasma membrane	(GO:0016020) membrane	(GO:0016021) integral component of membrane	(GO:0031224) intrinsic component of membrane	(GO:0038023) signaling receptor activity	(GO:0045125) bioactive lipid receptor activity	(GO:0060089) molecular transducer activity	(GO:0070915) lysophosphatidic acid receptor activity	(GO:0071944) cell periphery	(GO:0110165) cellular anatomical entity
mhc2a.S		mhc2-dma.S
noxo1-like.1.S	NADPH oxidase organizer 1-like
myo5c.L	myosin VC	myo5c.L	myosin VC L homeolog	(GO:0000166) nucleotide binding	(GO:0003674) molecular_function	(GO:0003774) cytoskeletal motor activity	(GO:0003779) actin binding	(GO:0005488) binding	(GO:0005515) protein binding	(GO:0005524) ATP binding	(GO:0005575) cellular_component	(GO:0005622) intracellular anatomical structure	(GO:0005856) cytoskeleton	(GO:0008092) cytoskeletal protein binding	(GO:0015629) actin cytoskeleton	(GO:0016459) myosin complex	(GO:0017076) purine nucleotide binding	(GO:0030554) adenyl nucleotide binding	(GO:0032553) ribonucleotide binding	(GO:0032555) purine ribonucleotide binding	(GO:0032559) adenyl ribonucleotide binding	(GO:0032991) protein-containing complex	(GO:0035639) purine ribonucleoside triphosphate binding	(GO:0036094) small molecule binding	(GO:0043167) ion binding	(GO:0043168) anion binding	(GO:0043226) organelle	(GO:0043228) non-membrane-bounded organelle	(GO:0043229) intracellular organelle	(GO:0043232) intracellular non-membrane-bounded organelle	(GO:0097159) organic cyclic compound binding	(GO:0097367) carbohydrate derivative binding	(GO:0110165) cellular anatomical entity	(GO:1901265) nucleoside phosphate binding	(GO:1901363) heterocyclic compound binding
Xelaev18016844m.g	CD74 molecule L homeolog, cd74.L	cd74.L	CD74 molecule L homeolog	(GO:0002376) immune system process	(GO:0003674) molecular_function	(GO:0005102) signaling receptor binding	(GO:0005488) binding	(GO:0005515) protein binding	(GO:0005575) cellular_component	(GO:0006810) transport	(GO:0006886) intracellular protein transport	(GO:0006955) immune response	(GO:0008104) protein localization	(GO:0008150) biological_process	(GO:0009987) cellular process	(GO:0015031) protein transport	(GO:0016020) membrane	(GO:0016021) integral component of membrane	(GO:0016043) cellular component organization	(GO:0019882) antigen processing and presentation	(GO:0019955) cytokine binding	(GO:0022607) cellular component assembly	(GO:0031224) intrinsic component of membrane	(GO:0033036) macromolecule localization	(GO:0034613) cellular protein localization	(GO:0035718) macrophage migration inhibitory factor binding	(GO:0042287) MHC protein binding	(GO:0042289) MHC class II protein binding	(GO:0043933) protein-containing complex organization	(GO:0044085) cellular component biogenesis	(GO:0045184) establishment of protein localization	(GO:0046907) intracellular transport	(GO:0050896) response to stimulus	(GO:0051179) localization	(GO:0051234) establishment of localization	(GO:0051259) protein complex oligomerization	(GO:0051641) cellular localization	(GO:0051649) establishment of localization in cell	(GO:0065003) protein-containing complex assembly	(GO:0070206) protein trimerization	(GO:0070727) cellular macromolecule localization	(GO:0071702) organic substance transport	(GO:0071705) nitrogen compound transport	(GO:0071840) cellular component organization or biogenesis	(GO:0110165) cellular anatomical entity
Xelaev18029632m.g	LOC108718065, uncharacterized	LOC108718065	uncharacterized LOC108718065
Xelaev18040074m.g	kunitz-type protease inhibitor 1-like, LOC108699269, SPINT1	spint1.L	serine peptidase inhibitor, Kunitz type 1 L homeolog	(GO:0003674) molecular_function	(GO:0004857) enzyme inhibitor activity	(GO:0004866) endopeptidase inhibitor activity	(GO:0004867) serine-type endopeptidase inhibitor activity	(GO:0005575) cellular_component	(GO:0016020) membrane	(GO:0016021) integral component of membrane	(GO:0030234) enzyme regulator activity	(GO:0030414) peptidase inhibitor activity	(GO:0031224) intrinsic component of membrane	(GO:0061134) peptidase regulator activity	(GO:0061135) endopeptidase regulator activity	(GO:0098772) molecular function regulator activity	(GO:0110165) cellular anatomical entity
tenm1.L	teneurin transmembrane protein 1	LOC108698386	teneurin-1
LOC100494099.L	interleukin-17D	LOC108701082	interleukin-17D	(GO:0003674) molecular_function	(GO:0005102) signaling receptor binding	(GO:0005125) cytokine activity	(GO:0005488) binding	(GO:0005515) protein binding	(GO:0005575) cellular_component	(GO:0005576) extracellular region	(GO:0005615) extracellular space	(GO:0006950) response to stress	(GO:0006952) defense response	(GO:0006954) inflammatory response	(GO:0008150) biological_process	(GO:0030545) signaling receptor regulator activity	(GO:0030546) signaling receptor activator activity	(GO:0048018) receptor ligand activity	(GO:0050896) response to stimulus	(GO:0098772) molecular function regulator activity	(GO:0110165) cellular anatomical entity
Xetrov90023065m.S	LOC440335
ggt1.L	gamma-glutamyltransferase 1	ggt1.L	gamma-glutamyltransferase 1 L homeolog	(GO:0003674) molecular_function	(GO:0003824) catalytic activity	(GO:0006518) peptide metabolic process	(GO:0006575) cellular modified amino acid metabolic process	(GO:0006749) glutathione metabolic process	(GO:0006751) glutathione catabolic process	(GO:0006790) sulfur compound metabolic process	(GO:0006807) nitrogen compound metabolic process	(GO:0008150) biological_process	(GO:0008152) metabolic process	(GO:0008233) peptidase activity	(GO:0008242) omega peptidase activity	(GO:0009056) catabolic process	(GO:0009987) cellular process	(GO:0016787) hydrolase activity	(GO:0034641) cellular nitrogen compound metabolic process	(GO:0036374) glutathione hydrolase activity	(GO:0042219) cellular modified amino acid catabolic process	(GO:0043171) peptide catabolic process	(GO:0043603) cellular amide metabolic process	(GO:0044237) cellular metabolic process	(GO:0044248) cellular catabolic process	(GO:0044273) sulfur compound catabolic process	(GO:0070003) threonine-type peptidase activity	(GO:0071704) organic substance metabolic process	(GO:0140096) catalytic activity, acting on a protein	(GO:1901564) organonitrogen compound metabolic process	(GO:1901565) organonitrogen compound catabolic process	(GO:1901575) organic substance catabolic process
Xelaev18043463m.g	sall4.L, sall4a, spalt-like transcription factor 4 L homeolog	sall4.L	spalt-like transcription factor 4 L homeolog
Xelaev18046188m.g	sall4.S, sall4b, spalt-like transcription factor 4 S homeolog	sall4.S	spalt-like transcription factor 4 S homeolog
grhl3.L	Grainyhead Like Transcription Factor 3	grhl3.L	grainyhead like transcription factor 3 L homeolog	(GO:0003674) molecular_function	(GO:0003676) nucleic acid binding	(GO:0003677) DNA binding	(GO:0005488) binding	(GO:0005575) cellular_component	(GO:0005622) intracellular anatomical structure	(GO:0005634) nucleus	(GO:0043226) organelle	(GO:0043227) membrane-bounded organelle	(GO:0043229) intracellular organelle	(GO:0043231) intracellular membrane-bounded organelle	(GO:0097159) organic cyclic compound binding	(GO:0110165) cellular anatomical entity	(GO:1901363) heterocyclic compound binding
LOC100486063.S	col6a5, collagen type VI alpha 5 chain	col6a5.S	collagen type VI alpha 5 chain S homeolog
Xelaev18011414m.g	LOC108707411, transmembrane protease serine 2-like	tmprss2.15.L	transmembrane serine protease 2 gene 15 L homeolog
wdfy1-like.S	WD repeat and FYVE domain containing 1	LOC108718155	WD repeat and FYVE domain-containing protein 1-like
Xelaev18013824m.g	LOC108708732, matrix metalloproteinase-18-like	LOC108708732	matrix metalloproteinase-18-like	(GO:0003674) molecular_function	(GO:0003824) catalytic activity	(GO:0004175) endopeptidase activity	(GO:0004222) metalloendopeptidase activity	(GO:0005488) binding	(GO:0005575) cellular_component	(GO:0005576) extracellular region	(GO:0008233) peptidase activity	(GO:0008237) metallopeptidase activity	(GO:0008270) zinc ion binding	(GO:0016787) hydrolase activity	(GO:0030312) external encapsulating structure	(GO:0031012) extracellular matrix	(GO:0043167) ion binding	(GO:0043169) cation binding	(GO:0046872) metal ion binding	(GO:0046914) transition metal ion binding	(GO:0071944) cell periphery	(GO:0110165) cellular anatomical entity	(GO:0140096) catalytic activity, acting on a protein
Xelaev18036394m.g	EPH receptor A2 L homeolog, epha2	epha2.L	EPH receptor A2 L homeolog	(GO:0000166) nucleotide binding	(GO:0003674) molecular_function	(GO:0003824) catalytic activity	(GO:0004672) protein kinase activity	(GO:0004712) protein serine/threonine/tyrosine kinase activity	(GO:0004713) protein tyrosine kinase activity	(GO:0004714) transmembrane receptor protein tyrosine kinase activity	(GO:0004888) transmembrane signaling receptor activity	(GO:0005003) ephrin receptor activity	(GO:0005488) binding	(GO:0005524) ATP binding	(GO:0005575) cellular_component	(GO:0005886) plasma membrane	(GO:0005887) integral component of plasma membrane	(GO:0007275) multicellular organism development	(GO:0007399) nervous system development	(GO:0008150) biological_process	(GO:0016020) membrane	(GO:0016021) integral component of membrane	(GO:0016301) kinase activity	(GO:0016740) transferase activity	(GO:0016772) transferase activity, transferring phosphorus-containing groups	(GO:0016773) phosphotransferase activity, alcohol group as acceptor	(GO:0017076) purine nucleotide binding	(GO:0019199) transmembrane receptor protein kinase activity	(GO:0030554) adenyl nucleotide binding	(GO:0031224) intrinsic component of membrane	(GO:0031226) intrinsic component of plasma membrane	(GO:0032501) multicellular organismal process	(GO:0032502) developmental process	(GO:0032553) ribonucleotide binding	(GO:0032555) purine ribonucleotide binding	(GO:0032559) adenyl ribonucleotide binding	(GO:0035639) purine ribonucleoside triphosphate binding	(GO:0036094) small molecule binding	(GO:0038023) signaling receptor activity	(GO:0043167) ion binding	(GO:0043168) anion binding	(GO:0048731) system development	(GO:0048856) anatomical structure development	(GO:0060089) molecular transducer activity	(GO:0071944) cell periphery	(GO:0097159) organic cyclic compound binding	(GO:0097367) carbohydrate derivative binding	(GO:0110165) cellular anatomical entity	(GO:0140096) catalytic activity, acting on a protein
LOC100492325-like.1.L	fish-egg lectin-like	XB5932119.L [provisional]
Xelaev18018615m.g	LOC108711579, uncharacterized	LOC108711579	uncharacterized LOC108711579	(GO:0000323) lytic vacuole	(GO:0002376) immune system process	(GO:0003674) molecular_function	(GO:0005102) signaling receptor binding	(GO:0005125) cytokine activity	(GO:0005126) cytokine receptor binding	(GO:0005149) interleukin-1 receptor binding	(GO:0005488) binding	(GO:0005515) protein binding	(GO:0005575) cellular_component	(GO:0005576) extracellular region	(GO:0005615) extracellular space	(GO:0005622) intracellular anatomical structure	(GO:0005737) cytoplasm	(GO:0005764) lysosome	(GO:0005773) vacuole	(GO:0005829) cytosol	(GO:0006950) response to stress	(GO:0006952) defense response	(GO:0006954) inflammatory response	(GO:0006955) immune response	(GO:0008150) biological_process	(GO:0030545) signaling receptor regulator activity	(GO:0030546) signaling receptor activator activity	(GO:0043226) organelle	(GO:0043227) membrane-bounded organelle	(GO:0043229) intracellular organelle	(GO:0043231) intracellular membrane-bounded organelle	(GO:0048018) receptor ligand activity	(GO:0050896) response to stimulus	(GO:0070851) growth factor receptor binding	(GO:0098772) molecular function regulator activity	(GO:0110165) cellular anatomical entity
dcc-like.L	netrin receptor
LOC100489980-like.S	cyp26c1 cytochrome P450 family 26 subfamily C member 1
Xelaev18023452m.g	Lhx9L, LIM homeobox 9 L homeolog	lhx9.L	LIM homeobox 9 L homeolog	(GO:0000981) DNA-binding transcription factor activity, RNA polymerase II-specific	(GO:0003674) molecular_function	(GO:0003676) nucleic acid binding	(GO:0003677) DNA binding	(GO:0003700) DNA-binding transcription factor activity	(GO:0005488) binding	(GO:0005575) cellular_component	(GO:0005622) intracellular anatomical structure	(GO:0005634) nucleus	(GO:0043167) ion binding	(GO:0043169) cation binding	(GO:0043226) organelle	(GO:0043227) membrane-bounded organelle	(GO:0043229) intracellular organelle	(GO:0043231) intracellular membrane-bounded organelle	(GO:0046872) metal ion binding	(GO:0097159) organic cyclic compound binding	(GO:0110165) cellular anatomical entity	(GO:0140110) transcription regulator activity	(GO:1901363) heterocyclic compound binding
gja1.S	gap junction protein alpha 1	gja1.S	gap junction protein alpha 1 S homeolog	(GO:0003674) molecular_function	(GO:0005215) transporter activity	(GO:0005575) cellular_component	(GO:0005886) plasma membrane	(GO:0005911) cell-cell junction	(GO:0005921) gap junction	(GO:0005922) connexin complex	(GO:0007154) cell communication	(GO:0007267) cell-cell signaling	(GO:0007275) multicellular organism development	(GO:0007507) heart development	(GO:0008150) biological_process	(GO:0009987) cellular process	(GO:0016020) membrane	(GO:0016021) integral component of membrane	(GO:0022857) transmembrane transporter activity	(GO:0023052) signaling	(GO:0030054) cell junction	(GO:0031224) intrinsic component of membrane	(GO:0032501) multicellular organismal process	(GO:0032502) developmental process	(GO:0032991) protein-containing complex	(GO:0048513) animal organ development	(GO:0048731) system development	(GO:0048856) anatomical structure development	(GO:0070161) anchoring junction	(GO:0071944) cell periphery	(GO:0072359) circulatory system development	(GO:0098796) membrane protein complex	(GO:0098797) plasma membrane protein complex	(GO:0110165) cellular anatomical entity
hgd.L	homogentisate 1,2-dioxygenase	hgd.L	homogentisate 1,2-dioxygenase L homeolog	(GO:0003674) molecular_function	(GO:0003824) catalytic activity	(GO:0004411) homogentisate 1,2-dioxygenase activity	(GO:0005488) binding	(GO:0006082) organic acid metabolic process	(GO:0006520) cellular amino acid metabolic process	(GO:0006558) L-phenylalanine metabolic process	(GO:0006559) L-phenylalanine catabolic process	(GO:0006570) tyrosine metabolic process	(GO:0006725) cellular aromatic compound metabolic process	(GO:0006807) nitrogen compound metabolic process	(GO:0008150) biological_process	(GO:0008152) metabolic process	(GO:0009056) catabolic process	(GO:0009063) cellular amino acid catabolic process	(GO:0009072) aromatic amino acid family metabolic process	(GO:0009074) aromatic amino acid family catabolic process	(GO:0009987) cellular process	(GO:0016054) organic acid catabolic process	(GO:0016491) oxidoreductase activity	(GO:0016701) oxidoreductase activity, acting on single donors with incorporation of molecular oxygen	(GO:0016702) oxidoreductase activity, acting on single donors with incorporation of molecular oxygen, incorporation of two atoms of oxygen	(GO:0019439) aromatic compound catabolic process	(GO:0019752) carboxylic acid metabolic process	(GO:0043167) ion binding	(GO:0043169) cation binding	(GO:0043436) oxoacid metabolic process	(GO:0044237) cellular metabolic process	(GO:0044238) primary metabolic process	(GO:0044248) cellular catabolic process	(GO:0044281) small molecule metabolic process	(GO:0044282) small molecule catabolic process	(GO:0046395) carboxylic acid catabolic process	(GO:0046872) metal ion binding	(GO:0051213) dioxygenase activity	(GO:0071704) organic substance metabolic process	(GO:1901360) organic cyclic compound metabolic process	(GO:1901361) organic cyclic compound catabolic process	(GO:1901564) organonitrogen compound metabolic process	(GO:1901565) organonitrogen compound catabolic process	(GO:1901575) organic substance catabolic process	(GO:1901605) alpha-amino acid metabolic process	(GO:1901606) alpha-amino acid catabolic process	(GO:1902221) erythrose 4-phosphate/phosphoenolpyruvate family amino acid metabolic process	(GO:1902222) erythrose 4-phosphate/phosphoenolpyruvate family amino acid catabolic process
Xelaev18013114m.g	Zic2L, Zic family member 2 L homeolog	zic2.L	Zic family member 2 L homeolog	(GO:0000122) negative regulation of transcription by RNA polymerase II	(GO:0001667) ameboidal-type cell migration	(GO:0001837) epithelial to mesenchymal transition	(GO:0003002) regionalization	(GO:0003008) system process	(GO:0003674) molecular_function	(GO:0003676) nucleic acid binding	(GO:0003677) DNA binding	(GO:0003682) chromatin binding	(GO:0003700) DNA-binding transcription factor activity	(GO:0005488) binding	(GO:0005575) cellular_component	(GO:0005622) intracellular anatomical structure	(GO:0005634) nucleus	(GO:0005737) cytoplasm	(GO:0006139) nucleobase-containing compound metabolic process	(GO:0006351) transcription, DNA-templated	(GO:0006355) regulation of transcription, DNA-templated	(GO:0006357) regulation of transcription by RNA polymerase II	(GO:0006366) transcription by RNA polymerase II	(GO:0006725) cellular aromatic compound metabolic process	(GO:0006807) nitrogen compound metabolic process	(GO:0006928) movement of cell or subcellular component	(GO:0007275) multicellular organism development	(GO:0007369) gastrulation	(GO:0007389) pattern specification process	(GO:0007399) nervous system development	(GO:0007600) sensory perception	(GO:0007601) visual perception	(GO:0008150) biological_process	(GO:0008152) metabolic process	(GO:0009058) biosynthetic process	(GO:0009059) macromolecule biosynthetic process	(GO:0009653) anatomical structure morphogenesis	(GO:0009790) embryo development	(GO:0009792) embryo development ending in birth or egg hatching	(GO:0009888) tissue development	(GO:0009889) regulation of biosynthetic process	(GO:0009890) negative regulation of biosynthetic process	(GO:0009891) positive regulation of biosynthetic process	(GO:0009892) negative regulation of metabolic process	(GO:0009893) positive regulation of metabolic process	(GO:0009952) anterior/posterior pattern specification	(GO:0009987) cellular process	(GO:0010467) gene expression	(GO:0010468) regulation of gene expression
hyal4.L	hyaluronidase 4 (lacks hyaluronidase activity.)	hyal4.L	hyaluronidase 4 L homeolog	(GO:0003674) molecular_function	(GO:0003824) catalytic activity	(GO:0004415) hyalurononglucosaminidase activity	(GO:0004553) hydrolase activity, hydrolyzing O-glycosyl compounds	(GO:0005975) carbohydrate metabolic process	(GO:0008150) biological_process	(GO:0008152) metabolic process	(GO:0015929) hexosaminidase activity	(GO:0016787) hydrolase activity	(GO:0016798) hydrolase activity, acting on glycosyl bonds	(GO:0044238) primary metabolic process	(GO:0071704) organic substance metabolic process
cyp27b1.S		cyp27b1.S	cytochrome P450 family 27 subfamily B member 1 S homeolog	(GO:0003674) molecular_function	(GO:0003824) catalytic activity	(GO:0004497) monooxygenase activity	(GO:0005488) binding	(GO:0005506) iron ion binding	(GO:0016491) oxidoreductase activity	(GO:0016705) oxidoreductase activity, acting on paired donors, with incorporation or reduction of molecular oxygen	(GO:0020037) heme binding	(GO:0043167) ion binding	(GO:0043169) cation binding	(GO:0046872) metal ion binding	(GO:0046906) tetrapyrrole binding	(GO:0046914) transition metal ion binding	(GO:0097159) organic cyclic compound binding	(GO:1901363) heterocyclic compound binding
LOC100497279-like.L	uncharacterized threonine-rich GPI-anchored glycoprotein	LOC108711334	putative GPI-anchored protein pfl2	(GO:0003008) system process	(GO:0003674) molecular_function	(GO:0005488) binding	(GO:0005539) glycosaminoglycan binding	(GO:0005575) cellular_component	(GO:0005576) extracellular region	(GO:0007600) sensory perception	(GO:0007601) visual perception	(GO:0008150) biological_process	(GO:0008201) heparin binding	(GO:0016020) membrane	(GO:0016021) integral component of membrane	(GO:0030312) external encapsulating structure	(GO:0031012) extracellular matrix	(GO:0031224) intrinsic component of membrane	(GO:0032501) multicellular organismal process	(GO:0033165) interphotoreceptor matrix	(GO:0042995) cell projection	(GO:0050877) nervous system process	(GO:0050953) sensory perception of light stimulus	(GO:0062023) collagen-containing extracellular matrix	(GO:0071944) cell periphery	(GO:0097367) carbohydrate derivative binding	(GO:0110165) cellular anatomical entity	(GO:1901681) sulfur compound binding
Xelaev18020282m.g	interleukin 1 beta S homeolog	il1b.S	interleukin 1 beta S homeolog	(GO:0000323) lytic vacuole	(GO:0001659) temperature homeostasis	(GO:0001660) fever generation	(GO:0002376) immune system process	(GO:0002526) acute inflammatory response	(GO:0003674) molecular_function	(GO:0005102) signaling receptor binding	(GO:0005125) cytokine activity	(GO:0005126) cytokine receptor binding	(GO:0005149) interleukin-1 receptor binding	(GO:0005488) binding	(GO:0005515) protein binding	(GO:0005575) cellular_component	(GO:0005576) extracellular region	(GO:0005615) extracellular space	(GO:0005622) intracellular anatomical structure	(GO:0005737) cytoplasm	(GO:0005764) lysosome	(GO:0005773) vacuole	(GO:0005829) cytosol	(GO:0006950) response to stress	(GO:0006952) defense response	(GO:0006953) acute-phase response	(GO:0006954) inflammatory response	(GO:0006955) immune response	(GO:0008150) biological_process	(GO:0009987) cellular process	(GO:0030545) signaling receptor regulator activity	(GO:0030546) signaling receptor activator activity	(GO:0031649) heat generation	(GO:0032501) multicellular organismal process	(GO:0042592) homeostatic process	(GO:0043226) organelle	(GO:0043227) membrane-bounded organelle	(GO:0043229) intracellular organelle	(GO:0043231) intracellular membrane-bounded organelle	(GO:0048018) receptor ligand activity	(GO:0048518) positive regulation of biological process	(GO:0048522) positive regulation of cellular process	(GO:0048871) multicellular organismal homeostasis	(GO:0050789) regulation of biological process	(GO:0050794) regulation of cellular process	(GO:0050896) response to stimulus	(GO:0051301) cell division	(GO:0051302) regulation of cell division	(GO:0051781) positive regulation of cell division
LOC100492548-like.L	pleckstrin homology and RhoGEF domain containing G7
LOC100492862.L	uncharacterized LOC100492862	LOC108699392	uncharacterized LOC108699392	(GO:0005575) cellular_component	(GO:0016020) membrane	(GO:0016021) integral component of membrane	(GO:0031224) intrinsic component of membrane	(GO:0110165) cellular anatomical entity
LOC100493955.S	sct secretin	LOC101027264	secretin precursor
lppr1.S	phospholipid phosphatase-related protein type 1	plppr1.S	phospholipid phosphatase related 1 S homeolog	(GO:0003674) molecular_function	(GO:0003824) catalytic activity	(GO:0005575) cellular_component	(GO:0006629) lipid metabolic process	(GO:0006644) phospholipid metabolic process	(GO:0006793) phosphorus metabolic process	(GO:0006796) phosphate-containing compound metabolic process	(GO:0007275) multicellular organism development	(GO:0007399) nervous system development	(GO:0008150) biological_process	(GO:0008152) metabolic process	(GO:0009987) cellular process	(GO:0016020) membrane	(GO:0016021) integral component of membrane	(GO:0016787) hydrolase activity	(GO:0016788) hydrolase activity, acting on ester bonds	(GO:0016791) phosphatase activity	(GO:0019637) organophosphate metabolic process	(GO:0031224) intrinsic component of membrane	(GO:0032501) multicellular organismal process	(GO:0032502) developmental process	(GO:0042577) lipid phosphatase activity	(GO:0042578) phosphoric ester hydrolase activity	(GO:0044237) cellular metabolic process	(GO:0044238) primary metabolic process	(GO:0044255) cellular lipid metabolic process	(GO:0048731) system development	(GO:0048856) anatomical structure development	(GO:0071704) organic substance metabolic process	(GO:0110165) cellular anatomical entity
Xelaev18015642m.g	Zic2S, Zic family member 2 S homeolog	zic2.S	Zic family member 2 S homeolog	(GO:0000122) negative regulation of transcription by RNA polymerase II	(GO:0001667) ameboidal-type cell migration	(GO:0001837) epithelial to mesenchymal transition	(GO:0003002) regionalization	(GO:0003008) system process	(GO:0003674) molecular_function	(GO:0003676) nucleic acid binding	(GO:0003677) DNA binding	(GO:0003682) chromatin binding	(GO:0003700) DNA-binding transcription factor activity	(GO:0005488) binding	(GO:0005575) cellular_component	(GO:0005622) intracellular anatomical structure	(GO:0005634) nucleus	(GO:0005737) cytoplasm	(GO:0006139) nucleobase-containing compound metabolic process	(GO:0006351) transcription, DNA-templated	(GO:0006355) regulation of transcription, DNA-templated	(GO:0006357) regulation of transcription by RNA polymerase II	(GO:0006366) transcription by RNA polymerase II	(GO:0006725) cellular aromatic compound metabolic process	(GO:0006807) nitrogen compound metabolic process	(GO:0006928) movement of cell or subcellular component	(GO:0007275) multicellular organism development	(GO:0007369) gastrulation	(GO:0007389) pattern specification process	(GO:0007399) nervous system development	(GO:0007600) sensory perception	(GO:0007601) visual perception	(GO:0008150) biological_process	(GO:0008152) metabolic process	(GO:0009058) biosynthetic process	(GO:0009059) macromolecule biosynthetic process	(GO:0009653) anatomical structure morphogenesis	(GO:0009790) embryo development	(GO:0009792) embryo development ending in birth or egg hatching	(GO:0009888) tissue development	(GO:0009889) regulation of biosynthetic process	(GO:0009890) negative regulation of biosynthetic process	(GO:0009891) positive regulation of biosynthetic process	(GO:0009892) negative regulation of metabolic process	(GO:0009893) positive regulation of metabolic process	(GO:0009952) anterior/posterior pattern specification	(GO:0009987) cellular process	(GO:0010467) gene expression	(GO:0010468) regulation of gene expression
rcan2.S	regulator of calcineurin 2	rcan2.S	regulator of calcineurin 2 S homeolog	(GO:0003674) molecular_function	(GO:0003676) nucleic acid binding	(GO:0005488) binding	(GO:0007154) cell communication	(GO:0007165) signal transduction	(GO:0008150) biological_process	(GO:0009987) cellular process	(GO:0019722) calcium-mediated signaling	(GO:0019932) second-messenger-mediated signaling	(GO:0023052) signaling	(GO:0035556) intracellular signal transduction	(GO:0050789) regulation of biological process	(GO:0050794) regulation of cellular process	(GO:0050896) response to stimulus	(GO:0051716) cellular response to stimulus	(GO:0065007) biological regulation	(GO:0097159) organic cyclic compound binding	(GO:1901363) heterocyclic compound binding
tbx1.S	T-box transcription factor-1	tbx1.S	T-box 1 S homeolog	(GO:0003674) molecular_function	(GO:0003676) nucleic acid binding	(GO:0003677) DNA binding	(GO:0003700) DNA-binding transcription factor activity	(GO:0005488) binding	(GO:0005575) cellular_component	(GO:0005622) intracellular anatomical structure	(GO:0005634) nucleus	(GO:0006139) nucleobase-containing compound metabolic process	(GO:0006351) transcription, DNA-templated	(GO:0006355) regulation of transcription, DNA-templated	(GO:0006357) regulation of transcription by RNA polymerase II	(GO:0006366) transcription by RNA polymerase II	(GO:0006725) cellular aromatic compound metabolic process	(GO:0006807) nitrogen compound metabolic process	(GO:0008150) biological_process	(GO:0008152) metabolic process	(GO:0009058) biosynthetic process	(GO:0009059) macromolecule biosynthetic process	(GO:0009653) anatomical structure morphogenesis	(GO:0009889) regulation of biosynthetic process	(GO:0009891) positive regulation of biosynthetic process	(GO:0009893) positive regulation of metabolic process	(GO:0009987) cellular process	(GO:0010033) response to organic substance	(GO:0010467) gene expression	(GO:0010468) regulation of gene expression	(GO:0010556) regulation of macromolecule biosynthetic process	(GO:0010557) positive regulation of macromolecule biosynthetic process	(GO:0010604) positive regulation of macromolecule metabolic process	(GO:0016070) RNA metabolic process	(GO:0018130) heterocycle biosynthetic process	(GO:0019219) regulation of nucleobase-containing compound metabolic process	(GO:0019222) regulation of metabolic process	(GO:0019438) aromatic compound biosynthetic process	(GO:0031323) regulation of cellular metabolic process	(GO:0031325) positive regulation of cellular metabolic process	(GO:0031326) regulation of cellular biosynthetic process	(GO:0031328) positive regulation of cellular biosynthetic process	(GO:0032502) developmental process	(GO:0032526) response to retinoic acid	(GO:0032774) RNA biosynthetic process	(GO:0033993) response to lipid	(GO:0034641) cellular nitrogen compound metabolic process	(GO:0034654) nucleobase-containing compound biosynthetic process	(GO:0042221) response to chemical
ifitm1.L	interferon induced transmembrane protein 1	ifitm1.L	interferon induced transmembrane protein 1 L homeolog	(GO:0005575) cellular_component	(GO:0016020) membrane	(GO:0016021) integral component of membrane	(GO:0031224) intrinsic component of membrane	(GO:0110165) cellular anatomical entity
mapk11.S	mitogen-activated protein kinase 11	mapk11.S	mitogen-activated protein kinase 11 S homeolog	(GO:0000166) nucleotide binding	(GO:0003674) molecular_function	(GO:0003824) catalytic activity	(GO:0004672) protein kinase activity	(GO:0004674) protein serine/threonine kinase activity	(GO:0004707) MAP kinase activity	(GO:0004712) protein serine/threonine/tyrosine kinase activity	(GO:0005488) binding	(GO:0005524) ATP binding	(GO:0007154) cell communication	(GO:0007165) signal transduction	(GO:0008150) biological_process	(GO:0009987) cellular process	(GO:0016301) kinase activity	(GO:0016740) transferase activity	(GO:0016772) transferase activity, transferring phosphorus-containing groups	(GO:0016773) phosphotransferase activity, alcohol group as acceptor	(GO:0017076) purine nucleotide binding	(GO:0023052) signaling	(GO:0030554) adenyl nucleotide binding	(GO:0032553) ribonucleotide binding	(GO:0032555) purine ribonucleotide binding	(GO:0032559) adenyl ribonucleotide binding	(GO:0035556) intracellular signal transduction	(GO:0035639) purine ribonucleoside triphosphate binding	(GO:0036094) small molecule binding	(GO:0043167) ion binding	(GO:0043168) anion binding	(GO:0050789) regulation of biological process	(GO:0050794) regulation of cellular process	(GO:0050896) response to stimulus	(GO:0051716) cellular response to stimulus	(GO:0065007) biological regulation	(GO:0097159) organic cyclic compound binding	(GO:0097367) carbohydrate derivative binding	(GO:0106310) protein serine kinase activity	(GO:0140096) catalytic activity, acting on a protein	(GO:1901265) nucleoside phosphate binding	(GO:1901363) heterocyclic compound binding
Xelaev18005411m.g	HMG-X protein, MGC52578	hmgb2.L	high mobility group box 2 L homeolog	(GO:0003674) molecular_function	(GO:0003676) nucleic acid binding	(GO:0003677) DNA binding	(GO:0005488) binding	(GO:0005575) cellular_component	(GO:0005622) intracellular anatomical structure	(GO:0005634) nucleus	(GO:0043226) organelle	(GO:0043227) membrane-bounded organelle	(GO:0043229) intracellular organelle	(GO:0043231) intracellular membrane-bounded organelle	(GO:0097159) organic cyclic compound binding	(GO:0110165) cellular anatomical entity	(GO:1901363) heterocyclic compound binding
Xetrov90013347m.L
Xetrov90018123m.S
apba2-like.S	amyloid beta precursor protein binding family A member 2
asic4.S	Acid Sensing Ion Channel Subunit Family Member 4	asic4.S	acid sensing ion channel subunit family member 4 S homeolog	(GO:0003674) molecular_function	(GO:0005215) transporter activity	(GO:0005216) ion channel activity	(GO:0005261) cation channel activity	(GO:0005272) sodium channel activity	(GO:0005575) cellular_component	(GO:0008324) cation transmembrane transporter activity	(GO:0015075) ion transmembrane transporter activity	(GO:0015081) sodium ion transmembrane transporter activity	(GO:0015267) channel activity	(GO:0015318) inorganic molecular entity transmembrane transporter activity	(GO:0016020) membrane	(GO:0016021) integral component of membrane	(GO:0022803) passive transmembrane transporter activity	(GO:0022857) transmembrane transporter activity	(GO:0022890) inorganic cation transmembrane transporter activity	(GO:0031224) intrinsic component of membrane	(GO:0046873) metal ion transmembrane transporter activity	(GO:0110165) cellular anatomical entity
cbl.S	RING finger E3 ubiquitin ligase	cbl.S	Cbl proto-oncogene, E3 ubiquitin protein ligase S homeolog	(GO:0001784) phosphotyrosine residue binding	(GO:0003674) molecular_function	(GO:0003824) catalytic activity	(GO:0004842) ubiquitin-protein transferase activity	(GO:0005488) binding	(GO:0005509) calcium ion binding	(GO:0005515) protein binding	(GO:0005575) cellular_component	(GO:0005622) intracellular anatomical structure	(GO:0005737) cytoplasm	(GO:0007154) cell communication	(GO:0007165) signal transduction	(GO:0007166) cell surface receptor signaling pathway	(GO:0008150) biological_process	(GO:0009987) cellular process	(GO:0016740) transferase activity	(GO:0016746) acyltransferase activity	(GO:0016755) aminoacyltransferase activity	(GO:0019787) ubiquitin-like protein transferase activity	(GO:0023051) regulation of signaling	(GO:0023052) signaling	(GO:0043167) ion binding	(GO:0043169) cation binding	(GO:0045309) protein phosphorylated amino acid binding	(GO:0046872) metal ion binding	(GO:0047690) aspartyltransferase activity	(GO:0050789) regulation of biological process	(GO:0050794) regulation of cellular process	(GO:0050896) response to stimulus	(GO:0051219) phosphoprotein binding	(GO:0051716) cellular response to stimulus	(GO:0065007) biological regulation	(GO:0110165) cellular anatomical entity	(GO:0140096) catalytic activity, acting on a protein
crlf1.L	cytokine receptor like factor 1	crlf1.L	cytokine receptor-like factor 1 L homeolog
dkk1.L	Dickkopf1	dkk1.L	dickkopf WNT signaling pathway inhibitor 1 L homeolog	(GO:0005575) cellular_component	(GO:0005576) extracellular region	(GO:0007154) cell communication	(GO:0007165) signal transduction	(GO:0007166) cell surface receptor signaling pathway	(GO:0007267) cell-cell signaling	(GO:0008150) biological_process	(GO:0009966) regulation of signal transduction	(GO:0009968) negative regulation of signal transduction	(GO:0009987) cellular process	(GO:0010646) regulation of cell communication	(GO:0010648) negative regulation of cell communication	(GO:0016055) Wnt signaling pathway	(GO:0023051) regulation of signaling	(GO:0023052) signaling	(GO:0023057) negative regulation of signaling	(GO:0030111) regulation of Wnt signaling pathway	(GO:0030178) negative regulation of Wnt signaling pathway	(GO:0048519) negative regulation of biological process	(GO:0048523) negative regulation of cellular process	(GO:0048583) regulation of response to stimulus	(GO:0048585) negative regulation of response to stimulus	(GO:0050789) regulation of biological process	(GO:0050794) regulation of cellular process	(GO:0050896) response to stimulus	(GO:0051716) cellular response to stimulus	(GO:0065007) biological regulation	(GO:0110165) cellular anatomical entity	(GO:0198738) cell-cell signaling by wnt	(GO:1905114) cell surface receptor signaling pathway involved in cell-cell signaling
hoxd10.S		hoxd10.S	homeobox D10 S homeolog	(GO:0000981) DNA-binding transcription factor activity, RNA polymerase II-specific	(GO:0003674) molecular_function	(GO:0003676) nucleic acid binding	(GO:0003677) DNA binding	(GO:0003700) DNA-binding transcription factor activity	(GO:0005488) binding	(GO:0005575) cellular_component	(GO:0005622) intracellular anatomical structure	(GO:0005634) nucleus	(GO:0043226) organelle	(GO:0043227) membrane-bounded organelle	(GO:0043229) intracellular organelle	(GO:0043231) intracellular membrane-bounded organelle	(GO:0097159) organic cyclic compound binding	(GO:0110165) cellular anatomical entity	(GO:0140110) transcription regulator activity	(GO:1901363) heterocyclic compound binding
lhx2.L	LIM homeobox 2	lhx2.L	LIM homeobox 2 L homeolog	(GO:0000981) DNA-binding transcription factor activity, RNA polymerase II-specific	(GO:0003674) molecular_function	(GO:0003676) nucleic acid binding	(GO:0003677) DNA binding	(GO:0003700) DNA-binding transcription factor activity	(GO:0005488) binding	(GO:0005575) cellular_component	(GO:0005622) intracellular anatomical structure	(GO:0005634) nucleus	(GO:0043167) ion binding	(GO:0043169) cation binding	(GO:0043226) organelle	(GO:0043227) membrane-bounded organelle	(GO:0043229) intracellular organelle	(GO:0043231) intracellular membrane-bounded organelle	(GO:0046872) metal ion binding	(GO:0097159) organic cyclic compound binding	(GO:0110165) cellular anatomical entity	(GO:0140110) transcription regulator activity	(GO:1901363) heterocyclic compound binding
lhx2.S	LIM homeobox 2	lhx2.S	LIM homeobox 2 S homeolog	(GO:0000981) DNA-binding transcription factor activity, RNA polymerase II-specific	(GO:0003674) molecular_function	(GO:0003676) nucleic acid binding	(GO:0003677) DNA binding	(GO:0003700) DNA-binding transcription factor activity	(GO:0005488) binding	(GO:0005575) cellular_component	(GO:0005622) intracellular anatomical structure	(GO:0005634) nucleus	(GO:0043167) ion binding	(GO:0043169) cation binding	(GO:0043226) organelle	(GO:0043227) membrane-bounded organelle	(GO:0043229) intracellular organelle	(GO:0043231) intracellular membrane-bounded organelle	(GO:0046872) metal ion binding	(GO:0097159) organic cyclic compound binding	(GO:0110165) cellular anatomical entity	(GO:0140110) transcription regulator activity	(GO:1901363) heterocyclic compound binding
msx2.L	msh homeobox 2	msx2.L	msh homeobox 2 L homeolog	(GO:0000981) DNA-binding transcription factor activity, RNA polymerase II-specific	(GO:0003674) molecular_function	(GO:0003676) nucleic acid binding	(GO:0003677) DNA binding	(GO:0003700) DNA-binding transcription factor activity	(GO:0005488) binding	(GO:0005575) cellular_component	(GO:0005622) intracellular anatomical structure	(GO:0005634) nucleus	(GO:0043226) organelle	(GO:0043227) membrane-bounded organelle	(GO:0043229) intracellular organelle	(GO:0043231) intracellular membrane-bounded organelle	(GO:0097159) organic cyclic compound binding	(GO:0110165) cellular anatomical entity	(GO:0140110) transcription regulator activity	(GO:1901363) heterocyclic compound binding
pax9.L	Paired box 9	pax9.L	paired box 9 L homeolog	(GO:0003674) molecular_function	(GO:0003676) nucleic acid binding	(GO:0003677) DNA binding	(GO:0003700) DNA-binding transcription factor activity	(GO:0005488) binding	(GO:0005575) cellular_component	(GO:0005622) intracellular anatomical structure	(GO:0005634) nucleus	(GO:0008150) biological_process	(GO:0009653) anatomical structure morphogenesis	(GO:0009887) animal organ morphogenesis	(GO:0032502) developmental process	(GO:0043226) organelle	(GO:0043227) membrane-bounded organelle	(GO:0043229) intracellular organelle	(GO:0043231) intracellular membrane-bounded organelle	(GO:0048513) animal organ development	(GO:0048856) anatomical structure development	(GO:0097159) organic cyclic compound binding	(GO:0110165) cellular anatomical entity	(GO:0140110) transcription regulator activity	(GO:1901363) heterocyclic compound binding
piwil1.L	piwi like RNA-mediated gene silencing 1	LOC108716375	piwi-like protein 1	(GO:0000003) reproduction	(GO:0003006) developmental process involved in reproduction	(GO:0003674) molecular_function	(GO:0003676) nucleic acid binding	(GO:0003723) RNA binding	(GO:0005488) binding	(GO:0006412) translation	(GO:0006417) regulation of translation	(GO:0006518) peptide metabolic process	(GO:0006807) nitrogen compound metabolic process	(GO:0007276) gamete generation	(GO:0007281) germ cell development	(GO:0007283) spermatogenesis	(GO:0007286) spermatid development	(GO:0008150) biological_process	(GO:0008152) metabolic process	(GO:0009058) biosynthetic process	(GO:0009059) macromolecule biosynthetic process	(GO:0009889) regulation of biosynthetic process	(GO:0009892) negative regulation of metabolic process	(GO:0009987) cellular process	(GO:0010467) gene expression	(GO:0010468) regulation of gene expression	(GO:0010556) regulation of macromolecule biosynthetic process	(GO:0010605) negative regulation of macromolecule metabolic process	(GO:0010608) post-transcriptional regulation of gene expression	(GO:0010629) negative regulation of gene expression	(GO:0019222) regulation of metabolic process	(GO:0019538) protein metabolic process	(GO:0019953) sexual reproduction	(GO:0022412) cellular process involved in reproduction in multicellular organism	(GO:0022414) reproductive process	(GO:0030154) cell differentiation	(GO:0031047) gene silencing by RNA	(GO:0031323) regulation of cellular metabolic process	(GO:0031326) regulation of cellular biosynthetic process	(GO:0032268) regulation of cellular protein metabolic process	(GO:0032501) multicellular organismal process	(GO:0032502) developmental process	(GO:0032504) multicellular organism reproduction	(GO:0034248) regulation of cellular amide metabolic process	(GO:0034584) piRNA binding	(GO:0034641) cellular nitrogen compound metabolic process	(GO:0034645) cellular macromolecule biosynthetic process	(GO:0043043) peptide biosynthetic process	(GO:0043170) macromolecule metabolic process
stmn1.L	stathmin 1	stmn1.L	stathmin 1 L homeolog	(GO:0000226) microtubule cytoskeleton organization	(GO:0005575) cellular_component	(GO:0005622) intracellular anatomical structure	(GO:0005737) cytoplasm	(GO:0005856) cytoskeleton	(GO:0005874) microtubule	(GO:0006996) organelle organization	(GO:0007010) cytoskeleton organization	(GO:0007017) microtubule-based process	(GO:0008150) biological_process	(GO:0009987) cellular process	(GO:0015630) microtubule cytoskeleton	(GO:0016043) cellular component organization	(GO:0031109) microtubule polymerization or depolymerization	(GO:0031110) regulation of microtubule polymerization or depolymerization	(GO:0032886) regulation of microtubule-based process	(GO:0033043) regulation of organelle organization	(GO:0043226) organelle	(GO:0043228) non-membrane-bounded organelle	(GO:0043229) intracellular organelle	(GO:0043232) intracellular non-membrane-bounded organelle	(GO:0050789) regulation of biological process	(GO:0050794) regulation of cellular process	(GO:0051128) regulation of cellular component organization	(GO:0051493) regulation of cytoskeleton organization	(GO:0065007) biological regulation	(GO:0070507) regulation of microtubule cytoskeleton organization	(GO:0071840) cellular component organization or biogenesis	(GO:0099080) supramolecular complex	(GO:0099081) supramolecular polymer	(GO:0099512) supramolecular fiber	(GO:0099513) polymeric cytoskeletal fiber	(GO:0110165) cellular anatomical entity
Xelaev18017442m.g	LOC108712994, talin-2-like
[truncated: 113 more columns]
