# Supplementary material for: hoxc12/c13 as key regulators for rebooting the developmental program in Xenopus limb regeneration
Source: Nat Commun. 2024 Apr 22;15:3340. doi: 10.1038/s41467-024-47093-y (PMC11035627; doi:10.1038/s41467-024-47093-y)
Supplement: Supplementary file 7 — Source Data [file 41467_2024_47093_MOESM7_ESM.zip]

Archive with 9 entries (9 files):
- Source_Data_Fig1.xlsx
- Source_Data_Fig3.xlsx
- Source_Data_Fig4.xlsx
- Source_Data_Fig5.xlsx
- Source_Data_SuppFig1.xlsx
- Source_Data_SuppFig14.xlsx
- Source_Data_SuppFig15.xlsx
- Source_Data_SuppFig16.xlsx
- Source_Data_SuppFig9.xlsx
