# Supplementary material for: hoxc12/c13 as key regulators for rebooting the developmental program in Xenopus limb regeneration
Source: Nat Commun. 2024 Apr 22;15:3340. doi: 10.1038/s41467-024-47093-y (PMC11035627; doi:10.1038/s41467-024-47093-y)
Supplement: Supplementary file 7 — Source Data [file 41467_2024_47093_MOESM7_ESM.zip › Source_Data_Fig1.xlsx]

## Sheet: Fig1C
	PC 1	PC 2	PC 3
dev_D1_01	-36.6594	11.973	11.849
dev_D1_02	-38.2877	10.0787	8.99563
dev_D1_03	-36.0863	11.4997	5.95761
dev_P1_01	-9.91544	23.8792	-2.03362
dev_P1_02	-10.5398	22.5071	-6.69389
dev_P1_03	6.19069	23.4632	2.52346
dev_D2_01	-25.7401	-0.241958	-13.2804
dev_D2_02	-27.1838	0.741406	-12.6951
dev_D2_03	-28.9118	0.125664	-6.73652
dev_P2_01	24.0433	11.2592	-6.06369
dev_P2_02	10.3791	9.78979	-13.5802
dev_P2_03	11.7256	7.40249	-10.411
dev_D3_01	-11.7704	-12.5726	-10.4241
dev_D3_02	-12.9065	-9.68881	-12.2714
dev_D3_03	-10.5686	-11.3053	-11.3339
dev_P3_01	18.8148	2.57943	-10.5936
dev_P3_02	27.3925	3.16556	-3.41975
dev_P3_03	28.2272	3.42376	-4.74343
dev_D4_01	-2.10332	-20.5886	-4.70816
dev_D4_02	-0.361092	-23.1639	-0.0866399
dev_D4_03	-3.07481	-16.8225	-6.55206
dev_P4_01	39.1549	-2.70186	11.4837
dev_P4_02	38.1526	-7.35333	11.2788
dev_P4_03	30.811	-3.55309	0.876433
reg_D1_01	-31.6751	-1.69297	16.3758
reg_D1_02	-29.2501	-6.09734	13.3591
reg_D1_03	-25.2376	-3.98476	11.8145
reg_P1_01	30.1332	1.62162	4.99321
reg_P1_02	17.7286	-2.98272	2.11886
reg_P1_03	26.5641	0.478795	7.56536
reg_D2_01	-23.8814	-4.98861	-4.46506
reg_D2_02	-24.8361	-10.123	11.6982
reg_D2_03	-20.3021	-7.33272	2.87523
reg_P2_01	34.7432	-2.09465	12.769
reg_P2_02	33.3133	1.28015	5.18282
reg_P2_03	31.9173	2.01981	-1.62406

## Sheet: Fig1F
	reg_D1	reg_D2	dev_D1	dev_D2	dev_D3	dev_D4
hoxc12.L	1.56243	0.877326	-0.137875	-0.809826	-0.721804	-0.77025
hoxc13.L	1.2915	1.14443	-1.01287	-0.905559	-0.404453	-0.113053
krt8.L	1.06818	1.31855	-0.325684	-0.0927402	-1.16939	-0.798912
LOC100489839-like.L	1.79298	0.558292	-0.46085	-0.828932	-0.603617	-0.457877
LOC100491114.S	0.881978	1.60166	-0.417047	-0.712114	-0.506259	-0.848216
LOC100497621.L	1.05744	1.49598	-0.621226	-0.675714	-0.705593	-0.550891
Xelaev18013503m.g	1.49576	1.02508	-0.723017	-0.371686	-0.582587	-0.843556
Xelaev18038150m.g	1.71363	0.707607	-0.840914	-0.452811	-0.477354	-0.650162
Xelaev18043648m.g	1.19919	1.3685	-0.483956	-0.735232	-0.72501	-0.62349
Xetrov90024050m.L	1.25428	1.26272	-0.727677	-0.267914	-0.568731	-0.952673
foxe1.L	1.45032	0.863806	-0.644452	-1.18767	-0.563784	0.0817732
Xelaev18000170m.g	1.36906	0.953316	-0.705822	-1.13198	-0.642228	0.15765
Xelaev18026042m.g	1.19532	1.03881	-0.389866	-1.18781	-0.925605	0.269143
Xetrov90019509m.L	1.86373	0.297854	-0.645686	-0.731076	-0.691102	-0.0937215
gpa33.S	1.5594	0.947395	-0.384532	-0.643402	-0.827079	-0.651784
sncg.S	1.8957	0.297158	-0.254951	-0.620109	-0.668799	-0.648998
Xelaev18000658m.g	1.78583	0.547966	-0.309589	-0.586011	-0.855274	-0.582921
Xelaev18003482m.g	1.443	1.05926	-0.436042	-0.344383	-0.812688	-0.909142
Xelaev18006054m.g	1.3396	1.16864	-0.506723	-0.263934	-0.825555	-0.912026
Xelaev18032710m.g	1.68378	0.476493	0.189328	-0.604331	-0.955732	-0.789535
Xelaev18047298m.g	1.6753	0.753203	-0.318222	-0.61234	-0.867074	-0.630871
zdhhc13.L	1.30439	1.20123	-0.254807	-0.859054	-0.901092	-0.490665
il15.L	1.5425	0.322104	0.541195	-0.381289	-0.891088	-1.13342
LOC100490587.S	1.63544	0.213129	0.546198	-0.588695	-0.858029	-0.948046
fam110c.L	0.886989	1.08978	-1.35452	-0.718339	-0.530867	0.626962
LOC100485997.S	0.771855	1.45531	-0.34544	-1.10624	-0.954547	0.179065
sp9.L	0.869536	1.05452	-1.22513	-0.950032	-0.464725	0.715835
txn.L	1.18809	0.972644	-0.885972	-0.956616	-0.826807	0.508661
Xelaev18001616m.g	1.33537	0.998703	-1.0167	-0.604246	-0.888688	0.175559
Xelaev18011351m.g	0.921494	1.21223	-0.548225	-1.17651	-0.880138	0.471141
Xelaev18011385m.g	0.280124	1.4047	-0.79984	-1.13168	-0.582865	0.829568
Xelaev18014013m.g	1.17261	1.21569	-0.668678	-0.984005	-0.847979	0.112364
Xelaev18024500m.g	1.37185	0.863878	-0.697424	-0.855169	-1.02006	0.336921
Xelaev18027311m.g	1.38567	0.854194	-0.574982	-1.10917	-0.841331	0.285622
Xetrov90003730m.S	1.16344	1.03369	-0.569317	-1.26906	-0.717377	0.358623
Xetrov90012125m.S	0.356315	1.79642	-0.916284	-0.82447	-0.350455	-0.0615227
tnn.L	1.15979	0.829756	-1.55115	-0.705067	0.0157544	0.250914
galnt3.S	1.58273	0.863481	-0.560963	-0.92055	-0.729272	-0.235429
LOC100490819.L	1.75348	0.405405	-0.113745	-0.788815	-1.03841	-0.21791
LOC101730868-like.L	1.51384	0.670099	-0.0874875	-1.17249	-0.936333	0.0123759
noxa1.L	1.51744	0.60122	-0.43016	-1.14675	-0.857851	0.316097
ptk6.L	1.43022	0.834034	-0.276187	-1.36748	-0.555264	-0.0653248
Xelaev18032450m.g	1.5366	0.589637	-0.0559986	-1.13783	-0.994737	0.0623324
Xelaev18036232m.g	1.47965	0.76923	-0.0549631	-1.06665	-1.03416	-0.093103
Xelaev18046365m.g	1.75946	0.601878	-0.451474	-0.728861	-0.824571	-0.356436
plcg2.L	0.808735	1.49337	-1.29019	-0.471021	-0.0666443	-0.47424
fam110c.S	0.553388	1.15224	-1.36516	-0.856821	-0.305287	0.821645
lpar3.S	0.957727	0.88569	-1.45868	-0.735911	-0.35703	0.708198
mhc2a.S	1.32572	0.742068	-0.898623	-1.28101	-0.288333	0.400177
noxo1-like.1.S	0.421214	1.34637	-1.13743	-0.312952	-1.044	0.726805
myo5c.L	1.30379	0.787304	-0.0155586	-1.27155	-1.01027	0.206277
Xelaev18016844m.g	1.1381	1.03675	-0.533559	-1.26065	-0.774919	0.394281
Xelaev18029632m.g	0.770025	0.687176	-0.40149	-1.15687	-1.05173	1.15289
Xelaev18040074m.g	1.08409	1.02427	-0.46649	-0.730635	-1.35256	0.441322
tenm1.L	0.444429	1.40455	-1.6555	-0.149289	0.159277	-0.203466
LOC100494099.L	1.45385	0.762487	-0.533804	-1.40514	-0.0792455	-0.198147
Xetrov90023065m.S	1.69611	0.725996	-0.649308	-0.868967	-0.525967	-0.377866
ggt1.L	1.2614	0.929994	0.204007	-0.234392	-1.31763	-0.843377
Xelaev18043463m.g	0.58675	-0.0715175	1.65783	-0.284192	-0.807496	-1.08138
Xelaev18046188m.g	0.488506	-0.128543	1.75945	-0.401108	-0.78163	-0.936672
grhl3.L	0.887885	1.22343	-1.10809	-1.21054	0.0955895	0.111716
LOC100486063.S	0.345285	0.619381	-1.57172	-0.904359	0.572961	0.938452
Xelaev18011414m.g	-0.373341	1.1459	-1.10962	-0.882907	-0.0195411	1.2395
wdfy1-like.S	1.6561	0.423235	-0.516189	-1.20645	-0.560862	0.204168
Xelaev18013824m.g	1.67713	0.184969	-0.766065	-1.10249	-0.415481	0.421937
Xelaev18036394m.g	0.504848	0.546958	-1.19367	1.42613	-0.927257	-0.35701
LOC100492325-like.1.L	1.13156	0.547733	0.226433	-1.15702	-1.30958	0.560877
Xelaev18018615m.g	0.71327	-0.497259	-0.30428	-0.836989	-0.76676	1.69202
dcc-like.L	-0.645535	1.5077	-1.21371	0.00375624	0.797009	-0.449225
LOC100489980-like.S	0.967135	-0.409151	1.32204	0.0768599	-0.640187	-1.3167
Xelaev18023452m.g	0.320866	-0.308884	1.83445	-0.204688	-0.667743	-0.973996
gja1.S	0.54651	1.24642	0.148394	0.330723	-0.6695	-1.60254
hgd.L	1.02002	0.875865	0.231089	0.325623	-1.33888	-1.11372
Xelaev18013114m.g	0.872928	0.544563	-0.124093	1.01547	-0.815723	-1.49314
hyal4.L	-0.133672	1.19993	-1.68256	-0.339993	0.215026	0.741268
cyp27b1.S	1.28696	0.310294	-0.841729	-1.32921	-0.264329	0.838017
LOC100497279-like.L	0.90557	1.0221	-0.570793	-1.65489	0.0341593	0.263853
Xelaev18020282m.g	0.42334	-0.6179	-0.222536	-0.83328	-0.581748	1.83212
LOC100492548-like.L	0.947657	0.4052	0.214743	-1.0359	-1.42283	0.89113
LOC100492862.L	1.24066	-0.411842	0.719642	0.216883	-1.64687	-0.118478
LOC100493955.S	0.393871	-0.528551	1.76054	0.0690739	-0.736007	-0.958923
lppr1.S	0.386609	-0.533431	1.49104	0.601702	-0.76384	-1.18208
Xelaev18015642m.g	0.38883	-0.0254096	0.84867	1.08337	-0.747949	-1.54751
rcan2.S	-1.01707	0.0447431	-1.3836	1.0061	0.925866	0.423962
tbx1.S	-0.665432	0.156758	-1.6452	0.95665	0.2871	0.910127
ifitm1.L	0.857963	-0.198551	1.49424	-0.191547	-0.858374	-1.10373
mapk11.S	0.000287343	-0.668951	1.6558	0.66432	-0.771692	-0.879768
Xelaev18005411m.g	-0.0062925	-0.553824	1.69635	0.554136	-0.645283	-1.04508
Xetrov90013347m.L	-0.208411	-0.166227	-0.582965	-0.0134717	1.92036	-0.949282
Xetrov90018123m.S	0.8123	0.527174	0.341292	-0.769607	0.756522	-1.66768
apba2-like.S	-0.801275	-1.15855	1.51475	0.808555	-0.155156	-0.208325
asic4.S	-0.566654	0.0503273	-0.199294	1.91815	-0.258964	-0.943561
cbl.S.S	-1.29445	-1.02233	0.288573	1.14912	0.934055	-0.0549627
crlf1.L	-0.700805	0.261381	-1.1698	1.30388	0.96674	-0.661397
dkk1.L	-1.46121	-0.69716	0.707364	1.21042	0.558714	-0.31813
hoxd10.S	-0.108372	-0.707039	1.90078	0.205002	-0.624515	-0.665851
lhx2.L	-0.673777	-0.529015	1.71195	0.540844	-0.0292087	-1.02079
lhx2.S	-1.05427	-0.814228	1.50956	0.826286	0.0445459	-0.511898
msx2.L	-1.03655	-0.983685	-0.138572	-0.238306	1.132	1.26511
pax9.L	-0.210897	0.0458675	-1.37956	1.46611	0.709191	-0.630709
piwil1.L	-1.30003	-1.07723	0.425512	1.00713	0.976283	-0.0316654
stmn1.L	-0.472272	-0.498888	1.72986	0.596983	-0.317043	-1.03864
Xelaev18017442m.g	-0.598808	-0.551382	1.68829	0.643127	-0.15714	-1.02409
Xelaev18023360m.g	-0.885835	-0.475287	0.694658	1.69295	-0.274584	-0.751905

## Sheet: Fig1G
	hoxc12.L	hoxc13.L
devD1	2.11236	0.687117
devD2	0.449438	0.932515
devD3	0.674157	2.06135
devD4	0.539326	2.65031
regD1	6.5618	5.88957
regD2	4.85393	5.64417
devP1	1.79775	0.294479
devP2	0.853933	0.687117
devP3	0.764045	0.490798
devP4	0.808989	0.196319
regP1	1.52809	0.834356
regP2	0.988764	0.343558
