# Supplementary material for: hoxc12/c13 as key regulators for rebooting the developmental program in Xenopus limb regeneration
Source: Nat Commun. 2024 Apr 22;15:3340. doi: 10.1038/s41467-024-47093-y (PMC11035627; doi:10.1038/s41467-024-47093-y)
Supplement: Supplementary file 7 — Source Data [file 41467_2024_47093_MOESM7_ESM.zip › Source_Data_Fig3.xlsx]

## Sheet: Fig3C
	PC 1	PC 2
Control_01	-2.8086	-2.13397
Control_02	-3.44534	-0.466864
Control_03	-2.67576	0.483484
Control_04	-3.37216	2.321
hoxc13KO_normal_01	-1.79895	-1.62909
hoxc13KO_normal_02	-3.14248	-1.28858
hoxc13KO_normal_03	-1.95697	0.897089
hoxc13KO_normal_04	-2.84609	0.803943
hoxc13KO_severe_01	5.14959	0.060973
hoxc13KO_severe_02	5.32514	1.13205
hoxc13KO_severe_03	3.82606	1.62411
hoxc13KO_severe_04	7.74555	-1.80415

## Sheet: Fig3D
	Control_01	Control_02	Control_03	Control_04	hoxc13KO_normal_01	hoxc13KO_normal_02	hoxc13KO_normal_03	hoxc13KO_normal_04	hoxc13KO_severe_01	hoxc13KO_severe_02	hoxc13KO_severe_03	hoxc13KO_severe_04
fgf8	0.658402	0.928979	0.203477	0.755304	0.568813	0.943165	-0.042451	0.568048	-0.879929	-2.33119	-0.628946	-0.743669
hoxa11	1.33423	0.9545	0.542111	0.670687	0.325131	0.748655	-0.33513	0.503801	-0.792545	-1.61145	-1.53826	-0.801726
hoxa13	0.470901	0.884498	0.864465	1.69005	0.26184	0.39547	0.648287	1.11613	-1.33114	-1.65081	-0.0377756	-3.31191
cyp26b1	0.43485	1.33167	1.10025	1.46432	-0.319234	0.15011	1.07075	1.18809	-1.50451	-0.629019	-0.710152	-3.57713
fgf10	0.800162	0.537196	0.738507	0.447592	0.974266	0.684957	1.04773	0.254262	-0.579257	-1.75479	-1.59668	-1.55394
dusp6	1.18075	1.19981	0.541251	0.398213	1.08034	1.3126	-0.18275	0.555214	-1.14555	-0.898966	-1.41114	-2.62977
spry4	1.19628	1.16459	0.715837	-0.0897894	1.19981	1.32985	0.0613376	-0.13237	-1.18375	-0.93983	-1.2521	-2.06987
dkk1	0.616044	0.844318	0.618035	1.06125	0.0217898	1.06999	1.53161	0.933432	-1.15829	-1.493	-0.696782	-3.3484
meis1	0.00634379	-1.10852	-0.225777	-2.14744	0.151944	-0.884405	0.0338914	-0.515695	1.45635	0.792494	0.741507	1.69932
meis2	1.17471	0.0353403	-1.27207	-2.28495	0.298098	0.189407	-0.0962579	-0.718565	0.959218	0.521388	0.177023	1.01665
shh	0.816113	0.814403	0.711106	0.719354	0.58639	0.900492	0.607796	0.615253	-1.39765	-1.46876	-1.36048	-1.54401
hoxd13	0.503479	0.738873	0.827626	1.06008	0.386847	0.611763	0.905293	1.06499	-1.55689	-1.60317	-0.634658	-2.30424
hand2	0.809545	0.769096	0.769638	0.337344	0.546893	0.945051	0.651322	0.921975	-1.72516	-1.11574	-1.26684	-1.64312
grem1	1.59228	1.20082	0.369227	0.0379913	0.977713	1.06437	-0.786505	-0.231176	-0.901477	-1.03815	-1.16124	-1.12385
bmp4	0.887345	0.617472	0.365878	0.583618	0.92818	0.885832	0.0692917	1.18998	-1.63835	-1.14011	-1.23097	-1.51817
ptch1	0.660162	0.501479	0.685493	0.348896	0.31057	0.702628	1.0379	0.757311	-1.65868	-1.56061	-1.15316	-0.631988
gli1	0.504944	0.219145	0.652551	0.0390484	0.129276	0.490945	0.947115	0.906148	-1.56918	-2.13244	-0.543766	0.356218

## Sheet: Fig3E
Control	C12KO_normal	C13KO_normal	C12KO_severe	C13KO_severe
6.45	6.39	6.37	4.36	1.71
5.58	4.63	4.96	3.44	4.7
7.71	7.24	7.02	2.96	1.46
7.46	7.15	5.57	2.68	2.24
8.17	7.19	6.7	4.69	2.88
9.31	5.62	4.79	3.55	1.91
5.52	3.38	6.71	4.16	1.43
8.12	7.04	7.21
6	9.09	4.16
	6.22	5.64
	9.1
	7.75
