# Supplementary material for: hoxc12/c13 as key regulators for rebooting the developmental program in Xenopus limb regeneration
Source: Nat Commun. 2024 Apr 22;15:3340. doi: 10.1038/s41467-024-47093-y (PMC11035627; doi:10.1038/s41467-024-47093-y)
Supplement: Supplementary file 7 — Source Data [file 41467_2024_47093_MOESM7_ESM.zip › Source_Data_Fig4.xlsx]

## Sheet: Fig4E
Control	Tg
7.54	9.97
7.65	11.44
8.17	12.24
10.64	10.84
8.01	8.3
8.66	13.52
7.65	9.74
8.06	9.53
9.12	9.1
7.66	10.58

## Sheet: Fig4H
Ctrl_distal	Tg_distal	Ctrl_proximal	Tg_proximal
0.0160584	0.0690726	0.0238227	0.0533098
0.0531566	0.0698916	0.01799	0.0415566
0.0400143	0.0735727	0.0332482	0.0512444
0.0277128	0.0805901	0.0255533	0.0443845
