# Supplementary material for: hoxc12/c13 as key regulators for rebooting the developmental program in Xenopus limb regeneration
Source: Nat Commun. 2024 Apr 22;15:3340. doi: 10.1038/s41467-024-47093-y (PMC11035627; doi:10.1038/s41467-024-47093-y)
Supplement: Supplementary file 7 — Source Data [file 41467_2024_47093_MOESM7_ESM.zip › Source_Data_Fig5.xlsx]

## Sheet: Fig5A
	7dpa	14dpa	21dpa
Tg	5.161	1.138	1.628
Tg	2.877	3.83	2.892
Tg	9.256	0	0
Tg	2.182	2.146	2.61
Tg	4.958	1.398	1.518
Tg	1.82	1.198	2.346
Tg	2.094	3.021	0.575
Tg	2.451	1.556	2.39
Tg	3.225	3.18	0.228
Tg	5.382	0.859	0.393
Tg	3.311	1.953	0
Tg	2.645	1.529	0.399
Tg	1.291	2.041	0.733
Tg	1.967	0.914	0
Tg	1.495	1.141	0
Ctrl	0	0	0
Ctrl	0	0	0
Ctrl	0	0	0
Ctrl	0	0	0

## Sheet: Fig5B
	7dpa	14dpa	21dpa
Tg	3.212	0.606	1.425
Tg	3.347	0.844	1.331
Tg	2.946	0.438	0.34
Tg	1.974	1.182	0
Tg	0.936	0.874	0.36
Tg	0.987	1.435	0
Tg	2.418	0.463	1.573
Tg	3.218	0.691	0.358
Tg	0.736	0.844	0.208
Tg	3.231	0	0.346
Tg	2.332	2.542	0
Tg	2.428	0.705	0.728
Tg	0	1.112	0.682
Tg	3.403	0.834	0
Tg	0.341	1.029	0
Ctrl	0	0	0
Ctrl	0	0	0
Ctrl	0	0	0
Ctrl	0	0	0

## Sheet: Fig5C
	hoxc12(L+S)	hoxc13(L+S)
Larva Regen. 5dpa	6.272	5.579
Larva Regen. 5dpa	6.966	7.755
Larva Regen. 5dpa	6.01	4.231
Larva Regen. 7dpa	8.71	8.439
Larva Regen. 7dpa	4.642	6.918
Larva Regen. 7dpa	3.201	4.58
Froglet Regen. 7dpa	0.776	2.278
Froglet Regen. 7dpa	0.56	2.17
Froglet Regen. 7dpa	0.585	2.524
Froglet Regen. 7dpa	0.73	0.545
Froglet Regen. 14dpa	2.723	1.713
Froglet Regen. 14dpa	3.392	2.467
Froglet Regen. 14dpa	2.595	1.952
Froglet Regen. 14dpa	5.635	2.741
Froglet Regen. 21dpa	8.293	6.797
Froglet Regen. 21dpa	13.445	6.123
Froglet Regen. 21dpa	5.888	5.08
Froglet Regen. 21dpa	5.736	2.886

## Sheet: Fig5D
7 dpa
	PC 1	PC 2	PC 3
Tg_01	34.9875	98.3412	-66.2452
Tg_02	-35.287	-51.4615	-21.1723
Tg_03	-80.4218	-122.497	21.8184
Tg_04	-43.4552	121.842	-12.4666
Tg_05	-85.3174	-59.2089	15.8384
Tg_06	-67.7273	-75.0188	-8.293
Tg_07	-13.8043	157.478	-49.0678
Tg_08	-72.714	-97.3144	16.7062
Tg_09	-39.9003	-4.77051	29.5072
Tg_10	-62.7472	0.100292	49.494
Tg_11	-45.7766	28.3004	36.1598
Tg_12	-21.7185	45.7895	19.5946
Tg_13	-11.1118	93.0474	-11.5299
Tg_14	-43.9727	73.0025	26.9698
Ctrl_01	94.5476	-111.16	-64.8039
Ctrl_02	233.041	13.6548	135.092
Ctrl_03	178.703	-21.5111	-42.6957
Ctrl_04	82.6746	-88.6138	-74.9061
14 dpa
	PC 1	PC 2	PC 3
Tg_01	-36.7363	-85.6312	-25.6729
Tg_02	26.0958	-54.8286	-10.4958
Tg_03	45.8191	-52.0058	-21.9798
Tg_04	-98.0954	-125.201	-26.7151
Tg_05	42.0413	-69.3178	-74.3211
Tg_06	-56.556	33.4665	-8.93364
Tg_07	96.4891	-22.4548	-29.2979
Tg_08	-74.6459	68.8268	29.8114
Tg_09	26.5961	18.7964	-66.8029
Tg_10	-49.8179	65.499	-5.77888
Tg_11	-74.0611	78.7219	-35.7713
Tg_12	-78.472	-51.8702	-35.7791
Tg_13	110.448	129.547	-24.6115
Tg_14	-68.3845	121.653	-19.8688
Ctrl_01	8.0161	2.99772	85.384
Ctrl_02	145.008	-58.3555	82.2059
Ctrl_03	171.647	24.3959	51.1784
Ctrl_04	-135.391	-24.2403	137.449
21 dpa
	PC 1	PC 2	PC 3
Tg_01	-36.1406	-13.7655	-24.6302
Tg_02	-156.581	31.386	-36.8005
Tg_03	-19.3733	-9.50402	10.1152
Tg_04	-16.4578	-47.865	-71.5507
Tg_05	-68.1862	-6.2192	0.486153
Tg_06	-13.0394	-77.8308	14.7212
Tg_07	28.9383	-8.38629	-45.2706
Tg_08	39.6644	-80.1417	113.489
Tg_09	35.1868	-69.893	39.7245
Tg_10	-41.8889	-66.636	-35.6017
Ctrl_01	27.0292	98.5714	131.091
Ctrl_02	-5.0003	107.87	-5.94835
Ctrl_03	-42.7473	113.319	-22.6893
Ctrl_04	268.596	29.0949	-67.1355

## Sheet: Fig5E
7dpa	shh	hoxd13		14dpa	shh	hoxd13		21dpa	shh	hoxd13
Tg	1.133	0.406		Tg	1.423	5.597		Tg	1.46	2.461
Tg	2.33	0.759		Tg	1.972	3.238		Tg	2.654	1.689
Tg	1.817	0.125		Tg	1.083	1.234		Tg	2.326	1.231
Tg	1.486	0.801		Tg	1.269	2.349		Tg	3.04	1.129
Tg	1.872	0.493		Tg	0.23	3.871		Tg	2.315	2.871
Tg	2.042	0.257		Tg	1.924	1.141		Tg	4.62	0.289
Tg	2.561	0		Tg	2.038	1.257		Tg	0.983	8.394
Tg	1.813	0.372		Tg	3.9	0.956		Tg	2.939	1.951
Tg	0.995	0		Tg	1.445	1.322		Tg	2.101	2.472
Tg	1.073	0		Tg	3.948	0.62		Tg	2.693	1.825
Tg	0.889	0.263		Tg	2.72	0.831		Ctrl	0	3.96
Tg	1.296	0		Tg	1.206	1.296		Ctrl	0.102	1.533
Tg	1.797	0		Tg	5.639	0.814		Ctrl	0.385	0.719
Tg	1.478	0.422		Tg	3.589	0.23		Ctrl	1.594	1.049
Ctrl	0.443	0.163		Cntl	2.563	0.652
Ctrl	0	0.377		Cntl	1.883	0.367
Ctrl	0.497	0.926		Cntl	1.917	0
Ctrl	0.334	0.325		Cntl	1.024	0.266

## Sheet: Fig5G
Larval dev (St. 50) vs Froglet reg (7 dpa)					Tg froglet reg (7dpa) vs Ctrl froglet reg (7dpa)
Genes		Dev	Reg		Genes		Tg	Ctrl
dhtkd1.L	Dev > Reg	0.133848	-0.133848		dhtkd1.L	Dev > Reg	0.628055	-0.628055
acvr2a.L	Dev > Reg	0.307809	-0.307809		acvr2a.L	Dev > Reg	0.231751	-0.231751
aurkb.S	Dev > Reg	0.199887	-0.199887		aurkb.S	Dev > Reg	0.377491	-0.377491
LOC100036994	Dev > Reg	0.103023	-0.103023		LOC100036994	Dev > Reg	0.645802	-0.645802
rbm6.L	Dev > Reg	0.2902	-0.2902		rbm6.L	Dev > Reg	-0.642795	0.642795
LOC108701262	Dev > Reg	0.414811	-0.414811		LOC108701262	Dev > Reg	0.993071	-0.993071
sec61g.S	Dev > Reg	0.195503	-0.195503		sec61g.S	Dev > Reg	0.193222	-0.193222
thul16.L	Dev > Reg	0.150955	-0.150955		thul16.L	Dev > Reg	0.22009	-0.22009
rpl28.S	Dev > Reg	0.727921	-0.727921		rpl28.S	Dev > Reg	0.0776823	-0.0776823
prrc2a.L	Dev > Reg	0.260407	-0.260407		prrc2a.L	Dev > Reg	-0.0330304	0.0330304
LOC108708156	Dev > Reg	0.231793	-0.231793		LOC108708156	Dev > Reg	-1.48742	1.48742
prdx2.L	Dev > Reg	0.236351	-0.236351		prdx2.L	Dev > Reg	0.970673	-0.970673
egflam.L	Dev > Reg	0.210936	-0.210936		egflam.L	Dev > Reg	-1.35855	1.35855
MGC82632	Dev > Reg	0.246735	-0.246735		MGC82632	Dev > Reg	0.202399	-0.202399
LOC108709654	Dev > Reg	0.261774	-0.261774		LOC108709654	Dev > Reg	-0.77493	0.77493
akt1s1.S	Dev > Reg	0.220243	-0.220243		akt1s1.S	Dev > Reg	0.118948	-0.118948
LOC108695459	Dev > Reg	0.165987	-0.165987		LOC108695459	Dev > Reg	-1.20335	1.20335
LOC108700022	Dev > Reg	0.678412	-0.678412		LOC108700022	Dev > Reg	0.0981313	-0.0981313
LOC108704637	Dev > Reg	0.24723	-0.24723		LOC108704637	Dev > Reg	0.369697	-0.369697
spry2.L	Dev > Reg	0.180512	-0.180512		spry2.L	Dev > Reg	0.412749	-0.412749
rps6.L	Dev > Reg	0.675829	-0.675829		rps6.L	Dev > Reg	0.248426	-0.248426
LOC108715529	Dev > Reg	0.206352	-0.206352		LOC108715529	Dev > Reg	0.644035	-0.644035
sall4b	Dev > Reg	0.285178	-0.285178		sall4b	Dev > Reg	-1.26707	1.26707
usp13.L	Dev > Reg	0.145427	-0.145427		usp13.L	Dev > Reg	3.83793	-3.83793
LOC108719505	Dev > Reg	0.0992338	-0.0992338		LOC108719505	Dev > Reg	0.439292	-0.439292
rpl8.S	Dev > Reg	0.63087	-0.63087		rpl8.S	Dev > Reg	0.301026	-0.301026
LOC108712246	Dev > Reg	0.352404	-0.352404		LOC108712246	Dev > Reg	-1.10504	1.10504
usp37.S	Dev > Reg	0.0823612	-0.0823612		usp37.S	Dev > Reg	0.238392	-0.238392
tshz3.S	Dev > Reg	0.314354	-0.314354		tshz3.S	Dev > Reg	-1.16242	1.16242
pcmtd1.L	Dev > Reg	0.0883735	-0.0883735		pcmtd1.L	Dev > Reg	-1.91702	1.91702
LOC108710063	Dev > Reg	0.106376	-0.106376		LOC108710063	Dev > Reg	0.263733	-0.263733
slc40a1.S	Dev > Reg	0.148109	-0.148109		slc40a1.S	Dev > Reg	0.77804	-0.77804
znf81.S	Dev > Reg	0.138761	-0.138761		znf81.S	Dev > Reg	-0.99388	0.99388
kctd15.L	Dev > Reg	0.146896	-0.146896		kctd15.L	Dev > Reg	-0.717218	0.717218
fau.S	Dev > Reg	0.688885	-0.688885		fau.S	Dev > Reg	0.199658	-0.199658
pabpc4.L	Dev > Reg	0.231743	-0.231743		pabpc4.L	Dev > Reg	0.933133	-0.933133
eif3g.L	Dev > Reg	0.401734	-0.401734		eif3g.L	Dev > Reg	-0.0437844	0.0437844
rpl18.S	Dev > Reg	0.752126	-0.752126		rpl18.S	Dev > Reg	0.412984	-0.412984
LOC108708445	Dev > Reg	0.154937	-0.154937		LOC108708445	Dev > Reg	0.274843	-0.274843
LOC108715857	Dev > Reg	0.712012	-0.712012		LOC108715857	Dev > Reg	0.174754	-0.174754
bmp7.1.S	Dev > Reg	0.144606	-0.144606		bmp7.1.S	Dev > Reg	-0.785646	0.785646
sirt4.L	Dev > Reg	0.1678	-0.1678		sirt4.L	Dev > Reg	0.149438	-0.149438
paip1.S	Dev > Reg	0.142209	-0.142209		paip1.S	Dev > Reg	0.373628	-0.373628
u2surp.S	Dev > Reg	0.310254	-0.310254		u2surp.S	Dev > Reg	-0.517598	0.517598
dach2.L	Dev > Reg	0.164232	-0.164232		dach2.L	Dev > Reg	1.46033	-1.46033
tbx18.S	Dev > Reg	0.132796	-0.132796		tbx18.S	Dev > Reg	1.26389	-1.26389
dsn1.L	Dev > Reg	0.154141	-0.154141		dsn1.L	Dev > Reg	0.214306	-0.214306
fgf9.S	Dev > Reg	0.15606	-0.15606		fgf9.S	Dev > Reg	1.45177	-1.45177
gprc5b.L	Dev > Reg	0.28756	-0.28756		gprc5b.L	Dev > Reg	1.42642	-1.42642
btf3.L	Dev > Reg	0.654291	-0.654291		btf3.L	Dev > Reg	0.134905	-0.134905
LOC108703381	Dev > Reg	0.412323	-0.412323		LOC108703381	Dev > Reg	0.147048	-0.147048
LOC100037213	Dev > Reg	0.366479	-0.366479		LOC100037213	Dev > Reg	0.280632	-0.280632
hba4.L	Dev > Reg	0.201538	-0.201538		hba4.L	Dev > Reg	3.57085	-3.57085
LOC108715296	Dev > Reg	0.144621	-0.144621		LOC108715296	Dev > Reg	0.505391	-0.505391
hsd17b10.S	Dev > Reg	0.144938	-0.144938		hsd17b10.S	Dev > Reg	0.546161	-0.546161
MGC84460	Dev > Reg	0.291628	-0.291628		MGC84460	Dev > Reg	0.776235	-0.776235
rpl7.L	Dev > Reg	0.476763	-0.476763		rpl7.L	Dev > Reg	0.274581	-0.274581
LOC108698857	Dev > Reg	0.222169	-0.222169		LOC108698857	Dev > Reg	-1.02577	1.02577
ptch2.S	Dev > Reg	0.212595	-0.212595		ptch2.S	Dev > Reg	0.500867	-0.500867
bpgm.S	Dev > Reg	0.108654	-0.108654		bpgm.S	Dev > Reg	0.355884	-0.355884
tspan7.L	Dev > Reg	0.260504	-0.260504		tspan7.L	Dev > Reg	1.05676	-1.05676
thumpd1.L	Dev > Reg	0.128812	-0.128812		thumpd1.L	Dev > Reg	0.228542	-0.228542
kif20a.S	Dev > Reg	0.109596	-0.109596		kif20a.S	Dev > Reg	0.555307	-0.555307
LOC108714634	Dev > Reg	0.189596	-0.189596		LOC108714634	Dev > Reg	0.390872	-0.390872
MGC84691	Dev > Reg	0.282339	-0.282339		MGC84691	Dev > Reg	-0.579723	0.579723
dhodh.L	Dev > Reg	0.158698	-0.158698		dhodh.L	Dev > Reg	0.181029	-0.181029
hoxd3.L	Dev > Reg	0.26201	-0.26201		hoxd3.L	Dev > Reg	-0.715295	0.715295
mllt3.L	Dev > Reg	0.330876	-0.330876		mllt3.L	Dev > Reg	-0.806528	0.806528
hes6.1.L	Dev > Reg	0.216899	-0.216899		hes6.1.L	Dev > Reg	-0.73755	0.73755
rps6.S	Dev > Reg	0.707778	-0.707778		rps6.S	Dev > Reg	0.27596	-0.27596
LOC100487499.S	Dev > Reg	0.0876502	-0.0876502		LOC100487499.S	Dev > Reg	0.505958	-0.505958
fbln7.L	Dev > Reg	0.200476	-0.200476		fbln7.L	Dev > Reg	-1.01725	1.01725
rplp0.S	Dev > Reg	0.729537	-0.729537		rplp0.S	Dev > Reg	0.553525	-0.553525
LOC108698132	Dev > Reg	0.733197	-0.733197		LOC108698132	Dev > Reg	0.165791	-0.165791
limch1.L	Dev > Reg	0.324685	-0.324685		limch1.L	Dev > Reg	0.78627	-0.78627
tmem69.L	Dev > Reg	0.197439	-0.197439		tmem69.L	Dev > Reg	0.411824	-0.411824
fgfr1.L	Dev > Reg	0.242988	-0.242988		fgfr1.L	Dev > Reg	0.129135	-0.129135
prpf40b.L	Dev > Reg	0.308737	-0.308737		prpf40b.L	Dev > Reg	0.418241	-0.418241
LOC108708488	Dev > Reg	0.28536	-0.28536		LOC108708488	Dev > Reg	3.36	-3.36
kif20a.L	Dev > Reg	0.179009	-0.179009		kif20a.L	Dev > Reg	0.272854	-0.272854
bgn	Dev > Reg	0.276908	-0.276908		bgn	Dev > Reg	0.707257	-0.707257
zmym3.L	Dev > Reg	0.213642	-0.213642		zmym3.L	Dev > Reg	0.226533	-0.226533
sytl2.L	Dev > Reg	0.0935599	-0.0935599		sytl2.L	Dev > Reg	-0.945959	0.945959
crabp2.L	Dev > Reg	0.160594	-0.160594		crabp2.L	Dev > Reg	-1.60954	1.60954
ska3.L	Dev > Reg	0.0620119	-0.0620119		ska3.L	Dev > Reg	0.301118	-0.301118
tmem52.L	Dev > Reg	0.179145	-0.179145		tmem52.L	Dev > Reg	0.351697	-0.351697
larp1b.L	Dev > Reg	0.194077	-0.194077		larp1b.L	Dev > Reg	0.440315	-0.440315
ldlrad3.S	Dev > Reg	0.225718	-0.225718		ldlrad3.S	Dev > Reg	0.233311	-0.233311
nfatc4.S	Dev > Reg	0.122577	-0.122577		nfatc4.S	Dev > Reg	-0.872424	0.872424
sulf2.S	Dev > Reg	0.211578	-0.211578		sulf2.S	Dev > Reg	-0.723411	0.723411
cgnl1.L	Dev > Reg	0.164185	-0.164185		cgnl1.L	Dev > Reg	-0.742285	0.742285
micu3.L	Dev > Reg	0.187547	-0.187547		micu3.L	Dev > Reg	0.294274	-0.294274
LOC108700058	Dev > Reg	0.15628	-0.15628		LOC108700058	Dev > Reg	0.531166	-0.531166
sgf29.S	Dev > Reg	0.254604	-0.254604		sgf29.S	Dev > Reg	-0.756844	0.756844
LOC108700041	Dev > Reg	0.218507	-0.218507		LOC108700041	Dev > Reg	0.650328	-0.650328
hmgn1.S	Dev > Reg	0.522963	-0.522963		hmgn1.S	Dev > Reg	0.153349	-0.153349
smim3.S	Dev > Reg	0.1967	-0.1967		smim3.S	Dev > Reg	-1.14193	1.14193
bard1.L	Dev > Reg	0.178946	-0.178946		bard1.L	Dev > Reg	0.418323	-0.418323
meis3.S	Dev > Reg	0.237653	-0.237653		meis3.S	Dev > Reg	1.56739	-1.56739
tcf7l1.L	Dev > Reg	0.155337	-0.155337		tcf7l1.L	Dev > Reg	0.224459	-0.224459
apex1.L	Dev > Reg	0.254093	-0.254093		apex1.L	Dev > Reg	-0.524603	0.524603
sncaip.L	Dev > Reg	0.274902	-0.274902		sncaip.L	Dev > Reg	-0.972846	0.972846
LOC398189	Dev > Reg	0.565166	-0.565166		LOC398189	Dev > Reg	0.203778	-0.203778
aldh1l1.L	Dev > Reg	0.298698	-0.298698		aldh1l1.L	Dev > Reg	0.973218	-0.973218
LOC108709568	Dev > Reg	0.105349	-0.105349		LOC108709568	Dev > Reg	-0.975118	0.975118
LOC108715836	Dev > Reg	0.251404	-0.251404		LOC108715836	Dev > Reg	0.952095	-0.952095
LOC108698051	Dev > Reg	0.209624	-0.209624		LOC108698051	Dev > Reg	0.258079	-0.258079
LOC108714345	Dev > Reg	0.336348	-0.336348		LOC108714345	Dev > Reg	-0.735375	0.735375
supt16h.L	Dev > Reg	0.335825	-0.335825		supt16h.L	Dev > Reg	0.263946	-0.263946
rsl24d1.S	Dev > Reg	0.354871	-0.354871		rsl24d1.S	Dev > Reg	0.363609	-0.363609
dync2h1.L	Dev > Reg	0.136463	-0.136463		dync2h1.L	Dev > Reg	-0.932331	0.932331
no38	Dev > Reg	0.468769	-0.468769		no38	Dev > Reg	-0.0940494	0.0940494
LOC108712908	Dev > Reg	0.220252	-0.220252		LOC108712908	Dev > Reg	0.322319	-0.322319
trmt12.L	Dev > Reg	0.0736561	-0.0736561		trmt12.L	Dev > Reg	0.244621	-0.244621
LOC495433	Dev > Reg	0.247212	-0.247212		LOC495433	Dev > Reg	-0.64605	0.64605
rbm5.S	Dev > Reg	0.216384	-0.216384		rbm5.S	Dev > Reg	0.00444359	-0.00444359
rps11.L	Dev > Reg	0.741463	-0.741463		rps11.L	Dev > Reg	0.214591	-0.214591
srsf6.S	Dev > Reg	0.179692	-0.179692		srsf6.S	Dev > Reg	-0.481003	0.481003
tktl2.L	Dev > Reg	0.267011	-0.267011		tktl2.L	Dev > Reg	0.204375	-0.204375
LOC108714594	Dev > Reg	0.14629	-0.14629		LOC108714594	Dev > Reg	1.07518	-1.07518
sobp.S	Dev > Reg	0.156685	-0.156685		sobp.S	Dev > Reg	1.15514	-1.15514
rps4x.S	Dev > Reg	0.729522	-0.729522		rps4x.S	Dev > Reg	0.271258	-0.271258
rps9.L	Dev > Reg	0.638644	-0.638644		rps9.L	Dev > Reg	0.40811	-0.40811
hp1bp3.L	Dev > Reg	0.518215	-0.518215		hp1bp3.L	Dev > Reg	0.153473	-0.153473
fabp3.S	Dev > Reg	0.147639	-0.147639		fabp3.S	Dev > Reg	2.00656	-2.00656
LOC108715227	Dev > Reg	0.18477	-0.18477		LOC108715227	Dev > Reg	0.0882784	-0.0882784
cmbl.L	Dev > Reg	0.197393	-0.197393		cmbl.L	Dev > Reg	0.204671	-0.204671
grip1.S	Dev > Reg	0.169605	-0.169605		grip1.S	Dev > Reg	1.58751	-1.58751
dkc1.L	Dev > Reg	0.545334	-0.545334		dkc1.L	Dev > Reg	-0.561703	0.561703
aoc3.L	Dev > Reg	0.0779344	-0.0779344		aoc3.L	Dev > Reg	0.99839	-0.99839
cenpf.L	Dev > Reg	0.189858	-0.189858		cenpf.L	Dev > Reg	0.25369	-0.25369
hells.S	Dev > Reg	0.257699	-0.257699		hells.S	Dev > Reg	0.379118	-0.379118
glul-like.1.L	Dev > Reg	0.216217	-0.216217		glul-like.1.L	Dev > Reg	1.41057	-1.41057
ss18l2.L	Dev > Reg	0.158381	-0.158381		ss18l2.L	Dev > Reg	-0.585071	0.585071
slc30a1.L	Dev > Reg	0.119557	-0.119557		slc30a1.L	Dev > Reg	-1.03744	1.03744
rps7	Dev > Reg	0.6763	-0.6763		rps7	Dev > Reg	0.230418	-0.230418
LOC108700228	Dev > Reg	0.181654	-0.181654		LOC108700228	Dev > Reg	0.923785	-0.923785
LOC108718824	Dev > Reg	0.238417	-0.238417		LOC108718824	Dev > Reg	0.634186	-0.634186
LOC108711693	Dev > Reg	0.264764	-0.264764		LOC108711693	Dev > Reg	0.459999	-0.459999
timeless.S	Dev > Reg	0.188712	-0.188712		timeless.S	Dev > Reg	0.117192	-0.117192
eif3d.S	Dev > Reg	0.507218	-0.507218		eif3d.S	Dev > Reg	0.23888	-0.23888
xnf7.S	Dev > Reg	0.372856	-0.372856		xnf7.S	Dev > Reg	-0.736465	0.736465
idh2.S	Dev > Reg	0.338165	-0.338165		idh2.S	Dev > Reg	1.76007	-1.76007
ahcy.L	Dev > Reg	0.484532	-0.484532		ahcy.L	Dev > Reg	0.227196	-0.227196
akap8l.L	Dev > Reg	0.196586	-0.196586		akap8l.L	Dev > Reg	0.1105	-0.1105
adck3.S	Dev > Reg	0.220371	-0.220371		adck3.S	Dev > Reg	1.11906	-1.11906
rspo2.L	Dev > Reg	0.303092	-0.303092		rspo2.L	Dev > Reg	3.26049	-3.26049
cct3.L	Dev > Reg	0.322498	-0.322498		cct3.L	Dev > Reg	0.0234931	-0.0234931
LOC108706570	Dev > Reg	0.71831	-0.71831		LOC108706570	Dev > Reg	0.278738	-0.278738
LOC108717850	Dev > Reg	0.260144	-0.260144		LOC108717850	Dev > Reg	-1.08394	1.08394
LOC108698571	Dev > Reg	0.100174	-0.100174		LOC108698571	Dev > Reg	-1.24283	1.24283
LOC100492197-like.L	Dev > Reg	0.0957526	-0.0957526		LOC100492197-like.L	Dev > Reg	-0.772101	0.772101
ung.L	Dev > Reg	0.191946	-0.191946		ung.L	Dev > Reg	0.225397	-0.225397
rab12.S	Dev > Reg	0.147463	-0.147463		rab12.S	Dev > Reg	0.520855	-0.520855
fgfr4.L	Dev > Reg	0.112673	-0.112673		fgfr4.L	Dev > Reg	1.28984	-1.28984
sec11c.L	Dev > Reg	0.0940811	-0.0940811		sec11c.L	Dev > Reg	0.380485	-0.380485
eny2.L	Dev > Reg	0.235421	-0.235421		eny2.L	Dev > Reg	-0.673152	0.673152
rpl21.L	Dev > Reg	0.65346	-0.65346		rpl21.L	Dev > Reg	0.173729	-0.173729
sardh.L	Dev > Reg	0.151585	-0.151585		sardh.L	Dev > Reg	0.67528	-0.67528
LOC108708731	Dev > Reg	0.0790109	-0.0790109		LOC108708731	Dev > Reg	0.649907	-0.649907
lrig3.S	Dev > Reg	0.110417	-0.110417		lrig3.S	Dev > Reg	0.30035	-0.30035
LOC108698048	Dev > Reg	0.152883	-0.152883		LOC108698048	Dev > Reg	2.76558	-2.76558
LOC108705031	Dev > Reg	0.0672532	-0.0672532		LOC108705031	Dev > Reg	1.30838	-1.30838
vezf1.L	Dev > Reg	0.198087	-0.198087		vezf1.L	Dev > Reg	-0.56852	0.56852
arglu1.L	Dev > Reg	0.380036	-0.380036		arglu1.L	Dev > Reg	-0.499738	0.499738
dusp6.S	Dev > Reg	0.216629	-0.216629		dusp6.S	Dev > Reg	-0.738894	0.738894
rpl17.S	Dev > Reg	0.68765	-0.68765		rpl17.S	Dev > Reg	0.269963	-0.269963
sult2b1.S	Dev > Reg	0.259742	-0.259742		sult2b1.S	Dev > Reg	0.733292	-0.733292
rpl22.L	Dev > Reg	0.667375	-0.667375		rpl22.L	Dev > Reg	0.116421	-0.116421
LOC108704195	Dev > Reg	0.124373	-0.124373		LOC108704195	Dev > Reg	-0.784298	0.784298
mrps18b.S	Dev > Reg	0.294437	-0.294437		mrps18b.S	Dev > Reg	0.0826287	-0.0826287
klf8.L	Dev > Reg	0.115548	-0.115548		klf8.L	Dev > Reg	-0.000950509	0.000950509
hmgn1.L	Dev > Reg	0.482331	-0.482331		hmgn1.L	Dev > Reg	0.163468	-0.163468
gnl1.L	Dev > Reg	0.177189	-0.177189		gnl1.L	Dev > Reg	0.216834	-0.216834
numbl.S	Dev > Reg	0.123032	-0.123032		numbl.S	Dev > Reg	0.15709	-0.15709
LOC108719064	Dev > Reg	0.185202	-0.185202		LOC108719064	Dev > Reg	0.27255	-0.27255
ahcy.S	Dev > Reg	0.475595	-0.475595		ahcy.S	Dev > Reg	0.493849	-0.493849
hoxd4.L	Dev > Reg	0.210353	-0.210353		hoxd4.L	Dev > Reg	-1.5575	1.5575
sp4.L	Dev > Reg	0.0896704	-0.0896704		sp4.L	Dev > Reg	0.295114	-0.295114
LOC108716124	Dev > Reg	0.292086	-0.292086		LOC108716124	Dev > Reg	-1.07116	1.07116
LOC108710721	Dev > Reg	0.134355	-0.134355		LOC108710721	Dev > Reg	1.16233	-1.16233
hsp30d.L	Dev > Reg	0.0773686	-0.0773686		hsp30d.L	Dev > Reg	2.8978	-2.8978
adck3.L	Dev > Reg	0.264857	-0.264857		adck3.L	Dev > Reg	0.962013	-0.962013
xhoxc8	Dev > Reg	0.16316	-0.16316		xhoxc8	Dev > Reg	0.454204	-0.454204
eif2s2.S	Dev > Reg	0.362093	-0.362093		eif2s2.S	Dev > Reg	0.0943208	-0.0943208
LOC108698254	Dev > Reg	0.125775	-0.125775		LOC108698254	Dev > Reg	-0.9007	0.9007
LOC108702501	Dev > Reg	0.121989	-0.121989		LOC108702501	Dev > Reg	-2.40813	2.40813
tp53bp1.L	Dev > Reg	0.202478	-0.202478		tp53bp1.L	Dev > Reg	0.240013	-0.240013
eva1a.S	Dev > Reg	0.221856	-0.221856		eva1a.S	Dev > Reg	-0.880327	0.880327
arid3b.L	Dev > Reg	0.300978	-0.300978		arid3b.L	Dev > Reg	-0.568598	0.568598
rpl3.L	Dev > Reg	0.666387	-0.666387		rpl3.L	Dev > Reg	0.232181	-0.232181
egr1.S	Dev > Reg	0.405547	-0.405547		egr1.S	Dev > Reg	1.43711	-1.43711
hmgb3.S	Dev > Reg	0.475599	-0.475599		hmgb3.S	Dev > Reg	0.0764021	-0.0764021
LOC108714364	Dev > Reg	0.24158	-0.24158		LOC108714364	Dev > Reg	2.19881	-2.19881
zbtb33.S	Dev > Reg	0.12419	-0.12419		zbtb33.S	Dev > Reg	-0.798093	0.798093
kif3a.S	Dev > Reg	0.184219	-0.184219		kif3a.S	Dev > Reg	-0.656171	0.656171
LOC108719221	Dev > Reg	0.0946103	-0.0946103		LOC108719221	Dev > Reg	0.828875	-0.828875
Xelaev18034799m	Dev > Reg	0.152085	-0.152085		Xelaev18034799m	Dev > Reg	-1.13483	1.13483
timm21.S	Dev > Reg	0.14381	-0.14381		timm21.S	Dev > Reg	0.254813	-0.254813
slc27a6.L	Dev > Reg	0.223929	-0.223929		slc27a6.L	Dev > Reg	0.082467	-0.082467
snrpb.L	Dev > Reg	0.47281	-0.47281		snrpb.L	Dev > Reg	0.0253042	-0.0253042
stau2.S	Dev > Reg	0.174628	-0.174628		stau2.S	Dev > Reg	0.1008	-0.1008
LOC108702499	Dev > Reg	0.721502	-0.721502		LOC108702499	Dev > Reg	0.247256	-0.247256
sall4.L	Dev > Reg	0.40303	-0.40303		sall4.L	Dev > Reg	-1.44803	1.44803
vwde.L	Dev > Reg	0.206003	-0.206003		vwde.L	Dev > Reg	0.90303	-0.90303
mrpl13.S	Dev > Reg	0.306909	-0.306909		mrpl13.S	Dev > Reg	-0.00491706	0.00491706
ptch1.L	Dev > Reg	0.237181	-0.237181		ptch1.L	Dev > Reg	0.536679	-0.536679
tmem209.S	Dev > Reg	0.147398	-0.147398		tmem209.S	Dev > Reg	0.212486	-0.212486
thoc5.S	Dev > Reg	0.235001	-0.235001		thoc5.S	Dev > Reg	0.0756553	-0.0756553
homer3.L	Dev > Reg	0.149992	-0.149992		homer3.L	Dev > Reg	0.273302	-0.273302
rsbn1.L	Dev > Reg	0.209129	-0.209129		rsbn1.L	Dev > Reg	0.154689	-0.154689
LOC108708614	Dev > Reg	0.182941	-0.182941		LOC108708614	Dev > Reg	0.430673	-0.430673
vwc2l.2.L	Dev > Reg	0.347244	-0.347244		vwc2l.2.L	Dev > Reg	0.224506	-0.224506
LOC108708684	Dev > Reg	0.178615	-0.178615		LOC108708684	Dev > Reg	0.592531	-0.592531
rbp1.L	Dev > Reg	0.401508	-0.401508		rbp1.L	Dev > Reg	-1.57399	1.57399
nit2.S	Dev > Reg	0.111926	-0.111926		nit2.S	Dev > Reg	0.278991	-0.278991
uqcrb.L	Dev > Reg	0.130171	-0.130171		uqcrb.L	Dev > Reg	0.366801	-0.366801
sobp.L	Dev > Reg	0.11608	-0.11608		sobp.L	Dev > Reg	0.889728	-0.889728
aimp1.S	Dev > Reg	0.432938	-0.432938		aimp1.S	Dev > Reg	1.74951	-1.74951
LOC108717036	Dev > Reg	0.235653	-0.235653		LOC108717036	Dev > Reg	1.03518	-1.03518
LOC108708936	Dev > Reg	0.14559	-0.14559		LOC108708936	Dev > Reg	0.637493	-0.637493
c1orf198.L	Dev > Reg	0.182695	-0.182695		c1orf198.L	Dev > Reg	0.40455	-0.40455
med31.L	Dev > Reg	0.16991	-0.16991		med31.L	Dev > Reg	0.178862	-0.178862
rps10	Dev > Reg	0.676273	-0.676273		rps10	Dev > Reg	0.104697	-0.104697
nmt1.S	Dev > Reg	0.214646	-0.214646		nmt1.S	Dev > Reg	0.264685	-0.264685
eif3e.L	Dev > Reg	0.301494	-0.301494		eif3e.L	Dev > Reg	0.201223	-0.201223
igf1r.S	Dev > Reg	0.232355	-0.232355		igf1r.S	Dev > Reg	-0.6853	0.6853
prrx1.S	Dev > Reg	0.351795	-0.351795		prrx1.S	Dev > Reg	-0.688392	0.688392
LOC108700059	Dev > Reg	0.177273	-0.177273		LOC108700059	Dev > Reg	0.693724	-0.693724
prpf38b.L	Dev > Reg	0.201288	-0.201288		prpf38b.L	Dev > Reg	-0.76931	0.76931
fbxo46.L	Dev > Reg	0.161803	-0.161803		fbxo46.L	Dev > Reg	0.247681	-0.247681
ackr3.S	Dev > Reg	0.0871315	-0.0871315		ackr3.S	Dev > Reg	0.434676	-0.434676
LOC108719795	Dev > Reg	0.0786266	-0.0786266		LOC108719795	Dev > Reg	-0.90829	0.90829
LOC108697538	Dev > Reg	0.119268	-0.119268		LOC108697538	Dev > Reg	-0.616366	0.616366
LOC108710952	Dev > Reg	0.736164	-0.736164		LOC108710952	Dev > Reg	0.0837685	-0.0837685
esco2.S	Dev > Reg	0.154455	-0.154455		esco2.S	Dev > Reg	0.549573	-0.549573
tfdp2.S	Dev > Reg	0.193124	-0.193124		tfdp2.S	Dev > Reg	0.374321	-0.374321
gnl3l.S	Dev > Reg	0.201551	-0.201551		gnl3l.S	Dev > Reg	0.225255	-0.225255
med15.L	Dev > Reg	0.260631	-0.260631		med15.L	Dev > Reg	-0.561295	0.561295
LOC108709733	Dev > Reg	0.154967	-0.154967		LOC108709733	Dev > Reg	0.341298	-0.341298
dis3l.L	Dev > Reg	0.143719	-0.143719		dis3l.L	Dev > Reg	0.186141	-0.186141
zbtb48.L	Dev > Reg	0.151567	-0.151567		zbtb48.L	Dev > Reg	0.534735	-0.534735
g6pc-like.1.L	Dev > Reg	0.205991	-0.205991		g6pc-like.1.L	Dev > Reg	1.27101	-1.27101
hmgn2.L	Dev > Reg	0.299642	-0.299642		hmgn2.L	Dev > Reg	0.300556	-0.300556
ankrd10.L	Dev > Reg	0.241043	-0.241043		ankrd10.L	Dev > Reg	-0.652692	0.652692
cct5b	Dev > Reg	0.451052	-0.451052		cct5b	Dev > Reg	0.00978788	-0.00978788
col17a1.L	Dev > Reg	0.137555	-0.137555		col17a1.L	Dev > Reg	-1.38805	1.38805
LOC108701572	Dev > Reg	0.162722	-0.162722		LOC108701572	Dev > Reg	0.289343	-0.289343
slc40a1.L	Dev > Reg	0.156609	-0.156609		slc40a1.L	Dev > Reg	0.249371	-0.249371
wdr83.L	Dev > Reg	0.207251	-0.207251		wdr83.L	Dev > Reg	0.700858	-0.700858
smad9.S	Dev > Reg	0.0831791	-0.0831791		smad9.S	Dev > Reg	0.385701	-0.385701
rplp2.L	Dev > Reg	0.770471	-0.770471		rplp2.L	Dev > Reg	0.103683	-0.103683
phax.L	Dev > Reg	0.184432	-0.184432		phax.L	Dev > Reg	0.179979	-0.179979
LOC108719175	Dev > Reg	0.195622	-0.195622		LOC108719175	Dev > Reg	1.39612	-1.39612
bivm.L	Dev > Reg	0.11053	-0.11053		bivm.L	Dev > Reg	0.140644	-0.140644
sema6d.L	Dev > Reg	0.184022	-0.184022		sema6d.L	Dev > Reg	1.38725	-1.38725
sgol1.L	Dev > Reg	0.182883	-0.182883		sgol1.L	Dev > Reg	0.304927	-0.304927
boc.S	Dev > Reg	0.163162	-0.163162		boc.S	Dev > Reg	0.230193	-0.230193
fgfr1.S	Dev > Reg	0.240933	-0.240933		fgfr1.S	Dev > Reg	0.3335	-0.3335
bdh2.L	Dev > Reg	0.240663	-0.240663		bdh2.L	Dev > Reg	-0.752516	0.752516
LOC108717147	Dev > Reg	0.15746	-0.15746		LOC108717147	Dev > Reg	0.374068	-0.374068
LOC108704180	Dev > Reg	0.127965	-0.127965		LOC108704180	Dev > Reg	0.311179	-0.311179
ift74.L	Dev > Reg	0.124244	-0.124244		ift74.L	Dev > Reg	0.986974	-0.986974
hdgf.S	Dev > Reg	0.330403	-0.330403		hdgf.S	Dev > Reg	0.376468	-0.376468
LOC108696457	Dev > Reg	0.236297	-0.236297		LOC108696457	Dev > Reg	-1.04015	1.04015
LOC108706516	Dev > Reg	0.103142	-0.103142		LOC108706516	Dev > Reg	0.248077	-0.248077
nusap1.S	Dev > Reg	0.225782	-0.225782		nusap1.S	Dev > Reg	0.39893	-0.39893
eif3g.S	Dev > Reg	0.426607	-0.426607		eif3g.S	Dev > Reg	0.172671	-0.172671
rps25.L	Dev > Reg	0.76248	-0.76248		rps25.L	Dev > Reg	0.133885	-0.133885
LOC108703801	Dev > Reg	0.138324	-0.138324		LOC108703801	Dev > Reg	-0.80625	0.80625
LOC108711724	Dev > Reg	0.187244	-0.187244		LOC108711724	Dev > Reg	-1.07242	1.07242
rps3a.S	Dev > Reg	0.707814	-0.707814		rps3a.S	Dev > Reg	0.330931	-0.330931
slc2a4.L	Dev > Reg	0.185521	-0.185521		slc2a4.L	Dev > Reg	1.363	-1.363
Xelaev18030689m	Dev > Reg	0.180616	-0.180616		Xelaev18030689m	Dev > Reg	102.257	-102.257
foxr1.L	Dev > Reg	0.324166	-0.324166		foxr1.L	Dev > Reg	1.18162	-1.18162
tspan17.L	Dev > Reg	0.104268	-0.104268		tspan17.L	Dev > Reg	0.412966	-0.412966
emp2.L	Dev > Reg	0.375391	-0.375391		emp2.L	Dev > Reg	0.0508312	-0.0508312
tef.S	Dev > Reg	0.274906	-0.274906		tef.S	Dev > Reg	0.575653	-0.575653
rpl5.S	Dev > Reg	0.63293	-0.63293		rpl5.S	Dev > Reg	0.262321	-0.262321
robo3.S	Dev > Reg	0.161058	-0.161058		robo3.S	Dev > Reg	-2.38019	2.38019
lmnb3.L	Dev > Reg	0.0967705	-0.0967705		lmnb3.L	Dev > Reg	0.941151	-0.941151
cfap45.L	Dev > Reg	0.110944	-0.110944		cfap45.L	Dev > Reg	0.75363	-0.75363
hgd.L	Dev > Reg	0.315921	-0.315921		hgd.L	Dev > Reg	0.341862	-0.341862
rpl13.S	Dev > Reg	0.679102	-0.679102		rpl13.S	Dev > Reg	0.254246	-0.254246
asxl1.S	Dev > Reg	0.140389	-0.140389		asxl1.S	Dev > Reg	-0.626063	0.626063
LOC108696656	Dev > Reg	0.211097	-0.211097		LOC108696656	Dev > Reg	-0.594926	0.594926
rps5.S	Dev > Reg	0.709589	-0.709589		rps5.S	Dev > Reg	0.113373	-0.113373
ckap2.S	Dev > Reg	0.153651	-0.153651		ckap2.S	Dev > Reg	0.85041	-0.85041
pno1.L	Dev > Reg	0.461446	-0.461446		pno1.L	Dev > Reg	0.325918	-0.325918
pik3ip1.L	Dev > Reg	0.204555	-0.204555		pik3ip1.L	Dev > Reg	0.767329	-0.767329
fgfr2.L	Dev > Reg	0.211495	-0.211495		fgfr2.L	Dev > Reg	0.491952	-0.491952
ccdc28b.L	Dev > Reg	0.140211	-0.140211		ccdc28b.L	Dev > Reg	0.315353	-0.315353
LOC108701403	Dev > Reg	0.187305	-0.187305		LOC108701403	Dev > Reg	0.382162	-0.382162
maml1.L	Dev > Reg	0.151417	-0.151417		maml1.L	Dev > Reg	-0.664004	0.664004
LOC108710735	Dev > Reg	0.234128	-0.234128		LOC108710735	Dev > Reg	0.781227	-0.781227
cpz.S	Dev > Reg	0.216301	-0.216301		cpz.S	Dev > Reg	-1.37568	1.37568
ndst1.S	Dev > Reg	0.119838	-0.119838		ndst1.S	Dev > Reg	0.0515142	-0.0515142
fads1.S	Dev > Reg	0.0894507	-0.0894507		fads1.S	Dev > Reg	0.288527	-0.288527
LOC108698269	Dev > Reg	0.10307	-0.10307		LOC108698269	Dev > Reg	0.621688	-0.621688
LOC108718191	Dev > Reg	0.19097	-0.19097		LOC108718191	Dev > Reg	-1.03276	1.03276
cdo1.L	Dev > Reg	0.295118	-0.295118		cdo1.L	Dev > Reg	1.1166	-1.1166
f5.L	Dev > Reg	0.260884	-0.260884		f5.L	Dev > Reg	0.50471	-0.50471
rpl12.S	Dev > Reg	0.652844	-0.652844		rpl12.S	Dev > Reg	0.195815	-0.195815
LOC108714373	Dev > Reg	0.125713	-0.125713		LOC108714373	Dev > Reg	0.148105	-0.148105
egr1.L	Dev > Reg	0.387492	-0.387492		egr1.L	Dev > Reg	1.07555	-1.07555
LOC108717006	Dev > Reg	0.106487	-0.106487		LOC108717006	Dev > Reg	0.659574	-0.659574
Xetrov90026715m.L	Dev > Reg	0.451661	-0.451661		Xetrov90026715m.L	Dev > Reg	-0.966276	0.966276
hmces.L	Dev > Reg	0.273439	-0.273439		hmces.L	Dev > Reg	0.403289	-0.403289
nsg1.L	Dev > Reg	0.343295	-0.343295		nsg1.L	Dev > Reg	-0.873199	0.873199
LOC101027289	Dev > Reg	0.259141	-0.259141		LOC101027289	Dev > Reg	2.39726	-2.39726
polr3d.L	Dev > Reg	0.163223	-0.163223		polr3d.L	Dev > Reg	0.22657	-0.22657
gprc5c.L	Dev > Reg	0.0786119	-0.0786119		gprc5c.L	Dev > Reg	-1.38795	1.38795
lgr4.S	Dev > Reg	0.170087	-0.170087		lgr4.S	Dev > Reg	0.35591	-0.35591
tcf12.S	Dev > Reg	0.219887	-0.219887		tcf12.S	Dev > Reg	0.142965	-0.142965
gnl2.L	Dev > Reg	0.34899	-0.34899		gnl2.L	Dev > Reg	0.0370485	-0.0370485
slco5a1.S	Dev > Reg	0.171439	-0.171439		slco5a1.S	Dev > Reg	-0.707143	0.707143
gtse1.L	Dev > Reg	0.167915	-0.167915		gtse1.L	Dev > Reg	0.241392	-0.241392
tnnt1.S	Dev > Reg	0.13475	-0.13475		tnnt1.S	Dev > Reg	2.1886	-2.1886
znf131.L	Dev > Reg	0.161894	-0.161894		znf131.L	Dev > Reg	-0.586849	0.586849
LOC108696945	Dev > Reg	0.225921	-0.225921		LOC108696945	Dev > Reg	1.15973	-1.15973
LOC108707564	Dev > Reg	0.144789	-0.144789		LOC108707564	Dev > Reg	0.4215	-0.4215
rpl32.L	Dev > Reg	0.719993	-0.719993		rpl32.L	Dev > Reg	0.0632708	-0.0632708
rgma.L	Dev > Reg	0.224228	-0.224228		rgma.L	Dev > Reg	2.35147	-2.35147
LOC108705922	Dev > Reg	0.222703	-0.222703		LOC108705922	Dev > Reg	-1.94886	1.94886
ush1g.S	Dev > Reg	0.137574	-0.137574		ush1g.S	Dev > Reg	-1.02075	1.02075
rpp30.L	Dev > Reg	0.138705	-0.138705		rpp30.L	Dev > Reg	2.66971	-2.66971
LOC108718680	Dev > Reg	0.304829	-0.304829		LOC108718680	Dev > Reg	0.912386	-0.912386
ddx39b.L	Dev > Reg	0.235765	-0.235765		ddx39b.L	Dev > Reg	0.0629836	-0.0629836
LOC108715006	Dev > Reg	0.122719	-0.122719		LOC108715006	Dev > Reg	-0.77642	0.77642
LOC108708636	Dev > Reg	0.149679	-0.149679		LOC108708636	Dev > Reg	1.05798	-1.05798
tnfrsf19.L	Dev > Reg	0.162193	-0.162193		tnfrsf19.L	Dev > Reg	0.183907	-0.183907
kif11.L	Dev > Reg	0.176327	-0.176327		kif11.L	Dev > Reg	0.190163	-0.190163
hoxa11.S	Dev > Reg	0.250282	-0.250282		hoxa11.S	Dev > Reg	-0.874407	0.874407
erg.S	Dev > Reg	0.0839389	-0.0839389		erg.S	Dev > Reg	0.384488	-0.384488
ddx19b.L	Dev > Reg	0.209054	-0.209054		ddx19b.L	Dev > Reg	0.123133	-0.123133
LOC108705278	Dev > Reg	0.143357	-0.143357		LOC108705278	Dev > Reg	0.468659	-0.468659
serbp1.L	Dev > Reg	0.597254	-0.597254		serbp1.L	Dev > Reg	0.184748	-0.184748
alcam.S	Dev > Reg	0.15446	-0.15446		alcam.S	Dev > Reg	-0.560827	0.560827
LOC108698093	Dev > Reg	0.138556	-0.138556		LOC108698093	Dev > Reg	0.134842	-0.134842
spry4.S	Dev > Reg	0.141827	-0.141827		spry4.S	Dev > Reg	0.537583	-0.537583
ddx21.L	Dev > Reg	0.641644	-0.641644		ddx21.L	Dev > Reg	0.178003	-0.178003
wasf1.S	Dev > Reg	0.121876	-0.121876		wasf1.S	Dev > Reg	0.519084	-0.519084
LOC108715171	Dev > Reg	0.402988	-0.402988		LOC108715171	Dev > Reg	0.555158	-0.555158
ctdsp2.L	Dev > Reg	0.355634	-0.355634		ctdsp2.L	Dev > Reg	0.663772	-0.663772
LOC108711736	Dev > Reg	0.0796828	-0.0796828		LOC108711736	Dev > Reg	-1.87633	1.87633
mapt.S	Dev > Reg	0.337659	-0.337659		mapt.S	Dev > Reg	0.599198	-0.599198
rpl13a.L	Dev > Reg	0.728609	-0.728609		rpl13a.L	Dev > Reg	0.207969	-0.207969
bcl9.S	Dev > Reg	0.254901	-0.254901		bcl9.S	Dev > Reg	-0.578528	0.578528
sox11.S	Dev > Reg	0.286918	-0.286918		sox11.S	Dev > Reg	0.525991	-0.525991
polg2.L	Dev > Reg	0.191938	-0.191938		polg2.L	Dev > Reg	0.765388	-0.765388
LOC108717615	Dev > Reg	0.140781	-0.140781		LOC108717615	Dev > Reg	0.491168	-0.491168
dnajc7.S	Dev > Reg	0.329078	-0.329078		dnajc7.S	Dev > Reg	0.0811967	-0.0811967
rpsa.S	Dev > Reg	0.627749	-0.627749		rpsa.S	Dev > Reg	0.494497	-0.494497
foxk2.S	Dev > Reg	0.322287	-0.322287		foxk2.S	Dev > Reg	0.244322	-0.244322
sp1.L	Dev > Reg	0.234124	-0.234124		sp1.L	Dev > Reg	-0.56921	0.56921
eif3c.L	Dev > Reg	0.459197	-0.459197		eif3c.L	Dev > Reg	-0.0664968	0.0664968
rpa1.L	Dev > Reg	0.180564	-0.180564		rpa1.L	Dev > Reg	0.359029	-0.359029
mrps34.S	Dev > Reg	0.275396	-0.275396		mrps34.S	Dev > Reg	0.261283	-0.261283
caprin1.L	Dev > Reg	0.370136	-0.370136		caprin1.L	Dev > Reg	0.037206	-0.037206
twsg2.S	Dev > Reg	0.345469	-0.345469		twsg2.S	Dev > Reg	-1.00434	1.00434
c2orf42.L	Dev > Reg	0.144692	-0.144692		c2orf42.L	Dev > Reg	-0.716782	0.716782
amotl1.S	Dev > Reg	0.143633	-0.143633		amotl1.S	Dev > Reg	-0.618733	0.618733
LOC108698313	Dev > Reg	0.140578	-0.140578		LOC108698313	Dev > Reg	-0.732211	0.732211
dhfr.S	Dev > Reg	0.158316	-0.158316		dhfr.S	Dev > Reg	-1.38213	1.38213
c7.S	Dev > Reg	0.281326	-0.281326		c7.S	Dev > Reg	2.32044	-2.32044
LOC108701027	Dev > Reg	0.67333	-0.67333		LOC108701027	Dev > Reg	0.0306064	-0.0306064
rpl26.S	Dev > Reg	0.682743	-0.682743		rpl26.S	Dev > Reg	0.0057	-0.0057
pycard.S	Dev > Reg	0.180717	-0.180717		pycard.S	Dev > Reg	-2.06585	2.06585
rps3.S	Dev > Reg	0.59045	-0.59045		rps3.S	Dev > Reg	0.37866	-0.37866
clybl.L	Dev > Reg	0.143309	-0.143309		clybl.L	Dev > Reg	0.538889	-0.538889
hnrnpa2b1.S	Dev > Reg	0.379891	-0.379891		hnrnpa2b1.S	Dev > Reg	-0.633537	0.633537
tmem56.2.L	Dev > Reg	0.110207	-0.110207		tmem56.2.L	Dev > Reg	0.375937	-0.375937
ptch2.L	Dev > Reg	0.230626	-0.230626		ptch2.L	Dev > Reg	0.550258	-0.550258
LOC108701212	Dev > Reg	0.213464	-0.213464		LOC108701212	Dev > Reg	-0.943209	0.943209
d2hgdh.S	Dev > Reg	0.148051	-0.148051		d2hgdh.S	Dev > Reg	0.185996	-0.185996
fli1.L	Dev > Reg	0.228247	-0.228247		fli1.L	Dev > Reg	-0.710969	0.710969
cdca2-like.L	Dev > Reg	0.092371	-0.092371		cdca2-like.L	Dev > Reg	0.198573	-0.198573
pcbd1.L	Dev > Reg	0.224856	-0.224856		pcbd1.L	Dev > Reg	0.705273	-0.705273
slc9a3r2.S	Dev > Reg	0.322221	-0.322221		slc9a3r2.S	Dev > Reg	0.302745	-0.302745
fam163b.L	Dev > Reg	0.203477	-0.203477		fam163b.L	Dev > Reg	-1.25909	1.25909
tspan3.S	Dev > Reg	0.155647	-0.155647		tspan3.S	Dev > Reg	0.155051	-0.155051
syt11.S	Dev > Reg	0.14552	-0.14552		syt11.S	Dev > Reg	-0.763521	0.763521
nmrk2.L	Dev > Reg	0.248849	-0.248849		nmrk2.L	Dev > Reg	2.79582	-2.79582
LOC108704199	Dev > Reg	0.12615	-0.12615		LOC108704199	Dev > Reg	-0.727991	0.727991
LOC100495010.S	Dev > Reg	0.123233	-0.123233		LOC100495010.S	Dev > Reg	0.223723	-0.223723
pitx1.L	Dev > Reg	0.341298	-0.341298		pitx1.L	Dev > Reg	0.432494	-0.432494
nusap1.L	Dev > Reg	0.115247	-0.115247		nusap1.L	Dev > Reg	0.198595	-0.198595
lmo4.2.S	Dev > Reg	0.156486	-0.156486		lmo4.2.S	Dev > Reg	0.18151	-0.18151
LOC108696846	Dev > Reg	0.125521	-0.125521		LOC108696846	Dev > Reg	0.79923	-0.79923
fam171a1.L	Dev > Reg	0.174797	-0.174797		fam171a1.L	Dev > Reg	0.0576973	-0.0576973
ddx17.L	Dev > Reg	0.447701	-0.447701		ddx17.L	Dev > Reg	0.0984974	-0.0984974
haus5.L	Dev > Reg	0.142147	-0.142147		haus5.L	Dev > Reg	0.416229	-0.416229
mtmr3.L	Dev > Reg	0.102342	-0.102342		mtmr3.L	Dev > Reg	0.169147	-0.169147
vit.L	Dev > Reg	0.177227	-0.177227		vit.L	Dev > Reg	-1.30134	1.30134
LOC108701499	Dev > Reg	0.361604	-0.361604		LOC108701499	Dev > Reg	-0.590026	0.590026
st7.S	Dev > Reg	0.117404	-0.117404		st7.S	Dev > Reg	0.791093	-0.791093
gatsl2.L	Dev > Reg	0.256254	-0.256254		gatsl2.L	Dev > Reg	0.360204	-0.360204
tspan7.S	Dev > Reg	0.184213	-0.184213		tspan7.S	Dev > Reg	0.421391	-0.421391
rpl18a.L	Dev > Reg	0.718583	-0.718583		rpl18a.L	Dev > Reg	0.148207	-0.148207
LOC108708554	Dev > Reg	0.145775	-0.145775		LOC108708554	Dev > Reg	0.178204	-0.178204
rps17.S	Dev > Reg	0.784606	-0.784606		rps17.S	Dev > Reg	0.160451	-0.160451
twist1.L	Dev > Reg	0.260098	-0.260098		twist1.L	Dev > Reg	-0.801138	0.801138
LOC108714217	Dev > Reg	0.131701	-0.131701		LOC108714217	Dev > Reg	-0.925091	0.925091
hpd.L	Dev > Reg	0.296927	-0.296927		hpd.L	Dev > Reg	0.982102	-0.982102
LOC108719387	Dev > Reg	0.127327	-0.127327		LOC108719387	Dev > Reg	0.34806	-0.34806
rps15a.S	Dev > Reg	0.697055	-0.697055		rps15a.S	Dev > Reg	0.0114387	-0.0114387
LOC108700346	Dev > Reg	0.14817	-0.14817		LOC108700346	Dev > Reg	1.77334	-1.77334
dxo.L	Dev > Reg	0.164637	-0.164637		dxo.L	Dev > Reg	0.220154	-0.220154
znf214	Dev > Reg	0.066647	-0.066647		znf214	Dev > Reg	-0.788362	0.788362
rps15.L	Dev > Reg	0.637872	-0.637872		rps15.L	Dev > Reg	0.225592	-0.225592
trim71.S	Dev > Reg	0.149151	-0.149151		trim71.S	Dev > Reg	-0.89847	0.89847
LOC108703225	Dev > Reg	0.663925	-0.663925		LOC108703225	Dev > Reg	0.339561	-0.339561
comt.L	Dev > Reg	0.140754	-0.140754		comt.L	Dev > Reg	0.427779	-0.427779
LOC108710820	Dev > Reg	0.739943	-0.739943		LOC108710820	Dev > Reg	0.139669	-0.139669
LOC108712914	Dev > Reg	0.13244	-0.13244		LOC108712914	Dev > Reg	1.06413	-1.06413
srsf3.S	Dev > Reg	0.428617	-0.428617		srsf3.S	Dev > Reg	-0.434992	0.434992
khsrp.L	Dev > Reg	0.24771	-0.24771		khsrp.L	Dev > Reg	0.0577403	-0.0577403
dnpep.S	Dev > Reg	0.148511	-0.148511		dnpep.S	Dev > Reg	0.280585	-0.280585
limch1.S	Dev > Reg	0.167179	-0.167179		limch1.S	Dev > Reg	1.23355	-1.23355
LOC108702869	Dev > Reg	0.765174	-0.765174		LOC108702869	Dev > Reg	0.127839	-0.127839
prrc2a.S	Dev > Reg	0.327176	-0.327176		prrc2a.S	Dev > Reg	-0.0344978	0.0344978
elk4.S	Dev > Reg	0.161478	-0.161478		elk4.S	Dev > Reg	-1.04586	1.04586
rps16.S	Dev > Reg	0.624329	-0.624329		rps16.S	Dev > Reg	0.21224	-0.21224
prdx3.S	Dev > Reg	0.234979	-0.234979		prdx3.S	Dev > Reg	0.353297	-0.353297
kansl1l.L	Dev > Reg	0.180356	-0.180356		kansl1l.L	Dev > Reg	0.644103	-0.644103
LOC108697272	Dev > Reg	0.140719	-0.140719		LOC108697272	Dev > Reg	-0.645654	0.645654
fbxw7.L	Dev > Reg	0.142614	-0.142614		fbxw7.L	Dev > Reg	0.825372	-0.825372
LOC446274	Dev > Reg	0.400613	-0.400613		LOC446274	Dev > Reg	0.823188	-0.823188
rps26.L	Dev > Reg	0.671771	-0.671771		rps26.L	Dev > Reg	0.0925815	-0.0925815
naa40.L	Dev > Reg	0.314826	-0.314826		naa40.L	Dev > Reg	-0.560404	0.560404
smarca4.S	Dev > Reg	0.429022	-0.429022		smarca4.S	Dev > Reg	-0.855805	0.855805
per3.S	Dev > Reg	0.198949	-0.198949		per3.S	Dev > Reg	0.647036	-0.647036
cdca4.L	Dev > Reg	0.159336	-0.159336		cdca4.L	Dev > Reg	-0.913789	0.913789
rps4	Dev > Reg	0.776379	-0.776379		rps4	Dev > Reg	0.326277	-0.326277
stau2.L	Dev > Reg	0.197973	-0.197973		stau2.L	Dev > Reg	0.0746566	-0.0746566
plxnb3.S	Dev > Reg	0.177255	-0.177255		plxnb3.S	Dev > Reg	-0.619377	0.619377
npnt.S	Dev > Reg	0.122599	-0.122599		npnt.S	Dev > Reg	0.939853	-0.939853
LOC108704380	Dev > Reg	0.0894751	-0.0894751		LOC108704380	Dev > Reg	0.189611	-0.189611
LOC108695307	Dev > Reg	0.275663	-0.275663		LOC108695307	Dev > Reg	0.374373	-0.374373
rpl27.L	Dev > Reg	0.687266	-0.687266		rpl27.L	Dev > Reg	0.162089	-0.162089
LOC108699920	Dev > Reg	0.214246	-0.214246		LOC108699920	Dev > Reg	-0.897592	0.897592
LOC108701628	Dev > Reg	0.139528	-0.139528		LOC108701628	Dev > Reg	0.197334	-0.197334
rpl18.L	Dev > Reg	0.749833	-0.749833		rpl18.L	Dev > Reg	0.301505	-0.301505
mvb12b.S	Dev > Reg	0.198716	-0.198716		mvb12b.S	Dev > Reg	0.353909	-0.353909
soga1.S	Dev > Reg	0.16447	-0.16447		soga1.S	Dev > Reg	-0.947266	0.947266
rps14.L	Dev > Reg	0.691357	-0.691357		rps14.L	Dev > Reg	0.187702	-0.187702
chd7.L	Dev > Reg	0.388097	-0.388097		chd7.L	Dev > Reg	-1.85401	1.85401
LOC397764	Dev > Reg	0.319692	-0.319692		LOC397764	Dev > Reg	-1.1788	1.1788
ift27.L	Dev > Reg	0.0972823	-0.0972823		ift27.L	Dev > Reg	0.39379	-0.39379
znf644.L	Dev > Reg	0.172724	-0.172724		znf644.L	Dev > Reg	-0.640386	0.640386
fbxo7.S	Dev > Reg	0.133492	-0.133492		fbxo7.S	Dev > Reg	0.203304	-0.203304
nudt13.L	Dev > Reg	0.178596	-0.178596		nudt13.L	Dev > Reg	0.773528	-0.773528
LOC108709895	Dev > Reg	0.202223	-0.202223		LOC108709895	Dev > Reg	0.829121	-0.829121
lyar.L	Dev > Reg	0.110189	-0.110189		lyar.L	Dev > Reg	-3.05477	3.05477
LOC108696788	Dev > Reg	0.104926	-0.104926		LOC108696788	Dev > Reg	-0.986022	0.986022
wnt5a.L	Dev > Reg	0.2744	-0.2744		wnt5a.L	Dev > Reg	0.605564	-0.605564
nap1l1.L	Dev > Reg	0.556595	-0.556595		nap1l1.L	Dev > Reg	0.156283	-0.156283
msl3.S	Dev > Reg	0.127642	-0.127642		msl3.S	Dev > Reg	0.299137	-0.299137
tbx3.L	Dev > Reg	0.152606	-0.152606		tbx3.L	Dev > Reg	0.5632	-0.5632
prr12.S	Dev > Reg	0.306167	-0.306167		prr12.S	Dev > Reg	0.2195	-0.2195
pcmtd2.L	Dev > Reg	0.182142	-0.182142		pcmtd2.L	Dev > Reg	0.0895792	-0.0895792
sema3a.L	Dev > Reg	0.20678	-0.20678		sema3a.L	Dev > Reg	0.592621	-0.592621
tmem56.L	Dev > Reg	0.19821	-0.19821		tmem56.L	Dev > Reg	0.251151	-0.251151
rps13.L	Dev > Reg	0.669844	-0.669844		rps13.L	Dev > Reg	0.228541	-0.228541
vstm4.L	Dev > Reg	0.293294	-0.293294		vstm4.L	Dev > Reg	0.285048	-0.285048
LOC108717361	Dev > Reg	0.124049	-0.124049		LOC108717361	Dev > Reg	0.271209	-0.271209
LOC108708344	Dev > Reg	0.223749	-0.223749		LOC108708344	Dev > Reg	0.258086	-0.258086
LOC108710218	Dev > Reg	0.124276	-0.124276		LOC108710218	Dev > Reg	-1.04637	1.04637
cd34.S	Dev > Reg	0.139016	-0.139016		cd34.S	Dev > Reg	-0.876862	0.876862
eif3l.L	Dev > Reg	0.380167	-0.380167		eif3l.L	Dev > Reg	0.0527423	-0.0527423
LOC108718134	Dev > Reg	0.186075	-0.186075		LOC108718134	Dev > Reg	0.204862	-0.204862
mrpl1.S	Dev > Reg	0.207053	-0.207053		mrpl1.S	Dev > Reg	0.109516	-0.109516
sdc3.L	Dev > Reg	0.280289	-0.280289		sdc3.L	Dev > Reg	-0.939993	0.939993
xnf7.L	Dev > Reg	0.256315	-0.256315		xnf7.L	Dev > Reg	-0.524508	0.524508
metap2.S	Dev > Reg	0.294205	-0.294205		metap2.S	Dev > Reg	0.0112144	-0.0112144
LOC108711478	Dev > Reg	0.194614	-0.194614		LOC108711478	Dev > Reg	-0.815032	0.815032
daam2.S	Dev > Reg	0.117389	-0.117389		daam2.S	Dev > Reg	-1.54938	1.54938
gcat.L	Dev > Reg	0.210016	-0.210016		gcat.L	Dev > Reg	1.19391	-1.19391
hist2h3d.L	Dev > Reg	0.320684	-0.320684		hist2h3d.L	Dev > Reg	-0.471042	0.471042
xarp.L	Dev > Reg	0.167539	-0.167539		xarp.L	Dev > Reg	0.0906736	-0.0906736
lpl.L	Dev > Reg	0.138816	-0.138816		lpl.L	Dev > Reg	0.99436	-0.99436
krt5.7.L	Dev > Reg	0.215265	-0.215265		krt5.7.L	Dev > Reg	0.482739	-0.482739
eif3k.L	Dev > Reg	0.344775	-0.344775		eif3k.L	Dev > Reg	0.278392	-0.278392
rps19.S	Dev > Reg	0.751217	-0.751217		rps19.S	Dev > Reg	0.136531	-0.136531
MGC82845	Dev > Reg	0.133038	-0.133038		MGC82845	Dev > Reg	-1.26969	1.26969
emp3.S	Dev > Reg	0.162462	-0.162462		emp3.S	Dev > Reg	0.0944613	-0.0944613
dbp.L	Dev > Reg	0.177901	-0.177901		dbp.L	Dev > Reg	0.22152	-0.22152
mrps35.L	Dev > Reg	0.24982	-0.24982		mrps35.L	Dev > Reg	0.401465	-0.401465
fras1.L	Dev > Reg	0.209715	-0.209715		fras1.L	Dev > Reg	1.15807	-1.15807
zrsr2.L	Dev > Reg	0.152727	-0.152727		zrsr2.L	Dev > Reg	-0.777863	0.777863
hdgf.L	Dev > Reg	0.302753	-0.302753		hdgf.L	Dev > Reg	0.46563	-0.46563
hp1bp3.S	Dev > Reg	0.453142	-0.453142		hp1bp3.S	Dev > Reg	0.353897	-0.353897
mrps9.L	Dev > Reg	0.267324	-0.267324		mrps9.L	Dev > Reg	0.0746426	-0.0746426
mum1.L	Dev > Reg	0.214453	-0.214453		mum1.L	Dev > Reg	0.105962	-0.105962
LOC100101278	Dev > Reg	0.167752	-0.167752		LOC100101278	Dev > Reg	3.38594	-3.38594
gnb2l1	Dev > Reg	0.738291	-0.738291		gnb2l1	Dev > Reg	0.251728	-0.251728
ccna2.L	Dev > Reg	0.18293	-0.18293		ccna2.L	Dev > Reg	0.259969	-0.259969
LOC108709423	Dev > Reg	0.099447	-0.099447		LOC108709423	Dev > Reg	0.197662	-0.197662
LOC108702870	Dev > Reg	0.713183	-0.713183		LOC108702870	Dev > Reg	0.13612	-0.13612
LOC108709581	Dev > Reg	0.288932	-0.288932		LOC108709581	Dev > Reg	-0.746749	0.746749
LOC108700345	Dev > Reg	0.110042	-0.110042		LOC108700345	Dev > Reg	-1.05209	1.05209
snrnp70.S	Dev > Reg	0.42199	-0.42199		snrnp70.S	Dev > Reg	-0.492914	0.492914
cd81.S	Dev > Reg	0.205673	-0.205673		cd81.S	Dev > Reg	0.371698	-0.371698
nme3.L	Dev > Reg	0.516157	-0.516157		nme3.L	Dev > Reg	0.202687	-0.202687
Xelaev18019831m	Dev > Reg	0.131284	-0.131284		Xelaev18019831m	Dev > Reg	-1.05922	1.05922
pigf.S	Dev > Reg	0.116846	-0.116846		pigf.S	Dev > Reg	0.0868115	-0.0868115
surf2.L	Dev > Reg	0.277355	-0.277355		surf2.L	Dev > Reg	0.290164	-0.290164
slit2.S	Dev > Reg	0.309162	-0.309162		slit2.S	Dev > Reg	0.45116	-0.45116
scml2.L	Dev > Reg	0.375182	-0.375182		scml2.L	Dev > Reg	0.407556	-0.407556
MGC114621	Dev > Reg	0.793277	-0.793277		MGC114621	Dev > Reg	0.187997	-0.187997
LOC108710994	Dev > Reg	0.240924	-0.240924		LOC108710994	Dev > Reg	0.0628643	-0.0628643
MGC80700	Dev > Reg	0.787303	-0.787303		MGC80700	Dev > Reg	0.125014	-0.125014
ldhd.L	Dev > Reg	0.12217	-0.12217		ldhd.L	Dev > Reg	0.553668	-0.553668
aurkb.L	Dev > Reg	0.188368	-0.188368		aurkb.L	Dev > Reg	0.27466	-0.27466
hells.L	Dev > Reg	0.177876	-0.177876		hells.L	Dev > Reg	0.319173	-0.319173
dbt.L	Dev > Reg	0.127536	-0.127536		dbt.L	Dev > Reg	0.241336	-0.241336
nmrk2.S	Dev > Reg	0.497235	-0.497235		nmrk2.S	Dev > Reg	1.07109	-1.07109
LOC108719738	Dev > Reg	0.27957	-0.27957		LOC108719738	Dev > Reg	-0.938589	0.938589
LOC108713977	Dev > Reg	0.135553	-0.135553		LOC108713977	Dev > Reg	1.2504	-1.2504
smad6.S	Dev > Reg	0.139321	-0.139321		smad6.S	Dev > Reg	0.325879	-0.325879
LOC108716057	Dev > Reg	0.221911	-0.221911		LOC108716057	Dev > Reg	-0.475826	0.475826
cbr4.L	Dev > Reg	0.14698	-0.14698		cbr4.L	Dev > Reg	-0.859548	0.859548
mnat1.L	Dev > Reg	0.185484	-0.185484		mnat1.L	Dev > Reg	0.167393	-0.167393
LOC108716368	Dev > Reg	0.269166	-0.269166		LOC108716368	Dev > Reg	5.11084	-5.11084
sema3d.S	Dev > Reg	0.193503	-0.193503		sema3d.S	Dev > Reg	0.722022	-0.722022
aass.L	Dev > Reg	0.202991	-0.202991		aass.L	Dev > Reg	0.360975	-0.360975
eef1g.S	Dev > Reg	0.557925	-0.557925		eef1g.S	Dev > Reg	0.213474	-0.213474
epn1.S	Dev > Reg	0.234324	-0.234324		epn1.S	Dev > Reg	0.304734	-0.304734
arg2.L	Dev > Reg	0.164923	-0.164923		arg2.L	Dev > Reg	0.668866	-0.668866
aimp1.L	Dev > Reg	0.378643	-0.378643		aimp1.L	Dev > Reg	0.865468	-0.865468
LOC108698253	Dev > Reg	0.200432	-0.200432		LOC108698253	Dev > Reg	-1.71471	1.71471
Xelaev18016080m	Dev > Reg	0.233645	-0.233645		Xelaev18016080m	Dev > Reg	-2.84137	2.84137
rpl9.L	Dev > Reg	0.72945	-0.72945		rpl9.L	Dev > Reg	0.282321	-0.282321
igdcc4.L	Dev > Reg	0.207456	-0.207456		igdcc4.L	Dev > Reg	1.30985	-1.30985
dlgap5.L	Dev > Reg	0.128874	-0.128874		dlgap5.L	Dev > Reg	0.356509	-0.356509
timm8b.L	Dev > Reg	0.333946	-0.333946		timm8b.L	Dev > Reg	0.349843	-0.349843
upf2.L	Dev > Reg	0.168798	-0.168798		upf2.L	Dev > Reg	0.203638	-0.203638
pum1.S	Dev > Reg	0.213967	-0.213967		pum1.S	Dev > Reg	-0.452532	0.452532
MGC114789	Dev > Reg	0.724264	-0.724264		MGC114789	Dev > Reg	0.142421	-0.142421
polr3gl.L	Dev > Reg	0.130026	-0.130026		polr3gl.L	Dev > Reg	0.251911	-0.251911
rps2.L	Dev > Reg	0.657431	-0.657431		rps2.L	Dev > Reg	0.189979	-0.189979
map2k6.L	Dev > Reg	0.188615	-0.188615		map2k6.L	Dev > Reg	0.405498	-0.405498
sspn.S	Dev > Reg	0.210996	-0.210996		sspn.S	Dev > Reg	1.34799	-1.34799
LOC108715369	Dev > Reg	0.246984	-0.246984		LOC108715369	Dev > Reg	2.79997	-2.79997
mpv17.L	Dev > Reg	0.240373	-0.240373		mpv17.L	Dev > Reg	0.135207	-0.135207
snrpf.L	Dev > Reg	0.45585	-0.45585		snrpf.L	Dev > Reg	0.380867	-0.380867
sdhaf3.S	Dev > Reg	0.142823	-0.142823		sdhaf3.S	Dev > Reg	0.712075	-0.712075
runx1t1.L	Dev > Reg	0.220078	-0.220078		runx1t1.L	Dev > Reg	0.834724	-0.834724
ypel5.S	Dev > Reg	0.218536	-0.218536		ypel5.S	Dev > Reg	-1.0444	1.0444
nudt2.L	Dev > Reg	0.1814	-0.1814		nudt2.L	Dev > Reg	0.557288	-0.557288
LOC108696212	Dev > Reg	0.143609	-0.143609		LOC108696212	Dev > Reg	-1.05816	1.05816
lpcat4.S	Dev > Reg	0.122446	-0.122446		lpcat4.S	Dev > Reg	0.068056	-0.068056
gamt.L	Dev > Reg	0.187857	-0.187857		gamt.L	Dev > Reg	3.14702	-3.14702
idh3a.S	Dev > Reg	0.188962	-0.188962		idh3a.S	Dev > Reg	0.153695	-0.153695
LOC108702355	Dev > Reg	0.151405	-0.151405		LOC108702355	Dev > Reg	-0.6441	0.6441
rprd1b.L	Dev > Reg	0.24668	-0.24668		rprd1b.L	Dev > Reg	0.335417	-0.335417
rpl17.L	Dev > Reg	0.63749	-0.63749		rpl17.L	Dev > Reg	0.243491	-0.243491
LOC108711752	Dev > Reg	0.121494	-0.121494		LOC108711752	Dev > Reg	-0.842811	0.842811
LOC108698564	Dev > Reg	0.214357	-0.214357		LOC108698564	Dev > Reg	-0.979351	0.979351
LOC108718659	Dev > Reg	0.380223	-0.380223		LOC108718659	Dev > Reg	-0.999935	0.999935
LOC108716686	Dev > Reg	0.172063	-0.172063		LOC108716686	Dev > Reg	0.4207	-0.4207
rpl30.L	Dev > Reg	0.701323	-0.701323		rpl30.L	Dev > Reg	0.162307	-0.162307
chd7.S	Dev > Reg	0.380093	-0.380093		chd7.S	Dev > Reg	-1.12101	1.12101
rnf165.S	Dev > Reg	0.209453	-0.209453		rnf165.S	Dev > Reg	0.829615	-0.829615
LOC108708867	Dev > Reg	0.279333	-0.279333		LOC108708867	Dev > Reg	-0.592127	0.592127
cep170.L	Dev > Reg	0.175675	-0.175675		cep170.L	Dev > Reg	-0.667935	0.667935
rpl14.S	Dev > Reg	0.64843	-0.64843		rpl14.S	Dev > Reg	0.0661699	-0.0661699
eif5b.L	Dev > Reg	0.217659	-0.217659		eif5b.L	Dev > Reg	-1.12798	1.12798
sox15.L	Dev > Reg	0.285593	-0.285593		sox15.L	Dev > Reg	-0.845815	0.845815
larp1b.S	Dev > Reg	0.152447	-0.152447		larp1b.S	Dev > Reg	0.348357	-0.348357
LOC108714734	Dev > Reg	0.709695	-0.709695		LOC108714734	Dev > Reg	0.151708	-0.151708
tmem98.L	Dev > Reg	0.193242	-0.193242		tmem98.L	Dev > Reg	-1.02604	1.02604
hoxa3.L	Dev > Reg	0.23281	-0.23281		hoxa3.L	Dev > Reg	0.510626	-0.510626
LOC108696315	Dev > Reg	0.126207	-0.126207		LOC108696315	Dev > Reg	0.12111	-0.12111
rtn2.L	Dev > Reg	0.31303	-0.31303		rtn2.L	Dev > Reg	2.21818	-2.21818
smarca4.L	Dev > Reg	0.289293	-0.289293		smarca4.L	Dev > Reg	-0.70019	0.70019
kifc1.L	Dev > Reg	0.182391	-0.182391		kifc1.L	Dev > Reg	0.50091	-0.50091
dnajc9.L	Dev > Reg	0.153705	-0.153705		dnajc9.L	Dev > Reg	0.222715	-0.222715
tnrc18.S	Dev > Reg	0.23163	-0.23163		tnrc18.S	Dev > Reg	-0.480632	0.480632
rbm39.L	Dev > Reg	0.169712	-0.169712		rbm39.L	Dev > Reg	-0.510732	0.510732
vezf1.S	Dev > Reg	0.2868	-0.2868		vezf1.S	Dev > Reg	-0.465795	0.465795
eif3e.S	Dev > Reg	0.279365	-0.279365		eif3e.S	Dev > Reg	0.176687	-0.176687
hic2.L	Dev > Reg	0.487362	-0.487362		hic2.L	Dev > Reg	-0.97858	0.97858
ilf2.L	Dev > Reg	0.543454	-0.543454		ilf2.L	Dev > Reg	-0.0871279	0.0871279
cd81.L	Dev > Reg	0.196834	-0.196834		cd81.L	Dev > Reg	0.232313	-0.232313
rps27a.L	Dev > Reg	0.706368	-0.706368		rps27a.L	Dev > Reg	0.215679	-0.215679
atf7ip.S	Dev > Reg	0.324885	-0.324885		atf7ip.S	Dev > Reg	0.198467	-0.198467
cfap45.S	Dev > Reg	0.22934	-0.22934		cfap45.S	Dev > Reg	-2.26486	2.26486
LOC108713808	Dev > Reg	0.182426	-0.182426		LOC108713808	Dev > Reg	-0.0891992	0.0891992
hoxd10.L	Dev > Reg	0.23464	-0.23464		hoxd10.L	Dev > Reg	-1.18383	1.18383
rpl4.L	Dev > Reg	0.645709	-0.645709		rpl4.L	Dev > Reg	0.392952	-0.392952
c14orf166.S	Dev > Reg	0.187621	-0.187621		c14orf166.S	Dev > Reg	0.145839	-0.145839
loc100145274.L	Dev > Reg	0.267847	-0.267847		loc100145274.L	Dev > Reg	0.286357	-0.286357
eif3i.L	Dev > Reg	0.462742	-0.462742		eif3i.L	Dev > Reg	0.0251995	-0.0251995
LOC108699910	Dev > Reg	0.492318	-0.492318		LOC108699910	Dev > Reg	0.670964	-0.670964
opa3.L	Dev > Reg	0.139799	-0.139799		opa3.L	Dev > Reg	-0.853109	0.853109
ftsj1.S	Dev > Reg	0.131947	-0.131947		ftsj1.S	Dev > Reg	-0.988515	0.988515
kif18a.L	Dev > Reg	0.115687	-0.115687		kif18a.L	Dev > Reg	0.378527	-0.378527
LOC108709937	Dev > Reg	0.165194	-0.165194		LOC108709937	Dev > Reg	2.2753	-2.2753
lmo2.S	Dev > Reg	0.152455	-0.152455		lmo2.S	Dev > Reg	1.07484	-1.07484
LOC108697773	Dev > Reg	0.113588	-0.113588		LOC108697773	Dev > Reg	0.634969	-0.634969
bub1b.L	Dev > Reg	0.156391	-0.156391		bub1b.L	Dev > Reg	0.259707	-0.259707
LOC108701260	Dev > Reg	0.242846	-0.242846		LOC108701260	Dev > Reg	0.609518	-0.609518
mdk.S	Dev > Reg	0.319257	-0.319257		mdk.S	Dev > Reg	-1.24929	1.24929
zcchc10.S	Dev > Reg	0.216274	-0.216274		zcchc10.S	Dev > Reg	0.113177	-0.113177
ncoa1.L	Dev > Reg	0.244529	-0.244529		ncoa1.L	Dev > Reg	-0.74595	0.74595
zbtb39.L	Dev > Reg	0.0875833	-0.0875833		zbtb39.L	Dev > Reg	-0.856129	0.856129
lyrm7.L	Dev > Reg	0.119742	-0.119742		lyrm7.L	Dev > Reg	0.513821	-0.513821
sesn3.L	Dev > Reg	0.220554	-0.220554		sesn3.L	Dev > Reg	0.582612	-0.582612
mllt3.S	Dev > Reg	0.124254	-0.124254		mllt3.S	Dev > Reg	-0.823524	0.823524
fos.S	Dev > Reg	0.487575	-0.487575		fos.S	Dev > Reg	1.25691	-1.25691
dck.2.L	Dev > Reg	0.116744	-0.116744		dck.2.L	Dev > Reg	0.796544	-0.796544
serpinc1.S	Dev > Reg	0.150388	-0.150388		serpinc1.S	Dev > Reg	-1.97358	1.97358
e2f4.L	Dev > Reg	0.108136	-0.108136		e2f4.L	Dev > Reg	0.3308	-0.3308
LOC108714305	Dev > Reg	0.15381	-0.15381		LOC108714305	Dev > Reg	0.376482	-0.376482
cdon.S	Dev > Reg	0.196217	-0.196217		cdon.S	Dev > Reg	0.308544	-0.308544
LOC108712290	Dev > Reg	0.102377	-0.102377		LOC108712290	Dev > Reg	0.457993	-0.457993
hoxc11.S	Dev > Reg	0.179426	-0.179426		hoxc11.S	Dev > Reg	1.47586	-1.47586
LOC108717283	Dev > Reg	0.323625	-0.323625		LOC108717283	Dev > Reg	1.22542	-1.22542
znf395.L	Dev > Reg	0.135641	-0.135641		znf395.L	Dev > Reg	0.519696	-0.519696
sap30.L	Dev > Reg	0.342013	-0.342013		sap30.L	Dev > Reg	0.555336	-0.555336
hoxc10.L	Dev > Reg	0.253343	-0.253343		hoxc10.L	Dev > Reg	0.903824	-0.903824
LOC108709683	Dev > Reg	0.0765696	-0.0765696		LOC108709683	Dev > Reg	0.353363	-0.353363
mpc2.S	Dev > Reg	0.310517	-0.310517		mpc2.S	Dev > Reg	0.515319	-0.515319
arid3a.S	Dev > Reg	0.477317	-0.477317		arid3a.S	Dev > Reg	0.690629	-0.690629
trim2.L	Dev > Reg	0.241779	-0.241779		trim2.L	Dev > Reg	0.236798	-0.236798
mrps18c.L	Dev > Reg	0.260792	-0.260792		mrps18c.L	Dev > Reg	0.561736	-0.561736
c2orf47.S	Dev > Reg	0.181578	-0.181578		c2orf47.S	Dev > Reg	1.16059	-1.16059
LOC108705664	Dev > Reg	0.105173	-0.105173		LOC108705664	Dev > Reg	0.498545	-0.498545
wee1.S	Dev > Reg	0.137226	-0.137226		wee1.S	Dev > Reg	0.0644933	-0.0644933
sema3d.L	Dev > Reg	0.155731	-0.155731		sema3d.L	Dev > Reg	0.434354	-0.434354
bambi.L	Dev > Reg	0.224087	-0.224087		bambi.L	Dev > Reg	0.29875	-0.29875
sfpq.L	Dev > Reg	0.342632	-0.342632		sfpq.L	Dev > Reg	-0.679176	0.679176
rps27.L	Dev > Reg	0.578749	-0.578749		rps27.L	Dev > Reg	0.167606	-0.167606
LOC108696805	Dev > Reg	0.133529	-0.133529		LOC108696805	Dev > Reg	-0.519407	0.519407
prpf40b.S	Dev > Reg	0.249101	-0.249101		prpf40b.S	Dev > Reg	0.258217	-0.258217
LOC108707041	Dev > Reg	0.360006	-0.360006		LOC108707041	Dev > Reg	-1.45223	1.45223
bod1.L	Dev > Reg	0.165009	-0.165009		bod1.L	Dev > Reg	-0.704261	0.704261
rpusd2.L	Dev > Reg	0.298784	-0.298784		rpusd2.L	Dev > Reg	0.152076	-0.152076
bod1l1.L	Dev > Reg	0.131331	-0.131331		bod1l1.L	Dev > Reg	-1.47195	1.47195
ezh1.L	Dev > Reg	0.226002	-0.226002		ezh1.L	Dev > Reg	0.421126	-0.421126
gtpbp4.L	Dev > Reg	0.567436	-0.567436		gtpbp4.L	Dev > Reg	0.289788	-0.289788
cfdp1.L	Dev > Reg	0.245334	-0.245334		cfdp1.L	Dev > Reg	0.038368	-0.038368
kcnma1.L	Dev > Reg	0.229782	-0.229782		kcnma1.L	Dev > Reg	0.718916	-0.718916
LOC108696402	Dev > Reg	0.160434	-0.160434		LOC108696402	Dev > Reg	-0.997125	0.997125
ddx52.L	Dev > Reg	0.154826	-0.154826		ddx52.L	Dev > Reg	-0.613643	0.613643
spin1.L	Dev > Reg	0.205915	-0.205915		spin1.L	Dev > Reg	0.0836108	-0.0836108
tcf12.L	Dev > Reg	0.243326	-0.243326		tcf12.L	Dev > Reg	0.181523	-0.181523
LOC108714204	Dev > Reg	0.266139	-0.266139		LOC108714204	Dev > Reg	-1.3094	1.3094
slc25a16.S	Dev > Reg	0.141213	-0.141213		slc25a16.S	Dev > Reg	0.323916	-0.323916
LOC108706827	Dev > Reg	0.262724	-0.262724		LOC108706827	Dev > Reg	-0.0146388	0.0146388
MGC69154	Dev > Reg	0.37328	-0.37328		MGC69154	Dev > Reg	0.192571	-0.192571
caprin2.S	Dev > Reg	0.35808	-0.35808		caprin2.S	Dev > Reg	-0.572291	0.572291
zbed4.L	Dev > Reg	0.200032	-0.200032		zbed4.L	Dev > Reg	-0.673394	0.673394
rplp1.L	Dev > Reg	0.782779	-0.782779		rplp1.L	Dev > Reg	0.272764	-0.272764
pmp22.L	Dev > Reg	0.233632	-0.233632		pmp22.L	Dev > Reg	0.472461	-0.472461
tmc7.S	Dev > Reg	0.150825	-0.150825		tmc7.S	Dev > Reg	-0.720347	0.720347
stxbp5l.L	Dev > Reg	0.127155	-0.127155		stxbp5l.L	Dev > Reg	-1.30907	1.30907
rassf7.L	Dev > Reg	0.091052	-0.091052		rassf7.L	Dev > Reg	-1.15349	1.15349
LOC108708721	Dev > Reg	0.223099	-0.223099		LOC108708721	Dev > Reg	2.22772	-2.22772
palm2.L	Dev > Reg	0.205614	-0.205614		palm2.L	Dev > Reg	0.546259	-0.546259
Xelaev18046437m	Dev > Reg	0.217712	-0.217712		Xelaev18046437m	Dev > Reg	-4.0159	4.0159
grem1.L	Dev > Reg	0.238914	-0.238914		grem1.L	Dev > Reg	-1.02653	1.02653
pfkm.S	Dev > Reg	0.175887	-0.175887		pfkm.S	Dev > Reg	1.2169	-1.2169
cd34.L	Dev > Reg	0.265451	-0.265451		cd34.L	Dev > Reg	-0.842705	0.842705
arhgap19.L	Dev > Reg	0.120177	-0.120177		arhgap19.L	Dev > Reg	0.441984	-0.441984
rps3a.L	Dev > Reg	0.659302	-0.659302		rps3a.L	Dev > Reg	0.353528	-0.353528
cdca4.S	Dev > Reg	0.178881	-0.178881		cdca4.S	Dev > Reg	-0.749964	0.749964
arglu1.S	Dev > Reg	0.390576	-0.390576		arglu1.S	Dev > Reg	-0.440821	0.440821
tox3.L	Dev > Reg	0.290577	-0.290577		tox3.L	Dev > Reg	1.05179	-1.05179
tecr.L	Dev > Reg	0.307244	-0.307244		tecr.L	Dev > Reg	1.74263	-1.74263
cntfr.L	Dev > Reg	0.277379	-0.277379		cntfr.L	Dev > Reg	0.812537	-0.812537
asxl3.L	Dev > Reg	0.144369	-0.144369		asxl3.L	Dev > Reg	-0.758634	0.758634
rps19.L	Dev > Reg	0.537394	-0.537394		rps19.L	Dev > Reg	0.246855	-0.246855
bub1.L	Dev > Reg	0.117372	-0.117372		bub1.L	Dev > Reg	0.408555	-0.408555
cd2bp2.L	Dev > Reg	0.142933	-0.142933		cd2bp2.L	Dev > Reg	0.0937281	-0.0937281
lama5.L	Dev > Reg	0.162873	-0.162873		lama5.L	Dev > Reg	-0.903056	0.903056
spry2.S	Dev > Reg	0.168228	-0.168228		spry2.S	Dev > Reg	0.995093	-0.995093
aasdhppt.S	Dev > Reg	0.151112	-0.151112		aasdhppt.S	Dev > Reg	0.429919	-0.429919
arhgap28.S	Dev > Reg	0.150453	-0.150453		arhgap28.S	Dev > Reg	-1.02405	1.02405
paip2b.S	Dev > Reg	0.343409	-0.343409		paip2b.S	Dev > Reg	0.323779	-0.323779
MGC83421	Dev > Reg	0.707736	-0.707736		MGC83421	Dev > Reg	0.140999	-0.140999
scml2.S	Dev > Reg	0.156956	-0.156956		scml2.S	Dev > Reg	0.392618	-0.392618
ryr3.S	Dev > Reg	0.055353	-0.055353		ryr3.S	Dev > Reg	2.76093	-2.76093
LOC108711150	Dev > Reg	0.149428	-0.149428		LOC108711150	Dev > Reg	1.10865	-1.10865
rps5.L	Dev > Reg	0.751641	-0.751641		rps5.L	Dev > Reg	0.226331	-0.226331
LOC108698716	Dev > Reg	0.19819	-0.19819		LOC108698716	Dev > Reg	0.499504	-0.499504
acbd3.S	Dev < Reg	-0.182584	0.182584		acbd3.S	Dev < Reg	-0.772372	0.772372
aspn.L	Dev < Reg	-0.170546	0.170546		aspn.L	Dev < Reg	-1.38845	1.38845
kdm3a.L	Dev < Reg	-0.236275	0.236275		kdm3a.L	Dev < Reg	0.278936	-0.278936
rhog-like.1.L	Dev < Reg	-0.172251	0.172251		rhog-like.1.L	Dev < Reg	-0.718407	0.718407
LOC108706331	Dev < Reg	-0.340581	0.340581		LOC108706331	Dev < Reg	-1.03014	1.03014
gadd45g.L	Dev < Reg	-0.407726	0.407726		gadd45g.L	Dev < Reg	0.567145	-0.567145
LOC445863	Dev < Reg	-0.17274	0.17274		LOC445863	Dev < Reg	-0.601803	0.601803
LOC108716699	Dev < Reg	-0.251751	0.251751		LOC108716699	Dev < Reg	-1.40537	1.40537
rbm47.S	Dev < Reg	-0.263235	0.263235		rbm47.S	Dev < Reg	-1.2672	1.2672
kiaa0408.L	Dev < Reg	-0.210064	0.210064		kiaa0408.L	Dev < Reg	-0.822256	0.822256
LOC108701563	Dev < Reg	-0.245753	0.245753		LOC108701563	Dev < Reg	-0.771882	0.771882
LOC108707981	Dev < Reg	-0.192018	0.192018		LOC108707981	Dev < Reg	-1.1095	1.1095
LOC108697903	Dev < Reg	-0.383464	0.383464		LOC108697903	Dev < Reg	-1.22941	1.22941
camsap1.L	Dev < Reg	-0.224106	0.224106		camsap1.L	Dev < Reg	-1.39006	1.39006
heatr5b.L	Dev < Reg	-0.152945	0.152945		heatr5b.L	Dev < Reg	-0.675268	0.675268
csrp2.S	Dev < Reg	-0.212495	0.212495		csrp2.S	Dev < Reg	-1.36832	1.36832
mtmr2.L	Dev < Reg	-0.156083	0.156083		mtmr2.L	Dev < Reg	-1.11858	1.11858
gpnmb.L	Dev < Reg	-0.101815	0.101815		gpnmb.L	Dev < Reg	-1.46369	1.46369
hspa5	Dev < Reg	-0.418935	0.418935		hspa5	Dev < Reg	-0.749145	0.749145
plekha8.L	Dev < Reg	-0.163269	0.163269		plekha8.L	Dev < Reg	-1.30777	1.30777
pacsin2.S	Dev < Reg	-0.212518	0.212518		pacsin2.S	Dev < Reg	-0.785626	0.785626
LOC108698357	Dev < Reg	-0.392157	0.392157		LOC108698357	Dev < Reg	-1.63177	1.63177
col27a1.S	Dev < Reg	-0.184791	0.184791		col27a1.S	Dev < Reg	-0.851785	0.851785
mras.S	Dev < Reg	-0.278774	0.278774		mras.S	Dev < Reg	-1.74704	1.74704
nfatc1.L	Dev < Reg	-0.224475	0.224475		nfatc1.L	Dev < Reg	-0.932072	0.932072
LOC108700142	Dev < Reg	-0.169621	0.169621		LOC108700142	Dev < Reg	-1.11522	1.11522
nes.S	Dev < Reg	-0.267984	0.267984		nes.S	Dev < Reg	1.12729	-1.12729
atxn1.L	Dev < Reg	-0.143363	0.143363		atxn1.L	Dev < Reg	0.296899	-0.296899
fhod1.L	Dev < Reg	-0.181376	0.181376		fhod1.L	Dev < Reg	-0.747954	0.747954
gng12.L	Dev < Reg	-0.141958	0.141958		gng12.L	Dev < Reg	-0.981935	0.981935
LOC108712897	Dev < Reg	-0.291996	0.291996		LOC108712897	Dev < Reg	0.15222	-0.15222
tgds.S	Dev < Reg	-0.129616	0.129616		tgds.S	Dev < Reg	-0.92814	0.92814
pdlim7.L	Dev < Reg	-0.190056	0.190056		pdlim7.L	Dev < Reg	-0.923189	0.923189
lxn.L	Dev < Reg	-0.172857	0.172857		lxn.L	Dev < Reg	0.909867	-0.909867
LOC108696005	Dev < Reg	-0.1801	0.1801		LOC108696005	Dev < Reg	-1.07739	1.07739
glb1.L	Dev < Reg	-0.166723	0.166723		glb1.L	Dev < Reg	-0.672185	0.672185
chmp4b.S	Dev < Reg	-0.163413	0.163413		chmp4b.S	Dev < Reg	-0.767798	0.767798
sdpr.S	Dev < Reg	-0.29121	0.29121		sdpr.S	Dev < Reg	-0.891061	0.891061
adcy7.L	Dev < Reg	-0.210805	0.210805		adcy7.L	Dev < Reg	-0.961782	0.961782
sema7a.L	Dev < Reg	-0.194918	0.194918		sema7a.L	Dev < Reg	-0.926489	0.926489
hyou1.S	Dev < Reg	-0.39713	0.39713		hyou1.S	Dev < Reg	-0.71295	0.71295
txnrd1.L	Dev < Reg	-0.336631	0.336631		txnrd1.L	Dev < Reg	-2.05481	2.05481
sec24a.L	Dev < Reg	-0.227867	0.227867		sec24a.L	Dev < Reg	-0.712168	0.712168
LOC445857	Dev < Reg	-0.396703	0.396703		LOC445857	Dev < Reg	-1.06725	1.06725
LOC108707026	Dev < Reg	-0.212368	0.212368		LOC108707026	Dev < Reg	-0.726717	0.726717
map7.S	Dev < Reg	-0.121437	0.121437		map7.S	Dev < Reg	-0.807196	0.807196
lcorl.L	Dev < Reg	-0.277633	0.277633		lcorl.L	Dev < Reg	-0.991689	0.991689
chst3.L	Dev < Reg	-0.25286	0.25286		chst3.L	Dev < Reg	-0.691656	0.691656
slc9a1.S	Dev < Reg	-0.187967	0.187967		slc9a1.S	Dev < Reg	-0.530013	0.530013
ecm1.S	Dev < Reg	-0.27546	0.27546		ecm1.S	Dev < Reg	-0.714081	0.714081
fhl3.S	Dev < Reg	-0.321935	0.321935		fhl3.S	Dev < Reg	-1.60228	1.60228
chit1.S	Dev < Reg	-0.122695	0.122695		chit1.S	Dev < Reg	-1.08364	1.08364
gapdh.L	Dev < Reg	-0.483898	0.483898		gapdh.L	Dev < Reg	2.21109	-2.21109
nid1.S	Dev < Reg	-0.162268	0.162268		nid1.S	Dev < Reg	0.549043	-0.549043
ctgf.L	Dev < Reg	-0.166846	0.166846		ctgf.L	Dev < Reg	0.21001	-0.21001
stx3.L	Dev < Reg	-0.199643	0.199643		stx3.L	Dev < Reg	-1.0834	1.0834
grb7.S	Dev < Reg	-0.215432	0.215432		grb7.S	Dev < Reg	-2.02191	2.02191
fndc3a.2.L	Dev < Reg	-0.237071	0.237071		fndc3a.2.L	Dev < Reg	-0.753458	0.753458
LOC108707818	Dev < Reg	-0.321355	0.321355		LOC108707818	Dev < Reg	-1.33041	1.33041
LOC108708149	Dev < Reg	-0.334423	0.334423		LOC108708149	Dev < Reg	-0.768254	0.768254
liph.L	Dev < Reg	-0.219521	0.219521		liph.L	Dev < Reg	-1.20607	1.20607
LOC108698584	Dev < Reg	-0.226332	0.226332		LOC108698584	Dev < Reg	-0.733255	0.733255
ext1.S	Dev < Reg	-0.225206	0.225206		ext1.S	Dev < Reg	-0.789013	0.789013
cttn.L	Dev < Reg	-0.297334	0.297334		cttn.L	Dev < Reg	-0.618823	0.618823
palld.L	Dev < Reg	-0.32488	0.32488		palld.L	Dev < Reg	-0.783926	0.783926
letm1.L	Dev < Reg	-0.247145	0.247145		letm1.L	Dev < Reg	-0.740759	0.740759
mogat1.L	Dev < Reg	-0.304847	0.304847		mogat1.L	Dev < Reg	0.264191	-0.264191
LOC108708144	Dev < Reg	-0.162661	0.162661		LOC108708144	Dev < Reg	-1.02454	1.02454
actr3.L	Dev < Reg	-0.33275	0.33275		actr3.L	Dev < Reg	-0.541161	0.541161
abcc13.L	Dev < Reg	-0.134851	0.134851		abcc13.L	Dev < Reg	-0.968251	0.968251
ankrd22.S	Dev < Reg	-0.211361	0.211361		ankrd22.S	Dev < Reg	-1.73142	1.73142
LOC108712611	Dev < Reg	-0.32976	0.32976		LOC108712611	Dev < Reg	-1.23684	1.23684
glipr2.L	Dev < Reg	-0.198389	0.198389		glipr2.L	Dev < Reg	-0.7233	0.7233
LOC108711445	Dev < Reg	-0.135748	0.135748		LOC108711445	Dev < Reg	-1.50521	1.50521
krt6.L	Dev < Reg	-0.403542	0.403542		krt6.L	Dev < Reg	-0.732518	0.732518
timp2.L	Dev < Reg	-0.214505	0.214505		timp2.L	Dev < Reg	-0.794481	0.794481
LOC108701341	Dev < Reg	-0.148736	0.148736		LOC108701341	Dev < Reg	0.618422	-0.618422
c4bpa.L	Dev < Reg	-0.18132	0.18132		c4bpa.L	Dev < Reg	-2.93214	2.93214
ripk1.S	Dev < Reg	-0.148078	0.148078		ripk1.S	Dev < Reg	-0.751	0.751
s100a10.S	Dev < Reg	-0.568533	0.568533		s100a10.S	Dev < Reg	-1.18468	1.18468
klf6.S	Dev < Reg	-0.316023	0.316023		klf6.S	Dev < Reg	-1.22666	1.22666
LOC108698352	Dev < Reg	-0.27244	0.27244		LOC108698352	Dev < Reg	-3.09559	3.09559
LOC108714144	Dev < Reg	-0.135485	0.135485		LOC108714144	Dev < Reg	-1.13981	1.13981
LOC108697440	Dev < Reg	-0.179865	0.179865		LOC108697440	Dev < Reg	-1.11873	1.11873
serpinb5.S	Dev < Reg	-0.431838	0.431838		serpinb5.S	Dev < Reg	-0.864741	0.864741
tagln2.L	Dev < Reg	-0.408299	0.408299		tagln2.L	Dev < Reg	-0.983277	0.983277
micall1.L	Dev < Reg	-0.241124	0.241124		micall1.L	Dev < Reg	-1.30368	1.30368
cyr61.S	Dev < Reg	-0.168537	0.168537		cyr61.S	Dev < Reg	0.41516	-0.41516
ctsz.L	Dev < Reg	-0.253481	0.253481		ctsz.L	Dev < Reg	-0.735976	0.735976
tax1bp3.S	Dev < Reg	-0.188079	0.188079		tax1bp3.S	Dev < Reg	-0.694177	0.694177
tbk1.L	Dev < Reg	-0.151361	0.151361		tbk1.L	Dev < Reg	-0.710781	0.710781
LOC100497848.L	Dev < Reg	-0.342519	0.342519		LOC100497848.L	Dev < Reg	0.571213	-0.571213
tuba4b.L	Dev < Reg	-0.269673	0.269673		tuba4b.L	Dev < Reg	2.47528	-2.47528
clic1.S	Dev < Reg	-0.224128	0.224128		clic1.S	Dev < Reg	-0.740783	0.740783
cdh1.S	Dev < Reg	-0.309747	0.309747		cdh1.S	Dev < Reg	-1.24739	1.24739
nipal3.S	Dev < Reg	-0.0695472	0.0695472		nipal3.S	Dev < Reg	-0.607877	0.607877
LOC108710613	Dev < Reg	-0.128785	0.128785		LOC108710613	Dev < Reg	-1.16689	1.16689
rab11fip1.S	Dev < Reg	-0.243722	0.243722		rab11fip1.S	Dev < Reg	-1.71279	1.71279
LOC108709769	Dev < Reg	-0.212643	0.212643		LOC108709769	Dev < Reg	-0.953784	0.953784
krt24.L	Dev < Reg	-0.0904297	0.0904297		krt24.L	Dev < Reg	0.677119	-0.677119
myo1c.L	Dev < Reg	-0.312042	0.312042		myo1c.L	Dev < Reg	-0.618584	0.618584
LOC108713327	Dev < Reg	-0.352887	0.352887		LOC108713327	Dev < Reg	0.983691	-0.983691
LOC108718682	Dev < Reg	-0.223048	0.223048		LOC108718682	Dev < Reg	-3.43292	3.43292
LOC108715880	Dev < Reg	-0.221641	0.221641		LOC108715880	Dev < Reg	-1.41917	1.41917
tmem8a.L	Dev < Reg	-0.208997	0.208997		tmem8a.L	Dev < Reg	-2.36495	2.36495
LOC397864	Dev < Reg	-0.3289	0.3289		LOC397864	Dev < Reg	-0.664075	0.664075
LOC108719458	Dev < Reg	-0.262905	0.262905		LOC108719458	Dev < Reg	-1.44766	1.44766
LOC108711040	Dev < Reg	-0.102963	0.102963		LOC108711040	Dev < Reg	-0.844623	0.844623
cers2.L	Dev < Reg	-0.173269	0.173269		cers2.L	Dev < Reg	-1.86629	1.86629
krt5.4.L	Dev < Reg	-0.348139	0.348139		krt5.4.L	Dev < Reg	-0.612677	0.612677
fgr.L	Dev < Reg	-0.274992	0.274992		fgr.L	Dev < Reg	-0.86862	0.86862
sulf1.L	Dev < Reg	-0.13935	0.13935		sulf1.L	Dev < Reg	0.0702501	-0.0702501
dstn.L	Dev < Reg	-0.481328	0.481328		dstn.L	Dev < Reg	-1.07926	1.07926
ficd.L	Dev < Reg	-0.0946514	0.0946514		ficd.L	Dev < Reg	-0.686279	0.686279
sptlc2.L	Dev < Reg	-0.21151	0.21151		sptlc2.L	Dev < Reg	-1.47352	1.47352
MGC81785	Dev < Reg	-0.442686	0.442686		MGC81785	Dev < Reg	-1.01783	1.01783
tubb6.L	Dev < Reg	-0.182049	0.182049		tubb6.L	Dev < Reg	0.815318	-0.815318
pgam1.L	Dev < Reg	-0.408414	0.408414		pgam1.L	Dev < Reg	0.128971	-0.128971
entpd3.L	Dev < Reg	-0.155761	0.155761		entpd3.L	Dev < Reg	-0.895191	0.895191
pld3.L	Dev < Reg	-0.159676	0.159676		pld3.L	Dev < Reg	-0.886087	0.886087
tmod3.S	Dev < Reg	-0.212534	0.212534		tmod3.S	Dev < Reg	-0.914756	0.914756
slc3a2	Dev < Reg	-0.287739	0.287739		slc3a2	Dev < Reg	-1.02793	1.02793
aim1.L	Dev < Reg	-0.293635	0.293635		aim1.L	Dev < Reg	-0.55836	0.55836
erlin2.L	Dev < Reg	-0.236697	0.236697		erlin2.L	Dev < Reg	-0.650298	0.650298
btbd11.S	Dev < Reg	-0.288197	0.288197		btbd11.S	Dev < Reg	-1.7606	1.7606
zc3h12a.S	Dev < Reg	-0.254633	0.254633		zc3h12a.S	Dev < Reg	-1.34074	1.34074
LOC108706216	Dev < Reg	-0.184671	0.184671		LOC108706216	Dev < Reg	-1.56464	1.56464
sik2.L	Dev < Reg	-0.218694	0.218694		sik2.L	Dev < Reg	-1.51261	1.51261
kcnk5.S	Dev < Reg	-0.310126	0.310126		kcnk5.S	Dev < Reg	-1.29316	1.29316
LOC108706564	Dev < Reg	-0.130123	0.130123		LOC108706564	Dev < Reg	-0.572968	0.572968
LOC108699169	Dev < Reg	-0.242824	0.242824		LOC108699169	Dev < Reg	-0.791048	0.791048
LOC108695260	Dev < Reg	-0.155137	0.155137		LOC108695260	Dev < Reg	0.428131	-0.428131
aldob.S	Dev < Reg	-0.128802	0.128802		aldob.S	Dev < Reg	0.312231	-0.312231
sec24d.L	Dev < Reg	-0.192848	0.192848		sec24d.L	Dev < Reg	-0.621568	0.621568
picalm.S	Dev < Reg	-0.113197	0.113197		picalm.S	Dev < Reg	-0.719305	0.719305
tspan36.L	Dev < Reg	-0.231422	0.231422		tspan36.L	Dev < Reg	-0.792874	0.792874
lima1.S	Dev < Reg	-0.330934	0.330934		lima1.S	Dev < Reg	-1.79153	1.79153
LOC108714910	Dev < Reg	-0.200467	0.200467		LOC108714910	Dev < Reg	0.878408	-0.878408
jup.L	Dev < Reg	-0.368784	0.368784		jup.L	Dev < Reg	-1.25451	1.25451
LOC108696243	Dev < Reg	-0.308716	0.308716		LOC108696243	Dev < Reg	-0.835708	0.835708
tagln.L	Dev < Reg	-0.210464	0.210464		tagln.L	Dev < Reg	-0.923377	0.923377
ywhaz.L	Dev < Reg	-0.478506	0.478506		ywhaz.L	Dev < Reg	-0.461363	0.461363
cd63.L	Dev < Reg	-0.43536	0.43536		cd63.L	Dev < Reg	-0.766465	0.766465
pls3.S	Dev < Reg	-0.262733	0.262733		pls3.S	Dev < Reg	-0.700743	0.700743
LOC108706684	Dev < Reg	-0.203769	0.203769		LOC108706684	Dev < Reg	-3.25001	3.25001
LOC108697400	Dev < Reg	-0.180597	0.180597		LOC108697400	Dev < Reg	0.215486	-0.215486
sdc4.L	Dev < Reg	-0.339345	0.339345		sdc4.L	Dev < Reg	-1.02221	1.02221
LOC108706618	Dev < Reg	-0.201249	0.201249		LOC108706618	Dev < Reg	1.3841	-1.3841
LOC108698162	Dev < Reg	-0.116884	0.116884		LOC108698162	Dev < Reg	-1.37599	1.37599
pdcd6.L	Dev < Reg	-0.445845	0.445845		pdcd6.L	Dev < Reg	-0.643415	0.643415
slc22a23.S	Dev < Reg	-0.128447	0.128447		slc22a23.S	Dev < Reg	-0.861865	0.861865
kifc3.L	Dev < Reg	-0.153997	0.153997		kifc3.L	Dev < Reg	-1.26111	1.26111
acadvl.L	Dev < Reg	-0.200584	0.200584		acadvl.L	Dev < Reg	0.0324414	-0.0324414
LOC108704164	Dev < Reg	-0.228736	0.228736		LOC108704164	Dev < Reg	-1.4521	1.4521
cnn3.L	Dev < Reg	-0.268331	0.268331		cnn3.L	Dev < Reg	-0.732663	0.732663
cers3.S	Dev < Reg	-0.200111	0.200111		cers3.S	Dev < Reg	-0.819088	0.819088
tp73.L	Dev < Reg	-0.134107	0.134107		tp73.L	Dev < Reg	0.301956	-0.301956
vwa5a.2.L	Dev < Reg	-0.342707	0.342707		vwa5a.2.L	Dev < Reg	-0.637662	0.637662
fgfbp1.S	Dev < Reg	-0.287218	0.287218		fgfbp1.S	Dev < Reg	-1.6493	1.6493
ddit4.S	Dev < Reg	-0.295449	0.295449		ddit4.S	Dev < Reg	1.3891	-1.3891
sema4a.S	Dev < Reg	-0.147845	0.147845		sema4a.S	Dev < Reg	-1.03837	1.03837
nid1.L	Dev < Reg	-0.189753	0.189753		nid1.L	Dev < Reg	0.736032	-0.736032
cers3.L	Dev < Reg	-0.217192	0.217192		cers3.L	Dev < Reg	-0.54419	0.54419
tiparp.L	Dev < Reg	-0.314524	0.314524		tiparp.L	Dev < Reg	-1.21706	1.21706
cxcl16.L	Dev < Reg	-0.215524	0.215524		cxcl16.L	Dev < Reg	-0.939475	0.939475
fhod1.S	Dev < Reg	-0.16917	0.16917		fhod1.S	Dev < Reg	-0.834149	0.834149
crb3.L	Dev < Reg	-0.152678	0.152678		crb3.L	Dev < Reg	-1.15944	1.15944
spryd3.S	Dev < Reg	-0.18987	0.18987		spryd3.S	Dev < Reg	-0.911692	0.911692
prkcsh.S	Dev < Reg	-0.266268	0.266268		prkcsh.S	Dev < Reg	-0.533011	0.533011
itpkc.L	Dev < Reg	-0.236519	0.236519		itpkc.L	Dev < Reg	-0.868304	0.868304
LOC108715141	Dev < Reg	-0.619738	0.619738		LOC108715141	Dev < Reg	-1.07043	1.07043
hsph1.L	Dev < Reg	-0.248961	0.248961		hsph1.L	Dev < Reg	-1.19972	1.19972
llgl2.L	Dev < Reg	-0.253159	0.253159		llgl2.L	Dev < Reg	-1.09256	1.09256
lrrc8c.L	Dev < Reg	-0.194796	0.194796		lrrc8c.L	Dev < Reg	-0.735461	0.735461
erf.L	Dev < Reg	-0.263345	0.263345		erf.L	Dev < Reg	-0.619454	0.619454
mst1r.L	Dev < Reg	-0.170861	0.170861		mst1r.L	Dev < Reg	-3.28957	3.28957
hspa13.L	Dev < Reg	-0.108148	0.108148		hspa13.L	Dev < Reg	-1.25424	1.25424
LOC108715557	Dev < Reg	-0.114646	0.114646		LOC108715557	Dev < Reg	-1.15972	1.15972
fn1.S	Dev < Reg	-0.383591	0.383591		fn1.S	Dev < Reg	-1.07584	1.07584
anxa2.L	Dev < Reg	-0.550489	0.550489		anxa2.L	Dev < Reg	-0.651524	0.651524
LOC108719984	Dev < Reg	-0.19734	0.19734		LOC108719984	Dev < Reg	-0.632245	0.632245
dsp.S	Dev < Reg	-0.40285	0.40285		dsp.S	Dev < Reg	-0.908818	0.908818
rab25.L	Dev < Reg	-0.267089	0.267089		rab25.L	Dev < Reg	-0.757923	0.757923
nccrp1.L	Dev < Reg	-0.28147	0.28147		nccrp1.L	Dev < Reg	-1.28234	1.28234
elf3.L	Dev < Reg	-0.206307	0.206307		elf3.L	Dev < Reg	-1.00912	1.00912
ube2r2.L	Dev < Reg	-0.238085	0.238085		ube2r2.L	Dev < Reg	-0.713256	0.713256
relt.L	Dev < Reg	-0.248222	0.248222		relt.L	Dev < Reg	-1.98446	1.98446
mogs.L	Dev < Reg	-0.148486	0.148486		mogs.L	Dev < Reg	0.410206	-0.410206
elmsan1.S	Dev < Reg	-0.189246	0.189246		elmsan1.S	Dev < Reg	0.188879	-0.188879
n4bp3.L	Dev < Reg	-0.295791	0.295791		n4bp3.L	Dev < Reg	-0.842058	0.842058
LOC108699369	Dev < Reg	-0.169748	0.169748		LOC108699369	Dev < Reg	-1.02691	1.02691
pltp.L	Dev < Reg	-0.164826	0.164826		pltp.L	Dev < Reg	-1.57115	1.57115
bcl2l10.L	Dev < Reg	-0.361285	0.361285		bcl2l10.L	Dev < Reg	-1.57832	1.57832
LOC108709306	Dev < Reg	-0.102342	0.102342		LOC108709306	Dev < Reg	-0.634053	0.634053
col17a1.S	Dev < Reg	-0.292815	0.292815		col17a1.S	Dev < Reg	-1.27929	1.27929
clip1.S	Dev < Reg	-0.221324	0.221324		clip1.S	Dev < Reg	-0.633219	0.633219
myo5b.S	Dev < Reg	-0.175083	0.175083		myo5b.S	Dev < Reg	-1.23067	1.23067
tm9sf2.L	Dev < Reg	-0.259297	0.259297		tm9sf2.L	Dev < Reg	-0.60682	0.60682
lamp2.S	Dev < Reg	-0.242339	0.242339		lamp2.S	Dev < Reg	-0.72336	0.72336
Xetrov90000224m.S	Dev < Reg	-0.191928	0.191928		Xetrov90000224m.S	Dev < Reg	-0.800659	0.800659
actn4.L	Dev < Reg	-0.327706	0.327706		actn4.L	Dev < Reg	-0.836152	0.836152
ugdh.L	Dev < Reg	-0.151434	0.151434		ugdh.L	Dev < Reg	-1.3342	1.3342
nans.L	Dev < Reg	-0.23635	0.23635		nans.L	Dev < Reg	-0.770071	0.770071
Xelaev18046558m	Dev < Reg	-0.138711	0.138711		Xelaev18046558m	Dev < Reg	-1.08366	1.08366
LOC108698348	Dev < Reg	-0.300863	0.300863		LOC108698348	Dev < Reg	-3.44321	3.44321
dnaja4.1.L	Dev < Reg	-0.357089	0.357089		dnaja4.1.L	Dev < Reg	0.63713	-0.63713
golga3.S	Dev < Reg	-0.152216	0.152216		golga3.S	Dev < Reg	-0.867152	0.867152
LOC108701226	Dev < Reg	-0.264386	0.264386		LOC108701226	Dev < Reg	-1.93207	1.93207
plekhg3.L	Dev < Reg	-0.306795	0.306795		plekhg3.L	Dev < Reg	-2.22243	2.22243
fndc1.S	Dev < Reg	-0.12047	0.12047		fndc1.S	Dev < Reg	0.79893	-0.79893
LOC108700762	Dev < Reg	-0.123943	0.123943		LOC108700762	Dev < Reg	-2.0389	2.0389
tmem79.S	Dev < Reg	-0.172786	0.172786		tmem79.S	Dev < Reg	-1.35853	1.35853
hes2.L	Dev < Reg	-0.234407	0.234407		hes2.L	Dev < Reg	-1.11537	1.11537
plk2.S	Dev < Reg	-0.231079	0.231079		plk2.S	Dev < Reg	-0.819073	0.819073
emilin2.L	Dev < Reg	-0.320237	0.320237		emilin2.L	Dev < Reg	-1.08214	1.08214
bpnt1.L	Dev < Reg	-0.179003	0.179003		bpnt1.L	Dev < Reg	-0.939677	0.939677
LOC108713736	Dev < Reg	-0.24351	0.24351		LOC108713736	Dev < Reg	-1.19287	1.19287
twf1.S	Dev < Reg	-0.25447	0.25447		twf1.S	Dev < Reg	-1.1918	1.1918
mxra5.L	Dev < Reg	-0.32297	0.32297		mxra5.L	Dev < Reg	-1.03751	1.03751
cdkl5.S	Dev < Reg	-0.180443	0.180443		cdkl5.S	Dev < Reg	-0.905506	0.905506
st3gal1.L	Dev < Reg	-0.183435	0.183435		st3gal1.L	Dev < Reg	-0.84917	0.84917
tgfbr2.L	Dev < Reg	-0.212733	0.212733		tgfbr2.L	Dev < Reg	-0.829797	0.829797
amot.L	Dev < Reg	-0.135839	0.135839		amot.L	Dev < Reg	-0.854406	0.854406
LOC108709435	Dev < Reg	-0.346341	0.346341		LOC108709435	Dev < Reg	-1.06319	1.06319
LOC108698480	Dev < Reg	-0.178139	0.178139		LOC108698480	Dev < Reg	-0.761891	0.761891
LOC108717995	Dev < Reg	-0.347034	0.347034		LOC108717995	Dev < Reg	-0.894208	0.894208
chst12.L	Dev < Reg	-0.133741	0.133741		chst12.L	Dev < Reg	-0.876092	0.876092
atp5b.L	Dev < Reg	-0.215029	0.215029		atp5b.L	Dev < Reg	0.181716	-0.181716
mtfr1.L	Dev < Reg	-0.135387	0.135387		mtfr1.L	Dev < Reg	-0.732856	0.732856
LOC108711422	Dev < Reg	-0.106886	0.106886		LOC108711422	Dev < Reg	-1.38366	1.38366
arhgdib.S	Dev < Reg	-0.205594	0.205594		arhgdib.S	Dev < Reg	0.198192	-0.198192
tbc1d8b.L	Dev < Reg	-0.286787	0.286787		tbc1d8b.L	Dev < Reg	-0.588332	0.588332
fam83b.L	Dev < Reg	-0.233315	0.233315		fam83b.L	Dev < Reg	-2.01673	2.01673
LOC108711772	Dev < Reg	-0.219896	0.219896		LOC108711772	Dev < Reg	-0.783566	0.783566
LOC108707852	Dev < Reg	-0.182051	0.182051		LOC108707852	Dev < Reg	-2.3856	2.3856
f11r.L	Dev < Reg	-0.245826	0.245826		f11r.L	Dev < Reg	-0.913372	0.913372
angptl2.L	Dev < Reg	-0.326036	0.326036		angptl2.L	Dev < Reg	-0.874088	0.874088
gas6.L	Dev < Reg	-0.133781	0.133781		gas6.L	Dev < Reg	1.01186	-1.01186
aldh18a1.L	Dev < Reg	-0.189521	0.189521		aldh18a1.L	Dev < Reg	-0.611817	0.611817
prss36.L	Dev < Reg	-0.283528	0.283528		prss36.L	Dev < Reg	-1.49739	1.49739
net1.S	Dev < Reg	-0.285687	0.285687		net1.S	Dev < Reg	-0.790559	0.790559
Xelaev18044133m	Dev < Reg	-0.28359	0.28359		Xelaev18044133m	Dev < Reg	-1.00359	1.00359
epas1.S	Dev < Reg	-0.19179	0.19179		epas1.S	Dev < Reg	-1.07942	1.07942
adipor2.S	Dev < Reg	-0.279927	0.279927		adipor2.S	Dev < Reg	-0.632686	0.632686
LOC108695426	Dev < Reg	-0.169965	0.169965		LOC108695426	Dev < Reg	-1.50353	1.50353
pla2g7.L	Dev < Reg	-0.162073	0.162073		pla2g7.L	Dev < Reg	-1.86763	1.86763
cap1.L	Dev < Reg	-0.306485	0.306485		cap1.L	Dev < Reg	-0.62752	0.62752
LOC108703582	Dev < Reg	-0.238006	0.238006		LOC108703582	Dev < Reg	-1.21444	1.21444
tkt.L	Dev < Reg	-0.368284	0.368284		tkt.L	Dev < Reg	-0.0142446	0.0142446
ano1.L	Dev < Reg	-0.171169	0.171169		ano1.L	Dev < Reg	0.411311	-0.411311
thbs3.L	Dev < Reg	-0.146629	0.146629		thbs3.L	Dev < Reg	-1.32548	1.32548
egfl6.S	Dev < Reg	-0.193533	0.193533		egfl6.S	Dev < Reg	0.737893	-0.737893
slc7a8.S	Dev < Reg	-0.17197	0.17197		slc7a8.S	Dev < Reg	-1.45379	1.45379
golgb1.L	Dev < Reg	-0.228829	0.228829		golgb1.L	Dev < Reg	-1.01441	1.01441
scpep1.L	Dev < Reg	-0.2049	0.2049		scpep1.L	Dev < Reg	-1.24273	1.24273
LOC108719652	Dev < Reg	-0.131074	0.131074		LOC108719652	Dev < Reg	-1.20338	1.20338
c1orf116.L	Dev < Reg	-0.198596	0.198596		c1orf116.L	Dev < Reg	-0.926671	0.926671
dnmbp.L	Dev < Reg	-0.176171	0.176171		dnmbp.L	Dev < Reg	-1.13568	1.13568
cyp3a4	Dev < Reg	-0.221266	0.221266		cyp3a4	Dev < Reg	-1.33465	1.33465
pikfyve.L	Dev < Reg	-0.162585	0.162585		pikfyve.L	Dev < Reg	-0.648888	0.648888
LOC108702471	Dev < Reg	-0.144324	0.144324		LOC108702471	Dev < Reg	-1.11374	1.11374
LOC108713445	Dev < Reg	-0.127443	0.127443		LOC108713445	Dev < Reg	-1.31509	1.31509
LOC108699644	Dev < Reg	-0.357268	0.357268		LOC108699644	Dev < Reg	-1.01224	1.01224
klf3.L	Dev < Reg	-0.373367	0.373367		klf3.L	Dev < Reg	-1.10301	1.10301
nrp1.L	Dev < Reg	-0.145582	0.145582		nrp1.L	Dev < Reg	-0.748904	0.748904
LOC108717148	Dev < Reg	-0.177317	0.177317		LOC108717148	Dev < Reg	-1.1828	1.1828
sqstm1.L	Dev < Reg	-0.225884	0.225884		sqstm1.L	Dev < Reg	-0.616432	0.616432
prss23.S	Dev < Reg	-0.219906	0.219906		prss23.S	Dev < Reg	-1.20052	1.20052
LOC108704028	Dev < Reg	-0.180145	0.180145		LOC108704028	Dev < Reg	-0.906913	0.906913
ralb	Dev < Reg	-0.25216	0.25216		ralb	Dev < Reg	-0.760059	0.760059
myh9.L	Dev < Reg	-0.369787	0.369787		myh9.L	Dev < Reg	-0.796834	0.796834
atp6v0c.L	Dev < Reg	-0.274745	0.274745		atp6v0c.L	Dev < Reg	-0.625094	0.625094
riok3	Dev < Reg	-0.246187	0.246187		riok3	Dev < Reg	-0.705766	0.705766
serpine1.S	Dev < Reg	-0.104797	0.104797		serpine1.S	Dev < Reg	-2.66613	2.66613
LOC108709909	Dev < Reg	-0.116274	0.116274		LOC108709909	Dev < Reg	-2.84509	2.84509
LOC108715403	Dev < Reg	-0.18158	0.18158		LOC108715403	Dev < Reg	-0.74747	0.74747
LOC108696893	Dev < Reg	-0.196853	0.196853		LOC108696893	Dev < Reg	-1.62636	1.62636
anxa2.S	Dev < Reg	-0.613361	0.613361		anxa2.S	Dev < Reg	-0.954413	0.954413
wdr45b.S	Dev < Reg	-0.192487	0.192487		wdr45b.S	Dev < Reg	-0.577377	0.577377
gpr84.L	Dev < Reg	-0.183218	0.183218		gpr84.L	Dev < Reg	-1.82823	1.82823
kiaa0513.L	Dev < Reg	-0.285575	0.285575		kiaa0513.L	Dev < Reg	-1.17748	1.17748
smagp.L	Dev < Reg	-0.217122	0.217122		smagp.L	Dev < Reg	-1.00289	1.00289
tmem258.L	Dev < Reg	-0.362775	0.362775		tmem258.L	Dev < Reg	-0.580397	0.580397
Xelaev18025526m	Dev < Reg	-0.328073	0.328073		Xelaev18025526m	Dev < Reg	-1.14183	1.14183
lamb3.S	Dev < Reg	-0.236378	0.236378		lamb3.S	Dev < Reg	-2.71334	2.71334
LOC100125668	Dev < Reg	-0.3925	0.3925		LOC100125668	Dev < Reg	-0.742118	0.742118
cxcl16.S	Dev < Reg	-0.171453	0.171453		cxcl16.S	Dev < Reg	-0.826514	0.826514
trim29.L	Dev < Reg	-0.324006	0.324006		trim29.L	Dev < Reg	-1.21516	1.21516
tmem110.L	Dev < Reg	-0.149735	0.149735		tmem110.L	Dev < Reg	-0.663838	0.663838
gnpda1.S	Dev < Reg	-0.288073	0.288073		gnpda1.S	Dev < Reg	-0.752325	0.752325
map3k3.L	Dev < Reg	-0.266468	0.266468		map3k3.L	Dev < Reg	-0.697577	0.697577
ctsd.S	Dev < Reg	-0.176346	0.176346		ctsd.S	Dev < Reg	-0.799248	0.799248
inhba.L	Dev < Reg	-0.322157	0.322157		inhba.L	Dev < Reg	-1.81973	1.81973
map4.S	Dev < Reg	-0.166168	0.166168		map4.S	Dev < Reg	0.322538	-0.322538
lrrc8b.L	Dev < Reg	-0.129322	0.129322		lrrc8b.L	Dev < Reg	-1.42109	1.42109
etnppl.L	Dev < Reg	-0.338251	0.338251		etnppl.L	Dev < Reg	0.368032	-0.368032
rabac1.S	Dev < Reg	-0.180269	0.180269		rabac1.S	Dev < Reg	-0.777561	0.777561
cav1.L	Dev < Reg	-0.237986	0.237986		cav1.L	Dev < Reg	-0.810328	0.810328
acp5.L	Dev < Reg	-0.14081	0.14081		acp5.L	Dev < Reg	-0.868392	0.868392
psap.L	Dev < Reg	-0.246329	0.246329		psap.L	Dev < Reg	-0.663502	0.663502
mdh1.S	Dev < Reg	-0.329597	0.329597		mdh1.S	Dev < Reg	-0.0595929	0.0595929
ripk1.L	Dev < Reg	-0.228219	0.228219		ripk1.L	Dev < Reg	-0.641829	0.641829
plekhg5.S	Dev < Reg	-0.166793	0.166793		plekhg5.S	Dev < Reg	-1.15979	1.15979
ogn.S	Dev < Reg	-0.205199	0.205199		ogn.S	Dev < Reg	0.727096	-0.727096
gas7.S	Dev < Reg	-0.1206	0.1206		gas7.S	Dev < Reg	-0.650836	0.650836
chmp2a.S	Dev < Reg	-0.264331	0.264331		chmp2a.S	Dev < Reg	-0.831588	0.831588
mall.L	Dev < Reg	-0.311231	0.311231		mall.L	Dev < Reg	-0.894069	0.894069
hivep1.S	Dev < Reg	-0.186143	0.186143		hivep1.S	Dev < Reg	-1.46957	1.46957
LOC108710268	Dev < Reg	-0.175492	0.175492		LOC108710268	Dev < Reg	-0.753684	0.753684
myo6.L	Dev < Reg	-0.16183	0.16183		myo6.L	Dev < Reg	-1.00088	1.00088
lpar3.S	Dev < Reg	-0.105797	0.105797		lpar3.S	Dev < Reg	-1.32336	1.32336
rfk.L	Dev < Reg	-0.272053	0.272053		rfk.L	Dev < Reg	-1.12645	1.12645
cyth2.L	Dev < Reg	-0.187169	0.187169		cyth2.L	Dev < Reg	-0.730825	0.730825
LOC108698674	Dev < Reg	-0.223862	0.223862		LOC108698674	Dev < Reg	-1.1751	1.1751
Xelaev18035518m	Dev < Reg	-0.192924	0.192924		Xelaev18035518m	Dev < Reg	-1.28832	1.28832
plat.L	Dev < Reg	-0.146957	0.146957		plat.L	Dev < Reg	-0.779137	0.779137
hps5.L	Dev < Reg	-0.154135	0.154135		hps5.L	Dev < Reg	0.0523788	-0.0523788
ppp1r3c.1.L	Dev < Reg	-0.188487	0.188487		ppp1r3c.1.L	Dev < Reg	0.438505	-0.438505
trim16.L	Dev < Reg	-0.200761	0.200761		trim16.L	Dev < Reg	-0.914534	0.914534
LOC108709252	Dev < Reg	-0.174418	0.174418		LOC108709252	Dev < Reg	-3.00816	3.00816
rhbg.L	Dev < Reg	-0.200983	0.200983		rhbg.L	Dev < Reg	0.765519	-0.765519
chmp2b.S	Dev < Reg	-0.204746	0.204746		chmp2b.S	Dev < Reg	-1.18004	1.18004
scarb1.S	Dev < Reg	-0.181283	0.181283		scarb1.S	Dev < Reg	-0.789626	0.789626
LOC108712844	Dev < Reg	-0.193118	0.193118		LOC108712844	Dev < Reg	-0.910779	0.910779
flnc.L	Dev < Reg	-0.246622	0.246622		flnc.L	Dev < Reg	1.88512	-1.88512
LOC108701125	Dev < Reg	-0.14323	0.14323		LOC108701125	Dev < Reg	-0.767942	0.767942
lrrc32.1.L	Dev < Reg	-0.203262	0.203262		lrrc32.1.L	Dev < Reg	-0.923175	0.923175
il10rb.L	Dev < Reg	-0.325674	0.325674		il10rb.L	Dev < Reg	-1.90869	1.90869
slc25a1.L	Dev < Reg	-0.156117	0.156117		slc25a1.L	Dev < Reg	-0.769053	0.769053
f3.L	Dev < Reg	-0.253441	0.253441		f3.L	Dev < Reg	-1.29645	1.29645
vamp8.S	Dev < Reg	-0.254228	0.254228		vamp8.S	Dev < Reg	-0.993259	0.993259
galnt6	Dev < Reg	-0.246621	0.246621		galnt6	Dev < Reg	-1.84628	1.84628
thbs2.S	Dev < Reg	-0.312655	0.312655		thbs2.S	Dev < Reg	-0.793571	0.793571
tprn.L	Dev < Reg	-0.166116	0.166116		tprn.L	Dev < Reg	-1.32744	1.32744
ctsk.L	Dev < Reg	-0.343566	0.343566		ctsk.L	Dev < Reg	-0.898701	0.898701
LOC108698349	Dev < Reg	-0.264966	0.264966		LOC108698349	Dev < Reg	-1.99255	1.99255
LOC108719373	Dev < Reg	-0.32662	0.32662		LOC108719373	Dev < Reg	-0.935977	0.935977
LOC108709373	Dev < Reg	-0.207592	0.207592		LOC108709373	Dev < Reg	-1.26213	1.26213
gpr35.L	Dev < Reg	-0.172311	0.172311		gpr35.L	Dev < Reg	-1.03359	1.03359
galnt10.L	Dev < Reg	-0.27795	0.27795		galnt10.L	Dev < Reg	-0.606417	0.606417
angptl2.S	Dev < Reg	-0.328782	0.328782		angptl2.S	Dev < Reg	-1.03893	1.03893
pgk1.L	Dev < Reg	-0.353901	0.353901		pgk1.L	Dev < Reg	0.808674	-0.808674
tfg.L	Dev < Reg	-0.162125	0.162125		tfg.L	Dev < Reg	-0.673124	0.673124
plekha1.S	Dev < Reg	-0.131116	0.131116		plekha1.S	Dev < Reg	-0.814247	0.814247
chmp4b.L	Dev < Reg	-0.234287	0.234287		chmp4b.L	Dev < Reg	-0.635957	0.635957
ehd2.L	Dev < Reg	-0.231469	0.231469		ehd2.L	Dev < Reg	-0.802754	0.802754
LOC108701516	Dev < Reg	-0.239769	0.239769		LOC108701516	Dev < Reg	-1.4265	1.4265
rbm47.L	Dev < Reg	-0.188983	0.188983		rbm47.L	Dev < Reg	-0.896179	0.896179
pawr.S	Dev < Reg	-0.262205	0.262205		pawr.S	Dev < Reg	-1.08241	1.08241
pc.L	Dev < Reg	-0.215445	0.215445		pc.L	Dev < Reg	-0.659568	0.659568
naga.S	Dev < Reg	-0.229525	0.229525		naga.S	Dev < Reg	-0.741464	0.741464
LOC108697055	Dev < Reg	-0.342755	0.342755		LOC108697055	Dev < Reg	-1.94607	1.94607
LOC108696390	Dev < Reg	-0.149316	0.149316		LOC108696390	Dev < Reg	-0.819075	0.819075
dapk3.L	Dev < Reg	-0.132313	0.132313		dapk3.L	Dev < Reg	-1.14266	1.14266
LOC108712726	Dev < Reg	-0.27582	0.27582		LOC108712726	Dev < Reg	-0.749792	0.749792
MGC52622	Dev < Reg	-0.376764	0.376764		MGC52622	Dev < Reg	-1.8776	1.8776
tars.L	Dev < Reg	-0.258266	0.258266		tars.L	Dev < Reg	-0.723595	0.723595
nog2.L	Dev < Reg	-0.159652	0.159652		nog2.L	Dev < Reg	1.22691	-1.22691
pthlh.S	Dev < Reg	-0.157021	0.157021		pthlh.S	Dev < Reg	-1.57219	1.57219
ly6g6c.L	Dev < Reg	-0.12962	0.12962		ly6g6c.L	Dev < Reg	-1.90521	1.90521
plxna2.S	Dev < Reg	-0.164665	0.164665		plxna2.S	Dev < Reg	-1.10141	1.10141
adgrg2.S	Dev < Reg	-0.222677	0.222677		adgrg2.S	Dev < Reg	-1.5466	1.5466
LOC108707010	Dev < Reg	-0.14682	0.14682		LOC108707010	Dev < Reg	-1.35906	1.35906
edil3.L	Dev < Reg	-0.289653	0.289653		edil3.L	Dev < Reg	-0.884534	0.884534
cd37.L	Dev < Reg	-0.316315	0.316315		cd37.L	Dev < Reg	-0.664231	0.664231
tpm1.L	Dev < Reg	-0.211341	0.211341		tpm1.L	Dev < Reg	2.9748	-2.9748
bnc1.S	Dev < Reg	-0.230287	0.230287		bnc1.S	Dev < Reg	-1.75819	1.75819
LOC108710308	Dev < Reg	-0.171449	0.171449		LOC108710308	Dev < Reg	-0.732772	0.732772
LOC108718553	Dev < Reg	-0.189322	0.189322		LOC108718553	Dev < Reg	-2.44293	2.44293
pld2.L	Dev < Reg	-0.217504	0.217504		pld2.L	Dev < Reg	-0.521096	0.521096
mst1r.S	Dev < Reg	-0.168547	0.168547		mst1r.S	Dev < Reg	-2.3145	2.3145
LOC108713202	Dev < Reg	-0.250469	0.250469		LOC108713202	Dev < Reg	-1.65974	1.65974
erbb3.S	Dev < Reg	-0.169582	0.169582		erbb3.S	Dev < Reg	-0.876695	0.876695
LOC108700506	Dev < Reg	-0.154255	0.154255		LOC108700506	Dev < Reg	0.333074	-0.333074
Xelaev18029838m	Dev < Reg	-0.197776	0.197776		Xelaev18029838m	Dev < Reg	-2.31032	2.31032
LOC108715283	Dev < Reg	-0.225109	0.225109		LOC108715283	Dev < Reg	-1.42708	1.42708
tmem181.L	Dev < Reg	-0.0733613	0.0733613		tmem181.L	Dev < Reg	-0.637471	0.637471
sh3rf2.L	Dev < Reg	-0.271246	0.271246		sh3rf2.L	Dev < Reg	-1.31315	1.31315
LOC108701046	Dev < Reg	-0.263147	0.263147		LOC108701046	Dev < Reg	-1.38266	1.38266
pon2.L	Dev < Reg	-0.197443	0.197443		pon2.L	Dev < Reg	0.488843	-0.488843
dio3.L	Dev < Reg	-0.230902	0.230902		dio3.L	Dev < Reg	0.566378	-0.566378
trpv4.L	Dev < Reg	-0.178827	0.178827		trpv4.L	Dev < Reg	-1.01337	1.01337
sort1.S	Dev < Reg	-0.142544	0.142544		sort1.S	Dev < Reg	0.00931031	-0.00931031
LOC108697292	Dev < Reg	-0.224705	0.224705		LOC108697292	Dev < Reg	-1.73888	1.73888
LOC108717750	Dev < Reg	-0.180361	0.180361		LOC108717750	Dev < Reg	0.204146	-0.204146
ptprf.S	Dev < Reg	-0.175276	0.175276		ptprf.S	Dev < Reg	-0.909761	0.909761
pmp2.L	Dev < Reg	-0.119871	0.119871		pmp2.L	Dev < Reg	0.888901	-0.888901
golph3l.L	Dev < Reg	-0.145077	0.145077		golph3l.L	Dev < Reg	-0.665786	0.665786
LOC108707000	Dev < Reg	-0.199114	0.199114		LOC108707000	Dev < Reg	-1.2421	1.2421
ppp1r13l.L	Dev < Reg	-0.226833	0.226833		ppp1r13l.L	Dev < Reg	-0.982027	0.982027
ell2.S	Dev < Reg	-0.212762	0.212762		ell2.S	Dev < Reg	-0.593368	0.593368
me1.L	Dev < Reg	-0.134544	0.134544		me1.L	Dev < Reg	0.397174	-0.397174
LOC108719364	Dev < Reg	-0.136336	0.136336		LOC108719364	Dev < Reg	0.362012	-0.362012
noxo1.L	Dev < Reg	-0.200936	0.200936		noxo1.L	Dev < Reg	-1.49994	1.49994
pla2g4a.L	Dev < Reg	-0.168907	0.168907		pla2g4a.L	Dev < Reg	-0.897198	0.897198
LOC108719162	Dev < Reg	-0.166899	0.166899		LOC108719162	Dev < Reg	0.328343	-0.328343
LOC108697441	Dev < Reg	-0.130046	0.130046		LOC108697441	Dev < Reg	-1.1416	1.1416
MGC84194	Dev < Reg	-0.171239	0.171239		MGC84194	Dev < Reg	-1.06953	1.06953
LOC398563	Dev < Reg	-0.234546	0.234546		LOC398563	Dev < Reg	-0.663034	0.663034
LOC100049121	Dev < Reg	-0.259939	0.259939		LOC100049121	Dev < Reg	-0.75416	0.75416
cltc.L	Dev < Reg	-0.405257	0.405257		cltc.L	Dev < Reg	-0.611455	0.611455
syt8.L	Dev < Reg	-0.178324	0.178324		syt8.L	Dev < Reg	-1.93191	1.93191
tpm2.S	Dev < Reg	-0.104973	0.104973		tpm2.S	Dev < Reg	3.68438	-3.68438
myo1e.1.L	Dev < Reg	-0.201036	0.201036		myo1e.1.L	Dev < Reg	-1.05278	1.05278
LOC108703960	Dev < Reg	-0.23654	0.23654		LOC108703960	Dev < Reg	-0.867219	0.867219
slc12a2.L	Dev < Reg	-0.219129	0.219129		slc12a2.L	Dev < Reg	-1.08227	1.08227
cldn4.L	Dev < Reg	-0.313824	0.313824		cldn4.L	Dev < Reg	-1.1232	1.1232
slc7a5.L	Dev < Reg	-0.265647	0.265647		slc7a5.L	Dev < Reg	-1.9022	1.9022
LOC108702278	Dev < Reg	-0.327072	0.327072		LOC108702278	Dev < Reg	-1.22579	1.22579
lama1.L	Dev < Reg	-0.150055	0.150055		lama1.L	Dev < Reg	-0.87415	0.87415
LOC397842	Dev < Reg	-0.209978	0.209978		LOC397842	Dev < Reg	-1.31292	1.31292
golgb1.S	Dev < Reg	-0.296516	0.296516		golgb1.S	Dev < Reg	-1.52387	1.52387
clta.L	Dev < Reg	-0.252447	0.252447		clta.L	Dev < Reg	-0.85286	0.85286
LOC108711340	Dev < Reg	-0.248964	0.248964		LOC108711340	Dev < Reg	-0.968273	0.968273
baiap2l1.S	Dev < Reg	-0.166488	0.166488		baiap2l1.S	Dev < Reg	-1.53349	1.53349
LOC100490918.L	Dev < Reg	-0.264841	0.264841		LOC100490918.L	Dev < Reg	-5.99488	5.99488
lgals4.S	Dev < Reg	-0.386117	0.386117		lgals4.S	Dev < Reg	-0.901186	0.901186
tmcc3.S	Dev < Reg	-0.145742	0.145742		tmcc3.S	Dev < Reg	0.330017	-0.330017
csf2rb.S	Dev < Reg	-0.172703	0.172703		csf2rb.S	Dev < Reg	-0.881149	0.881149
naga.L	Dev < Reg	-0.213562	0.213562		naga.L	Dev < Reg	-1.11171	1.11171
vwa5a.L	Dev < Reg	-0.236958	0.236958		vwa5a.L	Dev < Reg	-0.79229	0.79229
snx21.L	Dev < Reg	-0.140793	0.140793		snx21.L	Dev < Reg	-1.04888	1.04888
hsh2d.S	Dev < Reg	-0.242174	0.242174		hsh2d.S	Dev < Reg	-2.00124	2.00124
abca12.S	Dev < Reg	-0.194688	0.194688		abca12.S	Dev < Reg	-3.02518	3.02518
LOC108696884	Dev < Reg	-0.190033	0.190033		LOC108696884	Dev < Reg	-1.16753	1.16753
ctns.L	Dev < Reg	-0.163781	0.163781		ctns.L	Dev < Reg	-0.759786	0.759786
plxna2.L	Dev < Reg	-0.109354	0.109354		plxna2.L	Dev < Reg	-0.90807	0.90807
LOC108712612	Dev < Reg	-0.303663	0.303663		LOC108712612	Dev < Reg	-1.26154	1.26154
zfyve28-like.2.S	Dev < Reg	-0.20643	0.20643		zfyve28-like.2.S	Dev < Reg	-1.53495	1.53495
fat2.S	Dev < Reg	-0.162867	0.162867		fat2.S	Dev < Reg	-0.920051	0.920051
tmem265.L	Dev < Reg	-0.277925	0.277925		tmem265.L	Dev < Reg	-1.41941	1.41941
LOC108713328	Dev < Reg	-0.176539	0.176539		LOC108713328	Dev < Reg	-1.11073	1.11073
LOC108705395	Dev < Reg	-0.0733423	0.0733423		LOC108705395	Dev < Reg	-0.924539	0.924539
plekha2.L	Dev < Reg	-0.158671	0.158671		plekha2.L	Dev < Reg	0.50774	-0.50774
LOC108702554	Dev < Reg	-0.133396	0.133396		LOC108702554	Dev < Reg	0.0900699	-0.0900699
LOC495046	Dev < Reg	-0.244825	0.244825		LOC495046	Dev < Reg	-0.862728	0.862728
gjb2.S	Dev < Reg	-0.262052	0.262052		gjb2.S	Dev < Reg	-1.69438	1.69438
zfpl1.L	Dev < Reg	-0.131882	0.131882		zfpl1.L	Dev < Reg	-0.733478	0.733478
aim1.S	Dev < Reg	-0.231092	0.231092		aim1.S	Dev < Reg	-0.872133	0.872133
slc45a4.S	Dev < Reg	-0.107656	0.107656		slc45a4.S	Dev < Reg	-1.03361	1.03361
asah1.L	Dev < Reg	-0.204895	0.204895		asah1.L	Dev < Reg	-1.16945	1.16945
slc1a5.S	Dev < Reg	-0.135644	0.135644		slc1a5.S	Dev < Reg	-1.58295	1.58295
trim29.S	Dev < Reg	-0.329307	0.329307		trim29.S	Dev < Reg	-1.23295	1.23295
egfr.L	Dev < Reg	-0.27344	0.27344		egfr.L	Dev < Reg	-0.953262	0.953262
rgcc.S	Dev < Reg	-0.230611	0.230611		rgcc.S	Dev < Reg	-1.73681	1.73681
hspa2.L	Dev < Reg	-0.200065	0.200065		hspa2.L	Dev < Reg	0.842941	-0.842941
noxa1.L	Dev < Reg	-0.172323	0.172323		noxa1.L	Dev < Reg	-1.21816	1.21816
cd151.L	Dev < Reg	-0.302412	0.302412		cd151.L	Dev < Reg	-1.0403	1.0403
arrdc1.S	Dev < Reg	-0.146967	0.146967		arrdc1.S	Dev < Reg	-0.922273	0.922273
synj2.L	Dev < Reg	-0.170992	0.170992		synj2.L	Dev < Reg	-0.506961	0.506961
serp1.S	Dev < Reg	-0.312574	0.312574		serp1.S	Dev < Reg	-0.782688	0.782688
dusp5.L	Dev < Reg	-0.280504	0.280504		dusp5.L	Dev < Reg	-3.11339	3.11339
mfap5.S	Dev < Reg	-0.27895	0.27895		mfap5.S	Dev < Reg	0.212395	-0.212395
fez2.S	Dev < Reg	-0.176322	0.176322		fez2.S	Dev < Reg	-0.599128	0.599128
npc2.S	Dev < Reg	-0.213726	0.213726		npc2.S	Dev < Reg	-0.845479	0.845479
LOC108695274	Dev < Reg	-0.368559	0.368559		LOC108695274	Dev < Reg	-0.895218	0.895218
LOC108712202	Dev < Reg	-0.191448	0.191448		LOC108712202	Dev < Reg	-0.698257	0.698257
mvp.S	Dev < Reg	-0.375299	0.375299		mvp.S	Dev < Reg	-2.11357	2.11357
sec11a.L	Dev < Reg	-0.201388	0.201388		sec11a.L	Dev < Reg	-0.598536	0.598536
pvrl2.L	Dev < Reg	-0.241086	0.241086		pvrl2.L	Dev < Reg	-1.38467	1.38467
LOC108698179	Dev < Reg	-0.206163	0.206163		LOC108698179	Dev < Reg	-1.2195	1.2195
cdc42se1.L	Dev < Reg	-0.307956	0.307956		cdc42se1.L	Dev < Reg	-0.811668	0.811668
MGC52683	Dev < Reg	-0.131219	0.131219		MGC52683	Dev < Reg	1.63105	-1.63105
tgm5.L	Dev < Reg	-0.408338	0.408338		tgm5.L	Dev < Reg	-1.11526	1.11526
slc35a2.L	Dev < Reg	-0.108975	0.108975		slc35a2.L	Dev < Reg	-0.558531	0.558531
tgm5.S	Dev < Reg	-0.325748	0.325748		tgm5.S	Dev < Reg	-1.22203	1.22203
LOC108698355	Dev < Reg	-0.292371	0.292371		LOC108698355	Dev < Reg	-3.60595	3.60595
hps6.L	Dev < Reg	-0.123951	0.123951		hps6.L	Dev < Reg	-0.643153	0.643153
fam3b.S	Dev < Reg	-0.225784	0.225784		fam3b.S	Dev < Reg	-0.861977	0.861977
rarres1.L	Dev < Reg	-0.20185	0.20185		rarres1.L	Dev < Reg	0.860544	-0.860544
ifi30.S	Dev < Reg	-0.2294	0.2294		ifi30.S	Dev < Reg	-0.774414	0.774414
serpine1.L	Dev < Reg	-0.190816	0.190816		serpine1.L	Dev < Reg	-2.92493	2.92493
acy3.L	Dev < Reg	-0.214179	0.214179		acy3.L	Dev < Reg	-1.15287	1.15287
kifc3.S	Dev < Reg	-0.159392	0.159392		kifc3.S	Dev < Reg	-1.78332	1.78332
hdac7.S	Dev < Reg	-0.177494	0.177494		hdac7.S	Dev < Reg	0.0549985	-0.0549985
gjb3.S	Dev < Reg	-0.137875	0.137875		gjb3.S	Dev < Reg	-1.03468	1.03468
nov.L	Dev < Reg	-0.183951	0.183951		nov.L	Dev < Reg	-2.69799	2.69799
mkl2.L	Dev < Reg	-0.126662	0.126662		mkl2.L	Dev < Reg	-0.752844	0.752844
Xelaev18042953m	Dev < Reg	-0.125887	0.125887		Xelaev18042953m	Dev < Reg	-1.91316	1.91316
Xelaev18011723m	Dev < Reg	-0.117359	0.117359		Xelaev18011723m	Dev < Reg	0.101911	-0.101911
arpc5.L	Dev < Reg	-0.367012	0.367012		arpc5.L	Dev < Reg	-0.58773	0.58773
cdcp1.L	Dev < Reg	-0.153042	0.153042		cdcp1.L	Dev < Reg	-1.16705	1.16705
LOC100036845	Dev < Reg	-0.300018	0.300018		LOC100036845	Dev < Reg	-0.932157	0.932157
sema3c.S	Dev < Reg	-0.114701	0.114701		sema3c.S	Dev < Reg	0.734979	-0.734979
ankrd37.L	Dev < Reg	-0.222233	0.222233		ankrd37.L	Dev < Reg	2.03044	-2.03044
ctnna1.S	Dev < Reg	-0.34773	0.34773		ctnna1.S	Dev < Reg	-0.600037	0.600037
LOC108714803	Dev < Reg	-0.236745	0.236745		LOC108714803	Dev < Reg	-0.686154	0.686154
LOC108698345	Dev < Reg	-0.180729	0.180729		LOC108698345	Dev < Reg	-3.43207	3.43207
clu.L	Dev < Reg	-0.173232	0.173232		clu.L	Dev < Reg	0.929808	-0.929808
txnip.L	Dev < Reg	-0.290908	0.290908		txnip.L	Dev < Reg	0.783993	-0.783993
arhgdig.L	Dev < Reg	-0.289423	0.289423		arhgdig.L	Dev < Reg	-0.628473	0.628473
ptprh.L	Dev < Reg	-0.172364	0.172364		ptprh.L	Dev < Reg	-1.10382	1.10382
lsp1.L	Dev < Reg	-0.33359	0.33359		lsp1.L	Dev < Reg	-0.976011	0.976011
irak2.L	Dev < Reg	-0.286266	0.286266		irak2.L	Dev < Reg	-1.62726	1.62726
hba1.S	Dev < Reg	-0.0922447	0.0922447		hba1.S	Dev < Reg	0.748604	-0.748604
gale.L	Dev < Reg	-0.25981	0.25981		gale.L	Dev < Reg	-1.11882	1.11882
LOC108696610	Dev < Reg	-0.170235	0.170235		LOC108696610	Dev < Reg	-0.802912	0.802912
pacs2.L	Dev < Reg	-0.220849	0.220849		pacs2.L	Dev < Reg	-0.747355	0.747355
gla.S	Dev < Reg	-0.234478	0.234478		gla.S	Dev < Reg	-0.669865	0.669865
timp-1.L	Dev < Reg	-0.130204	0.130204		timp-1.L	Dev < Reg	-1.08536	1.08536
Xelaev18011724m	Dev < Reg	-0.135408	0.135408		Xelaev18011724m	Dev < Reg	0.164802	-0.164802
elovl1.S	Dev < Reg	-0.275099	0.275099		elovl1.S	Dev < Reg	-0.519669	0.519669
lgmn.S	Dev < Reg	-0.181278	0.181278		lgmn.S	Dev < Reg	-0.816821	0.816821
LOC108701483	Dev < Reg	-0.382969	0.382969		LOC108701483	Dev < Reg	-0.684249	0.684249
ssfa2.L	Dev < Reg	-0.159804	0.159804		ssfa2.L	Dev < Reg	-0.953545	0.953545
ndfip1	Dev < Reg	-0.320663	0.320663		ndfip1	Dev < Reg	-0.588879	0.588879
atp8b2-like.L	Dev < Reg	-0.273481	0.273481		atp8b2-like.L	Dev < Reg	-0.736925	0.736925
sox4.S	Dev < Reg	-0.18614	0.18614		sox4.S	Dev < Reg	-0.788576	0.788576
tpi1.L	Dev < Reg	-0.46236	0.46236		tpi1.L	Dev < Reg	0.899812	-0.899812
LOC108705243	Dev < Reg	-0.19651	0.19651		LOC108705243	Dev < Reg	-0.784459	0.784459
rnf149.L	Dev < Reg	-0.318291	0.318291		rnf149.L	Dev < Reg	-1.05033	1.05033
cpne8.S	Dev < Reg	-0.181065	0.181065		cpne8.S	Dev < Reg	-0.974717	0.974717
LOC108701721	Dev < Reg	-0.36492	0.36492		LOC108701721	Dev < Reg	-0.779103	0.779103
aqp3.S	Dev < Reg	-0.289572	0.289572		aqp3.S	Dev < Reg	-1.46098	1.46098
tmprss4.L	Dev < Reg	-0.23488	0.23488		tmprss4.L	Dev < Reg	-1.0033	1.0033
pde4d-like.L	Dev < Reg	-0.145714	0.145714		pde4d-like.L	Dev < Reg	-1.55895	1.55895
plk3.L	Dev < Reg	-0.195905	0.195905		plk3.L	Dev < Reg	-1.26958	1.26958
xbp1.S	Dev < Reg	-0.363121	0.363121		xbp1.S	Dev < Reg	-0.668946	0.668946
khnyn.L	Dev < Reg	-0.275805	0.275805		khnyn.L	Dev < Reg	-0.919684	0.919684
gjb3.L	Dev < Reg	-0.215945	0.215945		gjb3.L	Dev < Reg	-1.37146	1.37146
gnpda1.L	Dev < Reg	-0.211352	0.211352		gnpda1.L	Dev < Reg	-0.699716	0.699716
irg1.L	Dev < Reg	-0.287019	0.287019		irg1.L	Dev < Reg	-3.69049	3.69049
itga2.L	Dev < Reg	-0.119773	0.119773		itga2.L	Dev < Reg	-1.61385	1.61385
myh14.L	Dev < Reg	-0.321651	0.321651		myh14.L	Dev < Reg	-0.808801	0.808801
grhl3.S	Dev < Reg	-0.233198	0.233198		grhl3.S	Dev < Reg	-0.638773	0.638773
LOC100497709.L	Dev < Reg	-0.218205	0.218205		LOC100497709.L	Dev < Reg	-1.19036	1.19036
fosl1.S	Dev < Reg	-0.260146	0.260146		fosl1.S	Dev < Reg	-2.18533	2.18533
tmem189.L	Dev < Reg	-0.199439	0.199439		tmem189.L	Dev < Reg	-0.923333	0.923333
cpd.L	Dev < Reg	-0.139713	0.139713		cpd.L	Dev < Reg	-0.622483	0.622483
LOC108703949	Dev < Reg	-0.259028	0.259028		LOC108703949	Dev < Reg	-1.04289	1.04289
emp1.S	Dev < Reg	-0.329002	0.329002		emp1.S	Dev < Reg	-1.28801	1.28801
LOC108719137	Dev < Reg	-0.210928	0.210928		LOC108719137	Dev < Reg	-1.25954	1.25954
rab7b.S	Dev < Reg	-0.193836	0.193836		rab7b.S	Dev < Reg	-1.22776	1.22776
gale.S	Dev < Reg	-0.13047	0.13047		gale.S	Dev < Reg	-0.646535	0.646535
tom1.L	Dev < Reg	-0.128232	0.128232		tom1.L	Dev < Reg	0.25863	-0.25863
nt5c1a.S	Dev < Reg	-0.325893	0.325893		nt5c1a.S	Dev < Reg	-1.32404	1.32404
loc733735.L	Dev < Reg	-0.205419	0.205419		loc733735.L	Dev < Reg	-0.774967	0.774967
clta.S	Dev < Reg	-0.242218	0.242218		clta.S	Dev < Reg	-0.669533	0.669533
vill.L	Dev < Reg	-0.214744	0.214744		vill.L	Dev < Reg	-1.31153	1.31153
reep5.S	Dev < Reg	-0.28307	0.28307		reep5.S	Dev < Reg	0.525259	-0.525259
meox2.S	Dev < Reg	-0.191899	0.191899		meox2.S	Dev < Reg	0.896303	-0.896303
glb1l.L	Dev < Reg	-0.19568	0.19568		glb1l.L	Dev < Reg	-0.70477	0.70477
LOC108714350	Dev < Reg	-0.114006	0.114006		LOC108714350	Dev < Reg	-1.53526	1.53526
s100a11.L	Dev < Reg	-0.55148	0.55148		s100a11.L	Dev < Reg	-0.720833	0.720833
slc27a4.L	Dev < Reg	-0.243274	0.243274		slc27a4.L	Dev < Reg	-0.878133	0.878133
slc39a13.S	Dev < Reg	-0.271369	0.271369		slc39a13.S	Dev < Reg	-0.708557	0.708557
nkpd1.L	Dev < Reg	-0.185617	0.185617		nkpd1.L	Dev < Reg	-1.96346	1.96346
tmtc2.S	Dev < Reg	-0.166219	0.166219		tmtc2.S	Dev < Reg	-0.640383	0.640383
a2m.S	Dev < Reg	-0.164702	0.164702		a2m.S	Dev < Reg	0.657406	-0.657406
clic3.L	Dev < Reg	-0.219264	0.219264		clic3.L	Dev < Reg	-1.17446	1.17446
tjp3.L	Dev < Reg	-0.117001	0.117001		tjp3.L	Dev < Reg	-0.888897	0.888897
errfi1.S	Dev < Reg	-0.149003	0.149003		errfi1.S	Dev < Reg	-0.924508	0.924508
ybx2.L	Dev < Reg	-0.176159	0.176159		ybx2.L	Dev < Reg	-0.686094	0.686094
prss35.S	Dev < Reg	-0.196033	0.196033		prss35.S	Dev < Reg	-1.02915	1.02915
Xetrov90018014m.L	Dev < Reg	-0.142022	0.142022		Xetrov90018014m.L	Dev < Reg	1.94715	-1.94715
inpp1.L	Dev < Reg	-0.235344	0.235344		inpp1.L	Dev < Reg	-0.974268	0.974268
tnfaip2.L	Dev < Reg	-0.202979	0.202979		tnfaip2.L	Dev < Reg	-0.747977	0.747977
LOC108713762	Dev < Reg	-0.201283	0.201283		LOC108713762	Dev < Reg	-1.63958	1.63958
itgax.L	Dev < Reg	-0.203407	0.203407		itgax.L	Dev < Reg	0.195751	-0.195751
sacm1l.L	Dev < Reg	-0.200829	0.200829		sacm1l.L	Dev < Reg	-0.594462	0.594462
xilr2.L	Dev < Reg	-0.176598	0.176598		xilr2.L	Dev < Reg	0.888407	-0.888407
tnc.L	Dev < Reg	-0.301869	0.301869		tnc.L	Dev < Reg	-1.08931	1.08931
acsl4.S	Dev < Reg	-0.143593	0.143593		acsl4.S	Dev < Reg	-1.11366	1.11366
sema3c.L	Dev < Reg	-0.12398	0.12398		sema3c.L	Dev < Reg	0.351837	-0.351837
b4galnt1.L	Dev < Reg	-0.32833	0.32833		b4galnt1.L	Dev < Reg	-1.50069	1.50069
igfbp4.S	Dev < Reg	-0.16135	0.16135		igfbp4.S	Dev < Reg	-1.09442	1.09442
LOC108707308	Dev < Reg	-0.207935	0.207935		LOC108707308	Dev < Reg	0.44265	-0.44265
cd9.S	Dev < Reg	-0.381202	0.381202		cd9.S	Dev < Reg	-1.22487	1.22487
rab40b.L	Dev < Reg	-0.142201	0.142201		rab40b.L	Dev < Reg	0.779849	-0.779849
itgb3.L	Dev < Reg	-0.213153	0.213153		itgb3.L	Dev < Reg	-1.20425	1.20425
rdh10.L	Dev < Reg	-0.177421	0.177421		rdh10.L	Dev < Reg	-1.49107	1.49107
reep5.L	Dev < Reg	-0.296609	0.296609		reep5.L	Dev < Reg	0.434372	-0.434372
lgmn.L	Dev < Reg	-0.283561	0.283561		lgmn.L	Dev < Reg	-1.10747	1.10747
rab27a.L	Dev < Reg	-0.118401	0.118401		rab27a.L	Dev < Reg	-1.0628	1.0628
gad1.2.S	Dev < Reg	-0.234148	0.234148		gad1.2.S	Dev < Reg	-1.72593	1.72593
tnfrsf11a.L	Dev < Reg	-0.138435	0.138435		tnfrsf11a.L	Dev < Reg	0.440669	-0.440669
krt79.L	Dev < Reg	-0.1335	0.1335		krt79.L	Dev < Reg	0.853078	-0.853078
gipc2.S	Dev < Reg	-0.174193	0.174193		gipc2.S	Dev < Reg	-0.88103	0.88103
LOC100493447.S	Dev < Reg	-0.344473	0.344473		LOC100493447.S	Dev < Reg	-1.83051	1.83051
gas2l1.L	Dev < Reg	-0.151634	0.151634		gas2l1.L	Dev < Reg	-1.61986	1.61986
degs3.L	Dev < Reg	-0.167717	0.167717		degs3.L	Dev < Reg	-1.43183	1.43183
thbs2.L	Dev < Reg	-0.179818	0.179818		thbs2.L	Dev < Reg	-0.929192	0.929192
ilk.S	Dev < Reg	-0.151748	0.151748		ilk.S	Dev < Reg	-0.00688319	0.00688319
pkp3.S	Dev < Reg	-0.289126	0.289126		pkp3.S	Dev < Reg	-1.08906	1.08906
pfkfb4.S	Dev < Reg	-0.190857	0.190857		pfkfb4.S	Dev < Reg	0.271594	-0.271594
eno1.S	Dev < Reg	-0.478093	0.478093		eno1.S	Dev < Reg	0.556558	-0.556558
LOC108698608	Dev < Reg	-0.0991508	0.0991508		LOC108698608	Dev < Reg	0.391871	-0.391871
tmprss13.L	Dev < Reg	-0.336437	0.336437		tmprss13.L	Dev < Reg	-0.998781	0.998781
kcnk1.S	Dev < Reg	-0.165847	0.165847		kcnk1.S	Dev < Reg	-1.73696	1.73696
kif2a.S	Dev < Reg	-0.156364	0.156364		kif2a.S	Dev < Reg	-0.815517	0.815517
pprc1.L	Dev < Reg	-0.196129	0.196129		pprc1.L	Dev < Reg	-1.14688	1.14688
dgkq.L	Dev < Reg	-0.149927	0.149927		dgkq.L	Dev < Reg	-1.31006	1.31006
nudt9.L	Dev < Reg	-0.247007	0.247007		nudt9.L	Dev < Reg	0.160574	-0.160574
LOC108717444	Dev < Reg	-0.306592	0.306592		LOC108717444	Dev < Reg	0.527416	-0.527416
plin2.L	Dev < Reg	-0.37639	0.37639		plin2.L	Dev < Reg	-1.22632	1.22632
vasp.L	Dev < Reg	-0.302586	0.302586		vasp.L	Dev < Reg	-1.01903	1.01903
lcp1.S	Dev < Reg	-0.186832	0.186832		lcp1.S	Dev < Reg	0.270682	-0.270682
slc26a11.L	Dev < Reg	-0.0664615	0.0664615		slc26a11.L	Dev < Reg	-0.544839	0.544839
ccser2.S	Dev < Reg	-0.222793	0.222793		ccser2.S	Dev < Reg	-1.54064	1.54064
coro1c.L	Dev < Reg	-0.422693	0.422693		coro1c.L	Dev < Reg	-0.757567	0.757567
ugcg.S	Dev < Reg	-0.232312	0.232312		ugcg.S	Dev < Reg	-1.41562	1.41562
LOC108718037	Dev < Reg	-0.136916	0.136916		LOC108718037	Dev < Reg	-0.561256	0.561256
ywhaq.S	Dev < Reg	-0.41645	0.41645		ywhaq.S	Dev < Reg	-1.38803	1.38803
homer2.L	Dev < Reg	-0.130689	0.130689		homer2.L	Dev < Reg	-0.758483	0.758483
rcn3.S	Dev < Reg	-0.163428	0.163428		rcn3.S	Dev < Reg	-0.788294	0.788294
traf7.S	Dev < Reg	-0.0976339	0.0976339		traf7.S	Dev < Reg	-0.619911	0.619911
rin2.S	Dev < Reg	-0.158498	0.158498		rin2.S	Dev < Reg	-0.72492	0.72492
sesn2.S	Dev < Reg	-0.131767	0.131767		sesn2.S	Dev < Reg	-1.01073	1.01073
c1qc.L	Dev < Reg	-0.218742	0.218742		c1qc.L	Dev < Reg	0.200493	-0.200493
smpdl3a.L	Dev < Reg	-0.19916	0.19916		smpdl3a.L	Dev < Reg	-0.999923	0.999923
LOC108698815	Dev < Reg	-0.263833	0.263833		LOC108698815	Dev < Reg	-1.19864	1.19864
rusc2.L	Dev < Reg	-0.145304	0.145304		rusc2.L	Dev < Reg	-1.13638	1.13638
idh3g.S	Dev < Reg	-0.230017	0.230017		idh3g.S	Dev < Reg	0.188414	-0.188414
igfbp5.L	Dev < Reg	-0.16217	0.16217		igfbp5.L	Dev < Reg	0.114022	-0.114022
f3.S	Dev < Reg	-0.148927	0.148927		f3.S	Dev < Reg	-1.32636	1.32636
wnt10b.S	Dev < Reg	-0.241439	0.241439		wnt10b.S	Dev < Reg	-1.32545	1.32545
Xetrov90002578m.L	Dev < Reg	-0.118754	0.118754		Xetrov90002578m.L	Dev < Reg	-1.52528	1.52528
LOC108701798	Dev < Reg	-0.232632	0.232632		LOC108701798	Dev < Reg	-1.05248	1.05248
emilin1.S	Dev < Reg	-0.140774	0.140774		emilin1.S	Dev < Reg	-0.719535	0.719535
maff.S	Dev < Reg	-0.165362	0.165362		maff.S	Dev < Reg	-0.955258	0.955258
LOC108718085	Dev < Reg	-0.229196	0.229196		LOC108718085	Dev < Reg	-0.899203	0.899203
cobll1.L	Dev < Reg	-0.29118	0.29118		cobll1.L	Dev < Reg	-0.900099	0.900099
LOC108696926	Dev < Reg	-0.255773	0.255773		LOC108696926	Dev < Reg	-1.81978	1.81978
LOC495407	Dev < Reg	-0.272413	0.272413		LOC495407	Dev < Reg	-0.888186	0.888186
tmem263-b	Dev < Reg	-0.20921	0.20921		tmem263-b	Dev < Reg	-0.519829	0.519829
ldlrad4.L	Dev < Reg	-0.145015	0.145015		ldlrad4.L	Dev < Reg	-1.05932	1.05932
foxo1.L	Dev < Reg	-0.171516	0.171516		foxo1.L	Dev < Reg	-1.01769	1.01769
tmem40.L	Dev < Reg	-0.166866	0.166866		tmem40.L	Dev < Reg	-1.04403	1.04403
LOC108696284	Dev < Reg	-0.329455	0.329455		LOC108696284	Dev < Reg	-0.916721	0.916721
smox.S	Dev < Reg	-0.393025	0.393025		smox.S	Dev < Reg	-2.03299	2.03299
soga3.L	Dev < Reg	-0.164497	0.164497		soga3.L	Dev < Reg	-1.03648	1.03648
LOC108696856	Dev < Reg	-0.252804	0.252804		LOC108696856	Dev < Reg	-1.78211	1.78211
palmd.S	Dev < Reg	-0.323459	0.323459		palmd.S	Dev < Reg	-1.59024	1.59024
ctsc.S	Dev < Reg	-0.256601	0.256601		ctsc.S	Dev < Reg	-0.932232	0.932232
hsph1.S	Dev < Reg	-0.175728	0.175728		hsph1.S	Dev < Reg	-1.73986	1.73986
LOC108704510	Dev < Reg	-0.117442	0.117442		LOC108704510	Dev < Reg	-2.69125	2.69125
adpgk.L	Dev < Reg	-0.202148	0.202148		adpgk.L	Dev < Reg	-0.579451	0.579451
tp63.L	Dev < Reg	-0.212673	0.212673		tp63.L	Dev < Reg	-0.970235	0.970235
hdlbp.S	Dev < Reg	-0.334986	0.334986		hdlbp.S	Dev < Reg	-0.0239603	0.0239603
fam83h.S	Dev < Reg	-0.158161	0.158161		fam83h.S	Dev < Reg	-1.3909	1.3909
fbln2.L	Dev < Reg	-0.278199	0.278199		fbln2.L	Dev < Reg	-0.694146	0.694146
LOC108720005	Dev < Reg	-0.218285	0.218285		LOC108720005	Dev < Reg	-2.14869	2.14869
vrk1.L	Dev < Reg	-0.242368	0.242368		vrk1.L	Dev < Reg	-0.716789	0.716789
adam12.S	Dev < Reg	-0.114243	0.114243		adam12.S	Dev < Reg	-0.948659	0.948659
uevld.L	Dev < Reg	-0.1398	0.1398		uevld.L	Dev < Reg	-0.634922	0.634922
dsg2.L	Dev < Reg	-0.209836	0.209836		dsg2.L	Dev < Reg	-1.87417	1.87417
LOC108695405	Dev < Reg	-0.191852	0.191852		LOC108695405	Dev < Reg	-1.301	1.301
sptssa.S	Dev < Reg	-0.234025	0.234025		sptssa.S	Dev < Reg	-0.811222	0.811222
plod2.L	Dev < Reg	-0.232749	0.232749		plod2.L	Dev < Reg	-0.901288	0.901288
LOC108712943	Dev < Reg	-0.175102	0.175102		LOC108712943	Dev < Reg	-1.0968	1.0968
aldoa.S	Dev < Reg	-0.620357	0.620357		aldoa.S	Dev < Reg	1.00429	-1.00429
prss35.L	Dev < Reg	-0.171918	0.171918		prss35.L	Dev < Reg	-0.694652	0.694652
bok.L	Dev < Reg	-0.265194	0.265194		bok.L	Dev < Reg	-1.80436	1.80436
LOC108716663	Dev < Reg	-0.29605	0.29605		LOC108716663	Dev < Reg	-0.955324	0.955324
fblim1.S	Dev < Reg	-0.190359	0.190359		fblim1.S	Dev < Reg	-1.786	1.786
ptprc.L	Dev < Reg	-0.147295	0.147295		ptprc.L	Dev < Reg	-0.880877	0.880877
nipal1.S	Dev < Reg	-0.191506	0.191506		nipal1.S	Dev < Reg	-1.44525	1.44525
cgn.L	Dev < Reg	-0.206931	0.206931		cgn.L	Dev < Reg	-0.987046	0.987046
LOC108710310	Dev < Reg	-0.113535	0.113535		LOC108710310	Dev < Reg	-1.24099	1.24099
fabp4.L	Dev < Reg	-0.443601	0.443601		fabp4.L	Dev < Reg	-0.621649	0.621649
LOC108714417	Dev < Reg	-0.146093	0.146093		LOC108714417	Dev < Reg	-1.5571	1.5571
kif5b.S	Dev < Reg	-0.350669	0.350669		kif5b.S	Dev < Reg	-0.621717	0.621717
plcl2.S	Dev < Reg	-0.108527	0.108527		plcl2.S	Dev < Reg	0.660572	-0.660572
col5a1.L	Dev < Reg	-0.369884	0.369884		col5a1.L	Dev < Reg	-1.00214	1.00214
cldn4.S	Dev < Reg	-0.287594	0.287594		cldn4.S	Dev < Reg	-1.35798	1.35798
chp1.L	Dev < Reg	-0.184667	0.184667		chp1.L	Dev < Reg	-0.770985	0.770985
dsg4.L	Dev < Reg	-0.296574	0.296574		dsg4.L	Dev < Reg	-0.69291	0.69291
ndel1.S	Dev < Reg	-0.182533	0.182533		ndel1.S	Dev < Reg	-0.802421	0.802421
LOC108698519	Dev < Reg	-0.224768	0.224768		LOC108698519	Dev < Reg	-1.02563	1.02563
tagln2.S	Dev < Reg	-0.428833	0.428833		tagln2.S	Dev < Reg	-0.723956	0.723956
col12a1.L	Dev < Reg	-0.377437	0.377437		col12a1.L	Dev < Reg	-1.19985	1.19985
p3h2.L	Dev < Reg	-0.19378	0.19378		p3h2.L	Dev < Reg	-0.811252	0.811252
rab11a.L	Dev < Reg	-0.365655	0.365655		rab11a.L	Dev < Reg	-1.14568	1.14568
LOC108702563	Dev < Reg	-0.143353	0.143353		LOC108702563	Dev < Reg	-0.909261	0.909261
fkbp2.S	Dev < Reg	-0.379924	0.379924		fkbp2.S	Dev < Reg	-0.596519	0.596519
macc1.L	Dev < Reg	-0.176245	0.176245		macc1.L	Dev < Reg	-1.25265	1.25265
slc22a5.L	Dev < Reg	-0.142018	0.142018		slc22a5.L	Dev < Reg	-0.698143	0.698143
tuba4a.S	Dev < Reg	-0.198263	0.198263		tuba4a.S	Dev < Reg	0.485362	-0.485362
dync1h1.L	Dev < Reg	-0.467285	0.467285		dync1h1.L	Dev < Reg	-0.798339	0.798339
grhl1.S	Dev < Reg	-0.285931	0.285931		grhl1.S	Dev < Reg	-0.726493	0.726493
ptafr.L	Dev < Reg	-0.184777	0.184777		ptafr.L	Dev < Reg	-1.09315	1.09315
mast4.S	Dev < Reg	-0.303709	0.303709		mast4.S	Dev < Reg	-1.55265	1.55265
rfk.S	Dev < Reg	-0.260556	0.260556		rfk.S	Dev < Reg	-1.88446	1.88446
LOC108717256	Dev < Reg	-0.158402	0.158402		LOC108717256	Dev < Reg	-0.774103	0.774103
anxa8.S	Dev < Reg	-0.370066	0.370066		anxa8.S	Dev < Reg	-0.847898	0.847898
adam33.L	Dev < Reg	-0.42312	0.42312		adam33.L	Dev < Reg	-1.10689	1.10689
LOC108700424	Dev < Reg	-0.739647	0.739647		LOC108700424	Dev < Reg	-0.874092	0.874092
ap1m2.L	Dev < Reg	-0.127446	0.127446		ap1m2.L	Dev < Reg	-0.684988	0.684988
rab1a.L	Dev < Reg	-0.352781	0.352781		rab1a.L	Dev < Reg	-0.499363	0.499363
col6a2.L	Dev < Reg	-0.322741	0.322741		col6a2.L	Dev < Reg	-0.606396	0.606396
LOC108708033	Dev < Reg	-0.202916	0.202916		LOC108708033	Dev < Reg	-1.17827	1.17827
LOC108708732	Dev < Reg	-0.319957	0.319957		LOC108708732	Dev < Reg	-2.11274	2.11274
col4a3bp.S	Dev < Reg	-0.153856	0.153856		col4a3bp.S	Dev < Reg	-1.11311	1.11311
pmepa1.S	Dev < Reg	-0.394746	0.394746		pmepa1.S	Dev < Reg	-1.15171	1.15171
c1s.L	Dev < Reg	-0.218231	0.218231		c1s.L	Dev < Reg	0.934394	-0.934394
hook1.L	Dev < Reg	-0.213254	0.213254		hook1.L	Dev < Reg	-0.866206	0.866206
ankrd35.L	Dev < Reg	-0.241818	0.241818		ankrd35.L	Dev < Reg	-1.29137	1.29137
LOC108696842	Dev < Reg	-0.46516	0.46516		LOC108696842	Dev < Reg	-0.629329	0.629329
tnfrsf10b.L	Dev < Reg	-0.247648	0.247648		tnfrsf10b.L	Dev < Reg	-1.34615	1.34615
gfpt1.S	Dev < Reg	-0.264126	0.264126		gfpt1.S	Dev < Reg	-0.773184	0.773184
LOC108696836	Dev < Reg	-0.264592	0.264592		LOC108696836	Dev < Reg	-0.611546	0.611546
anxa1.L	Dev < Reg	-0.58851	0.58851		anxa1.L	Dev < Reg	-0.986137	0.986137
Xelaev18002137m	Dev < Reg	-0.122778	0.122778		Xelaev18002137m	Dev < Reg	-0.909195	0.909195
clic3.S	Dev < Reg	-0.161415	0.161415		clic3.S	Dev < Reg	-1.30707	1.30707
ezr.L	Dev < Reg	-0.360008	0.360008		ezr.L	Dev < Reg	-1.26609	1.26609
loc733209.L	Dev < Reg	-0.239838	0.239838		loc733209.L	Dev < Reg	-1.03736	1.03736
vegfa.S	Dev < Reg	-0.192176	0.192176		vegfa.S	Dev < Reg	0.182355	-0.182355
LOC108709532	Dev < Reg	-0.274387	0.274387		LOC108709532	Dev < Reg	-1.13552	1.13552
cxcl8.S	Dev < Reg	-0.200644	0.200644		cxcl8.S	Dev < Reg	-2.65112	2.65112
frk.L	Dev < Reg	-0.148733	0.148733		frk.L	Dev < Reg	-2.0613	2.0613
pgam5.L	Dev < Reg	-0.186194	0.186194		pgam5.L	Dev < Reg	-0.974442	0.974442
krt17.L	Dev < Reg	-0.20243	0.20243		krt17.L	Dev < Reg	-1.78359	1.78359
emilin2	Dev < Reg	-0.258612	0.258612		emilin2	Dev < Reg	-1.19115	1.19115
adh1b.L	Dev < Reg	-0.172886	0.172886		adh1b.L	Dev < Reg	3.05012	-3.05012
shroom2.L	Dev < Reg	-0.171778	0.171778		shroom2.L	Dev < Reg	-0.747861	0.747861
atp1b1.L	Dev < Reg	-0.312334	0.312334		atp1b1.L	Dev < Reg	-0.837088	0.837088
LOC108702994	Dev < Reg	-0.206898	0.206898		LOC108702994	Dev < Reg	-1.63186	1.63186
rrbp1.L	Dev < Reg	-0.395987	0.395987		rrbp1.L	Dev < Reg	-0.706284	0.706284
pygl.S	Dev < Reg	-0.270685	0.270685		pygl.S	Dev < Reg	0.23985	-0.23985
lamc2.L	Dev < Reg	-0.169424	0.169424		lamc2.L	Dev < Reg	-3.04628	3.04628
LOC101734660.L	Dev < Reg	-0.269358	0.269358		LOC101734660.L	Dev < Reg	-0.742094	0.742094
LOC108711763	Dev < Reg	-0.173072	0.173072		LOC108711763	Dev < Reg	0.55681	-0.55681
LOC108716826	Dev < Reg	-0.233136	0.233136		LOC108716826	Dev < Reg	-0.590649	0.590649
LOC108708628	Dev < Reg	-0.19202	0.19202		LOC108708628	Dev < Reg	-1.13985	1.13985
tgfb2.L	Dev < Reg	-0.276	0.276		tgfb2.L	Dev < Reg	-0.759691	0.759691
LOC108718422	Dev < Reg	-0.180915	0.180915		LOC108718422	Dev < Reg	-1.1733	1.1733
LOC108703132	Dev < Reg	-0.399085	0.399085		LOC108703132	Dev < Reg	-1.57937	1.57937
pdia5.L	Dev < Reg	-0.305492	0.305492		pdia5.L	Dev < Reg	-0.846945	0.846945
fam83f.S	Dev < Reg	-0.132691	0.132691		fam83f.S	Dev < Reg	-2.14659	2.14659
tjp3.S	Dev < Reg	-0.1044	0.1044		tjp3.S	Dev < Reg	-0.95304	0.95304
mapk6.S	Dev < Reg	-0.226244	0.226244		mapk6.S	Dev < Reg	-1.14505	1.14505
optn.S	Dev < Reg	-0.139188	0.139188		optn.S	Dev < Reg	-0.870589	0.870589
LOC108696359	Dev < Reg	-0.213044	0.213044		LOC108696359	Dev < Reg	0.394882	-0.394882
alpl.L	Dev < Reg	-0.320686	0.320686		alpl.L	Dev < Reg	-1.01211	1.01211
dusp10.S	Dev < Reg	-0.212079	0.212079		dusp10.S	Dev < Reg	1.25157	-1.25157
LOC108707243	Dev < Reg	-0.186034	0.186034		LOC108707243	Dev < Reg	-1.11232	1.11232
LOC108703278	Dev < Reg	-0.259681	0.259681		LOC108703278	Dev < Reg	-0.783688	0.783688
cope.S	Dev < Reg	-0.335958	0.335958		cope.S	Dev < Reg	-0.519603	0.519603
gorasp2.L	Dev < Reg	-0.147668	0.147668		gorasp2.L	Dev < Reg	-0.554906	0.554906
esrp1.S	Dev < Reg	-0.313072	0.313072		esrp1.S	Dev < Reg	-0.57733	0.57733
MGC115708.L	Dev < Reg	-0.421031	0.421031		MGC115708.L	Dev < Reg	-0.564272	0.564272
adamts15.L	Dev < Reg	-0.163472	0.163472		adamts15.L	Dev < Reg	1.0615	-1.0615
klf7.L	Dev < Reg	-0.16117	0.16117		klf7.L	Dev < Reg	-1.3546	1.3546
col6a1.L	Dev < Reg	-0.285414	0.285414		col6a1.L	Dev < Reg	-0.628043	0.628043
Xelaev18043700m	Dev < Reg	-0.242909	0.242909		Xelaev18043700m	Dev < Reg	-3.41681	3.41681
col26a1.S	Dev < Reg	-0.178542	0.178542		col26a1.S	Dev < Reg	-1.33283	1.33283
dnajb11.L	Dev < Reg	-0.209608	0.209608		dnajb11.L	Dev < Reg	-0.68805	0.68805
LOC108714175	Dev < Reg	-0.127138	0.127138		LOC108714175	Dev < Reg	-2.42638	2.42638
snai2.L	Dev < Reg	-0.158015	0.158015		snai2.L	Dev < Reg	-1.36727	1.36727
mctp2.L	Dev < Reg	-0.213787	0.213787		mctp2.L	Dev < Reg	-0.873664	0.873664
LOC108716137	Dev < Reg	-0.196876	0.196876		LOC108716137	Dev < Reg	2.34469	-2.34469
ccdc64b.L	Dev < Reg	-0.110578	0.110578		ccdc64b.L	Dev < Reg	-1.07946	1.07946
lox.S	Dev < Reg	-0.146429	0.146429		lox.S	Dev < Reg	-0.901619	0.901619
loxl2.S	Dev < Reg	-0.153786	0.153786		loxl2.S	Dev < Reg	-2.23648	2.23648
barx2.S	Dev < Reg	-0.157216	0.157216		barx2.S	Dev < Reg	-0.967854	0.967854
glmp.S	Dev < Reg	-0.257713	0.257713		glmp.S	Dev < Reg	-0.695291	0.695291
LOC108708501	Dev < Reg	-0.235104	0.235104		LOC108708501	Dev < Reg	-1.27069	1.27069
pycr1.L	Dev < Reg	-0.235407	0.235407		pycr1.L	Dev < Reg	-0.734129	0.734129
iqgap1.L	Dev < Reg	-0.484604	0.484604		iqgap1.L	Dev < Reg	-0.62282	0.62282
micall2.S	Dev < Reg	-0.152005	0.152005		micall2.S	Dev < Reg	-0.968672	0.968672
sbno2.S	Dev < Reg	-0.186674	0.186674		sbno2.S	Dev < Reg	-0.676707	0.676707
egln3.L	Dev < Reg	-0.25971	0.25971		egln3.L	Dev < Reg	2.29028	-2.29028
cfh.L	Dev < Reg	-0.127217	0.127217		cfh.L	Dev < Reg	0.376714	-0.376714
LOC108715574	Dev < Reg	-0.178324	0.178324		LOC108715574	Dev < Reg	-0.700255	0.700255
LOC108707048	Dev < Reg	-0.273902	0.273902		LOC108707048	Dev < Reg	-0.838831	0.838831
aldoa.L	Dev < Reg	-0.535158	0.535158		aldoa.L	Dev < Reg	1.08164	-1.08164
LOC108697894	Dev < Reg	-0.35131	0.35131		LOC108697894	Dev < Reg	-1.13669	1.13669
tnf.S	Dev < Reg	-0.178877	0.178877		tnf.S	Dev < Reg	0.197654	-0.197654
cast.S	Dev < Reg	-0.329717	0.329717		cast.S	Dev < Reg	-0.725251	0.725251
LOC108711430	Dev < Reg	-0.220018	0.220018		LOC108711430	Dev < Reg	-1.06367	1.06367
znf534.L	Dev < Reg	-0.114171	0.114171		znf534.L	Dev < Reg	-1.6832	1.6832
tagln.S	Dev < Reg	-0.12397	0.12397		tagln.S	Dev < Reg	-0.99328	0.99328
LOC108698346	Dev < Reg	-0.25785	0.25785		LOC108698346	Dev < Reg	-4.75335	4.75335
tpm4.L	Dev < Reg	-0.354393	0.354393		tpm4.L	Dev < Reg	-0.817208	0.817208
tm9sf2.S	Dev < Reg	-0.227418	0.227418		tm9sf2.S	Dev < Reg	-0.594034	0.594034
kif13b.L	Dev < Reg	-0.11689	0.11689		kif13b.L	Dev < Reg	-1.16652	1.16652
bri3bp.S	Dev < Reg	-0.0963505	0.0963505		bri3bp.S	Dev < Reg	-0.890217	0.890217
lmna.L	Dev < Reg	-0.31913	0.31913		lmna.L	Dev < Reg	-1.23479	1.23479
aim1l.L	Dev < Reg	-0.181351	0.181351		aim1l.L	Dev < Reg	-1.40826	1.40826
zfp36l2.S	Dev < Reg	-0.36709	0.36709		zfp36l2.S	Dev < Reg	0.269245	-0.269245
ckap4.S	Dev < Reg	-0.384958	0.384958		ckap4.S	Dev < Reg	-0.557105	0.557105
ppp1r15b.L	Dev < Reg	-0.105858	0.105858		ppp1r15b.L	Dev < Reg	-0.634619	0.634619
ifitm3.L	Dev < Reg	-0.244615	0.244615		ifitm3.L	Dev < Reg	-1.25017	1.25017
zdhhc20.L	Dev < Reg	-0.127619	0.127619		zdhhc20.L	Dev < Reg	-0.913035	0.913035
elovl1.L	Dev < Reg	-0.350482	0.350482		elovl1.L	Dev < Reg	-0.940428	0.940428
cdknx.L	Dev < Reg	-0.210425	0.210425		cdknx.L	Dev < Reg	0.647994	-0.647994
fam83g.L	Dev < Reg	-0.325238	0.325238		fam83g.L	Dev < Reg	-1.46375	1.46375
kcnk6.S	Dev < Reg	-0.227607	0.227607		kcnk6.S	Dev < Reg	-0.755594	0.755594
maf.S	Dev < Reg	-0.163744	0.163744		maf.S	Dev < Reg	1.97546	-1.97546
hyou1.L	Dev < Reg	-0.272944	0.272944		hyou1.L	Dev < Reg	-0.751345	0.751345
eml3.L	Dev < Reg	-0.145229	0.145229		eml3.L	Dev < Reg	-0.66285	0.66285
slc7a3.L	Dev < Reg	-0.29954	0.29954		slc7a3.L	Dev < Reg	-1.05291	1.05291
LOC108699744	Dev < Reg	-0.436386	0.436386		LOC108699744	Dev < Reg	-0.914335	0.914335
LOC108698045	Dev < Reg	-0.28022	0.28022		LOC108698045	Dev < Reg	-1.07626	1.07626
zbtb7c.L	Dev < Reg	-0.196336	0.196336		zbtb7c.L	Dev < Reg	-0.882687	0.882687
LOC108719004	Dev < Reg	-0.097022	0.097022		LOC108719004	Dev < Reg	-0.984305	0.984305
nos1ap.S	Dev < Reg	-0.087454	0.087454		nos1ap.S	Dev < Reg	-0.81492	0.81492
LOC108714191	Dev < Reg	-0.303284	0.303284		LOC108714191	Dev < Reg	-1.39378	1.39378
LOC108695563	Dev < Reg	-0.221564	0.221564		LOC108695563	Dev < Reg	-2.21052	2.21052
rnasek.L	Dev < Reg	-0.224569	0.224569		rnasek.L	Dev < Reg	-0.666424	0.666424
frmd6.S	Dev < Reg	-0.242421	0.242421		frmd6.S	Dev < Reg	-0.72396	0.72396
rab14.L	Dev < Reg	-0.234723	0.234723		rab14.L	Dev < Reg	-0.631212	0.631212
tyrobp.S	Dev < Reg	-0.187145	0.187145		tyrobp.S	Dev < Reg	-0.902913	0.902913
gas2l1.S	Dev < Reg	-0.188923	0.188923		gas2l1.S	Dev < Reg	-1.49542	1.49542
Xetrov90024133m.S	Dev < Reg	-0.178621	0.178621		Xetrov90024133m.S	Dev < Reg	-1.08929	1.08929
stk17a.L	Dev < Reg	-0.249509	0.249509		stk17a.L	Dev < Reg	-1.27551	1.27551
slurp1l.S	Dev < Reg	-0.161899	0.161899		slurp1l.S	Dev < Reg	2.63277	-2.63277
LOC108702730	Dev < Reg	-0.129371	0.129371		LOC108702730	Dev < Reg	0.107033	-0.107033
LOC108719104	Dev < Reg	-0.27108	0.27108		LOC108719104	Dev < Reg	-0.889956	0.889956
arpc3.L	Dev < Reg	-0.443986	0.443986		arpc3.L	Dev < Reg	-0.563903	0.563903
epcam.S	Dev < Reg	-0.237874	0.237874		epcam.S	Dev < Reg	-1.54809	1.54809
acbd3.L	Dev < Reg	-0.238776	0.238776		acbd3.L	Dev < Reg	-0.662879	0.662879
prdm1.S	Dev < Reg	-0.180275	0.180275		prdm1.S	Dev < Reg	-0.72832	0.72832
mef2c.L	Dev < Reg	-0.0979439	0.0979439		mef2c.L	Dev < Reg	2.36401	-2.36401
rab5c.L	Dev < Reg	-0.334134	0.334134		rab5c.L	Dev < Reg	-0.586248	0.586248
cd82.S	Dev < Reg	-0.198398	0.198398		cd82.S	Dev < Reg	-0.476507	0.476507
LOC108703361	Dev < Reg	-0.235232	0.235232		LOC108703361	Dev < Reg	-2.11066	2.11066
pnp.L	Dev < Reg	-0.136404	0.136404		pnp.L	Dev < Reg	-0.694299	0.694299
ppp1r14c.L	Dev < Reg	-0.0867026	0.0867026		ppp1r14c.L	Dev < Reg	-1.31081	1.31081
palm3-like.S	Dev < Reg	-0.305054	0.305054		palm3-like.S	Dev < Reg	-0.674039	0.674039
perp.S	Dev < Reg	-0.416581	0.416581		perp.S	Dev < Reg	-0.702723	0.702723
tmem2.L	Dev < Reg	-0.216637	0.216637		tmem2.L	Dev < Reg	-1.01457	1.01457
LOC108717212	Dev < Reg	-0.12716	0.12716		LOC108717212	Dev < Reg	-1.59706	1.59706
soat1.S	Dev < Reg	-0.236816	0.236816		soat1.S	Dev < Reg	-1.34895	1.34895
rab3gap2.L	Dev < Reg	-0.158608	0.158608		rab3gap2.L	Dev < Reg	-0.526731	0.526731
bok.S	Dev < Reg	-0.226027	0.226027		bok.S	Dev < Reg	-2.15033	2.15033
casz1.S	Dev < Reg	-0.127444	0.127444		casz1.S	Dev < Reg	0.179416	-0.179416
podn.L	Dev < Reg	-0.144899	0.144899		podn.L	Dev < Reg	1.08885	-1.08885
LOC108718258	Dev < Reg	-0.184564	0.184564		LOC108718258	Dev < Reg	-1.30484	1.30484
eif4e3.S	Dev < Reg	-0.153447	0.153447		eif4e3.S	Dev < Reg	-0.713602	0.713602
smap2.L	Dev < Reg	-0.222962	0.222962		smap2.L	Dev < Reg	-1.00114	1.00114
rrad.S	Dev < Reg	-0.166741	0.166741		rrad.S	Dev < Reg	1.91472	-1.91472
LOC108717165	Dev < Reg	-0.173165	0.173165		LOC108717165	Dev < Reg	-0.860969	0.860969
LOC100036872	Dev < Reg	-0.17682	0.17682		LOC100036872	Dev < Reg	0.586666	-0.586666
slc37a2.L	Dev < Reg	-0.181397	0.181397		slc37a2.L	Dev < Reg	-0.961858	0.961858
mafb.S	Dev < Reg	-0.39642	0.39642		mafb.S	Dev < Reg	0.226525	-0.226525
LOC108697268	Dev < Reg	-0.127377	0.127377		LOC108697268	Dev < Reg	-1.19664	1.19664
cptp.L	Dev < Reg	-0.089475	0.089475		cptp.L	Dev < Reg	-0.746033	0.746033
blnk.S	Dev < Reg	-0.218863	0.218863		blnk.S	Dev < Reg	-0.864551	0.864551
rap2b.S	Dev < Reg	-0.206413	0.206413		rap2b.S	Dev < Reg	-1.29088	1.29088
aldh1a3.L	Dev < Reg	-0.138028	0.138028		aldh1a3.L	Dev < Reg	0.611783	-0.611783
rgcc.L	Dev < Reg	-0.247014	0.247014		rgcc.L	Dev < Reg	-0.953273	0.953273
tep1.L	Dev < Reg	-0.170167	0.170167		tep1.L	Dev < Reg	-0.528908	0.528908
gprc5a.L	Dev < Reg	-0.230012	0.230012		gprc5a.L	Dev < Reg	-1.36915	1.36915
bin1.L	Dev < Reg	-0.19417	0.19417		bin1.L	Dev < Reg	1.9059	-1.9059
mmp19.L	Dev < Reg	-0.267715	0.267715		mmp19.L	Dev < Reg	-1.88176	1.88176
tbc1d10a.L	Dev < Reg	-0.266454	0.266454		tbc1d10a.L	Dev < Reg	-0.995667	0.995667
eno1.L	Dev < Reg	-0.414897	0.414897		eno1.L	Dev < Reg	0.530024	-0.530024
vim.S	Dev < Reg	-0.437394	0.437394		vim.S	Dev < Reg	-0.755629	0.755629
fkbp7.L	Dev < Reg	-0.268207	0.268207		fkbp7.L	Dev < Reg	-0.565435	0.565435
eif4g1.L	Dev < Reg	-0.290754	0.290754		eif4g1.L	Dev < Reg	-0.508547	0.508547
cobl.L	Dev < Reg	-0.173797	0.173797		cobl.L	Dev < Reg	1.52914	-1.52914
gpx7.L	Dev < Reg	-0.221781	0.221781		gpx7.L	Dev < Reg	-0.650249	0.650249
LOC108704470	Dev < Reg	-0.181743	0.181743		LOC108704470	Dev < Reg	-0.844424	0.844424
osgin2.S	Dev < Reg	-0.159788	0.159788		osgin2.S	Dev < Reg	-1.02744	1.02744
parp3.L	Dev < Reg	-0.178677	0.178677		parp3.L	Dev < Reg	0.177618	-0.177618
LOC108712637	Dev < Reg	-0.114335	0.114335		LOC108712637	Dev < Reg	0.104942	-0.104942
atl3.L	Dev < Reg	-0.314415	0.314415		atl3.L	Dev < Reg	-0.764322	0.764322
LOC108711387	Dev < Reg	-0.22069	0.22069		LOC108711387	Dev < Reg	-0.891713	0.891713
prkd3.L	Dev < Reg	-0.11155	0.11155		prkd3.L	Dev < Reg	-0.775082	0.775082
dock4.L	Dev < Reg	-0.129891	0.129891		dock4.L	Dev < Reg	-0.773528	0.773528
zdhhc8.L	Dev < Reg	-0.155756	0.155756		zdhhc8.L	Dev < Reg	-1.71747	1.71747
pvrl1-like.2.S	Dev < Reg	-0.265523	0.265523		pvrl1-like.2.S	Dev < Reg	-1.6753	1.6753
ehd1.S	Dev < Reg	-0.244144	0.244144		ehd1.S	Dev < Reg	-0.852627	0.852627
LOC108711526	Dev < Reg	-0.123377	0.123377		LOC108711526	Dev < Reg	-1.68456	1.68456
mxra5.S	Dev < Reg	-0.375645	0.375645		mxra5.S	Dev < Reg	-0.965466	0.965466
lrba.L	Dev < Reg	-0.243708	0.243708		lrba.L	Dev < Reg	-0.58322	0.58322
traf4.L	Dev < Reg	-0.193319	0.193319		traf4.L	Dev < Reg	-0.714018	0.714018
LOC108715304	Dev < Reg	-0.150748	0.150748		LOC108715304	Dev < Reg	-1.33096	1.33096
LOC108718268	Dev < Reg	-0.155652	0.155652		LOC108718268	Dev < Reg	-0.941332	0.941332
rbpms.S	Dev < Reg	-0.172252	0.172252		rbpms.S	Dev < Reg	-0.825772	0.825772
sra1.S	Dev < Reg	-0.194544	0.194544		sra1.S	Dev < Reg	-0.805443	0.805443
lima1.L	Dev < Reg	-0.245987	0.245987		lima1.L	Dev < Reg	-1.04147	1.04147
cyp3a5.L	Dev < Reg	-0.178781	0.178781		cyp3a5.L	Dev < Reg	-0.879579	0.879579
myo1c.S	Dev < Reg	-0.264836	0.264836		myo1c.S	Dev < Reg	-0.707462	0.707462
lmcd1.L	Dev < Reg	-0.24757	0.24757		lmcd1.L	Dev < Reg	-0.938104	0.938104
LOC108713610	Dev < Reg	-0.226426	0.226426		LOC108713610	Dev < Reg	-0.942195	0.942195
LOC108717013	Dev < Reg	-0.0970207	0.0970207		LOC108717013	Dev < Reg	0.852377	-0.852377
phlda1.L	Dev < Reg	-0.213577	0.213577		phlda1.L	Dev < Reg	-0.584997	0.584997
arfip1.S	Dev < Reg	-0.149493	0.149493		arfip1.S	Dev < Reg	-0.741613	0.741613
slc12a2.S	Dev < Reg	-0.274416	0.274416		slc12a2.S	Dev < Reg	-1.05805	1.05805
ift20.S	Dev < Reg	-0.0920517	0.0920517		ift20.S	Dev < Reg	-0.816922	0.816922
ovol1.L	Dev < Reg	-0.210037	0.210037		ovol1.L	Dev < Reg	0.36719	-0.36719
atp6ap2.S	Dev < Reg	-0.189527	0.189527		atp6ap2.S	Dev < Reg	-0.807424	0.807424
ppp2r3a.L	Dev < Reg	-0.130623	0.130623		ppp2r3a.L	Dev < Reg	0.0181301	-0.0181301
LOC108704232	Dev < Reg	-0.198957	0.198957		LOC108704232	Dev < Reg	-3.61833	3.61833
xtm4	Dev < Reg	-0.170849	0.170849		xtm4	Dev < Reg	1.41827	-1.41827
LOC108701048	Dev < Reg	-0.333654	0.333654		LOC108701048	Dev < Reg	-1.29658	1.29658
tbc1d12.S	Dev < Reg	-0.0645993	0.0645993		tbc1d12.S	Dev < Reg	-0.581313	0.581313
LOC100158340	Dev < Reg	-0.262265	0.262265		LOC100158340	Dev < Reg	-0.777749	0.777749
colec12.L	Dev < Reg	-0.152928	0.152928		colec12.L	Dev < Reg	0.200264	-0.200264
cebpb.L	Dev < Reg	-0.486432	0.486432		cebpb.L	Dev < Reg	-1.01737	1.01737
LOC100489286-like.L	Dev < Reg	-0.235772	0.235772		LOC100489286-like.L	Dev < Reg	-0.797121	0.797121
tpm4.S	Dev < Reg	-0.369722	0.369722		tpm4.S	Dev < Reg	-0.999314	0.999314
etnk1.S	Dev < Reg	-0.109124	0.109124		etnk1.S	Dev < Reg	-0.588601	0.588601
pi4k2a.L	Dev < Reg	-0.126409	0.126409		pi4k2a.L	Dev < Reg	-0.563413	0.563413
LOC108698350	Dev < Reg	-0.268502	0.268502		LOC108698350	Dev < Reg	-3.15974	3.15974
lgals4.L	Dev < Reg	-0.393312	0.393312		lgals4.L	Dev < Reg	-0.909521	0.909521
gak.S	Dev < Reg	-0.188834	0.188834		gak.S	Dev < Reg	-0.794253	0.794253
epn3.S	Dev < Reg	-0.162635	0.162635		epn3.S	Dev < Reg	-0.84059	0.84059
rhbdf1.S	Dev < Reg	-0.203831	0.203831		rhbdf1.S	Dev < Reg	-0.741579	0.741579
LOC108717084	Dev < Reg	-0.131801	0.131801		LOC108717084	Dev < Reg	-1.10562	1.10562
jag1.S	Dev < Reg	-0.20856	0.20856		jag1.S	Dev < Reg	0.333819	-0.333819
atp1a1.S	Dev < Reg	-0.468638	0.468638		atp1a1.S	Dev < Reg	-0.763022	0.763022
mfsd12.L	Dev < Reg	-0.265741	0.265741		mfsd12.L	Dev < Reg	-0.940549	0.940549
LOC108703061	Dev < Reg	-0.127745	0.127745		LOC108703061	Dev < Reg	-1.18383	1.18383
elovl7.L	Dev < Reg	-0.229474	0.229474		elovl7.L	Dev < Reg	-1.89113	1.89113
gng12.S	Dev < Reg	-0.275363	0.275363		gng12.S	Dev < Reg	-0.712801	0.712801
apoe.L	Dev < Reg	-0.14869	0.14869		apoe.L	Dev < Reg	-1.51977	1.51977
luzp1.L	Dev < Reg	-0.295625	0.295625		luzp1.L	Dev < Reg	-1.88356	1.88356
LOC108698347	Dev < Reg	-0.390598	0.390598		LOC108698347	Dev < Reg	-4.21735	4.21735
slc27a4.S	Dev < Reg	-0.15559	0.15559		slc27a4.S	Dev < Reg	-1.16928	1.16928
tiparp.S	Dev < Reg	-0.235641	0.235641		tiparp.S	Dev < Reg	-1.13528	1.13528
LOC108711468	Dev < Reg	-0.275815	0.275815		LOC108711468	Dev < Reg	-0.514094	0.514094
LOC108717639	Dev < Reg	-0.207688	0.207688		LOC108717639	Dev < Reg	0.363994	-0.363994
pip4k2b.S	Dev < Reg	-0.0980707	0.0980707		pip4k2b.S	Dev < Reg	0.0458597	-0.0458597
elf1.L	Dev < Reg	-0.233336	0.233336		elf1.L	Dev < Reg	-0.92976	0.92976
tsc22d1.L	Dev < Reg	-0.223605	0.223605		tsc22d1.L	Dev < Reg	-0.637146	0.637146
skp1.L	Dev < Reg	-0.344137	0.344137		skp1.L	Dev < Reg	0.201132	-0.201132
fam83g.S	Dev < Reg	-0.2837	0.2837		fam83g.S	Dev < Reg	-1.99892	1.99892
LOC108702692	Dev < Reg	-0.370824	0.370824		LOC108702692	Dev < Reg	-1.03903	1.03903
esyt1.S	Dev < Reg	-0.272287	0.272287		esyt1.S	Dev < Reg	-0.77656	0.77656
LOC108704467	Dev < Reg	-0.378512	0.378512		LOC108704467	Dev < Reg	-0.825419	0.825419
Xelaev18041553m	Dev < Reg	-0.28647	0.28647		Xelaev18041553m	Dev < Reg	-0.96388	0.96388
cox5b.2.L	Dev < Reg	-0.314181	0.314181		cox5b.2.L	Dev < Reg	1.37661	-1.37661
entpd7.L	Dev < Reg	-0.192686	0.192686		entpd7.L	Dev < Reg	-0.779483	0.779483
cebpa.L	Dev < Reg	-0.254125	0.254125		cebpa.L	Dev < Reg	0.435534	-0.435534
ehd4.L	Dev < Reg	-0.25493	0.25493		ehd4.L	Dev < Reg	-0.720034	0.720034
LOC108715417	Dev < Reg	-0.188668	0.188668		LOC108715417	Dev < Reg	-1.50438	1.50438
myh14.S	Dev < Reg	-0.367168	0.367168		myh14.S	Dev < Reg	-1.29157	1.29157
eps8l2.S	Dev < Reg	-0.1983	0.1983		eps8l2.S	Dev < Reg	-1.09481	1.09481
vamp1.L	Dev < Reg	-0.245519	0.245519		vamp1.L	Dev < Reg	-0.0253851	0.0253851
mmp2.S	Dev < Reg	-0.29786	0.29786		mmp2.S	Dev < Reg	-0.683362	0.683362
LOC108701907	Dev < Reg	-0.107782	0.107782		LOC108701907	Dev < Reg	-1.12265	1.12265
pgm3.L	Dev < Reg	-0.224335	0.224335		pgm3.L	Dev < Reg	-0.632349	0.632349
edem3.L	Dev < Reg	-0.214336	0.214336		edem3.L	Dev < Reg	-0.734418	0.734418
cep170b.S	Dev < Reg	-0.10398	0.10398		cep170b.S	Dev < Reg	-0.758063	0.758063
galnt3.S	Dev < Reg	-0.21535	0.21535		galnt3.S	Dev < Reg	-0.987314	0.987314
spint2.L	Dev < Reg	-0.252263	0.252263		spint2.L	Dev < Reg	-0.825084	0.825084
gpr180.S	Dev < Reg	-0.101472	0.101472		gpr180.S	Dev < Reg	-0.831562	0.831562
zfp36l2.L	Dev < Reg	-0.21269	0.21269		zfp36l2.L	Dev < Reg	0.457034	-0.457034
bckdk.S	Dev < Reg	-0.19958	0.19958		bckdk.S	Dev < Reg	-0.776085	0.776085
selenbp1.L	Dev < Reg	-0.286599	0.286599		selenbp1.L	Dev < Reg	-0.844604	0.844604
vps4b.S	Dev < Reg	-0.232763	0.232763		vps4b.S	Dev < Reg	-0.66365	0.66365
LOC108710165	Dev < Reg	-0.22194	0.22194		LOC108710165	Dev < Reg	-1.38424	1.38424
st14.S	Dev < Reg	-0.132547	0.132547		st14.S	Dev < Reg	-0.845565	0.845565
LOC108707914	Dev < Reg	-0.350376	0.350376		LOC108707914	Dev < Reg	-2.18847	2.18847
LOC108707002	Dev < Reg	-0.247565	0.247565		LOC108707002	Dev < Reg	-0.881781	0.881781
mtss1.2.L	Dev < Reg	-0.145982	0.145982		mtss1.2.L	Dev < Reg	-1.17434	1.17434
LOC108712774	Dev < Reg	-0.218136	0.218136		LOC108712774	Dev < Reg	-1.12963	1.12963
dkk3.L	Dev < Reg	-0.151516	0.151516		dkk3.L	Dev < Reg	-1.31444	1.31444
hs3st1.L	Dev < Reg	-0.168889	0.168889		hs3st1.L	Dev < Reg	-1.83338	1.83338
LOC108696562	Dev < Reg	-0.145449	0.145449		LOC108696562	Dev < Reg	-1.19566	1.19566
LOC108707654	Dev < Reg	-0.386107	0.386107		LOC108707654	Dev < Reg	-1.25777	1.25777
akr1a1.S	Dev < Reg	-0.192879	0.192879		akr1a1.S	Dev < Reg	-0.967111	0.967111
ddit4.L	Dev < Reg	-0.194581	0.194581		ddit4.L	Dev < Reg	1.38904	-1.38904
LOC108717133	Dev < Reg	-0.170751	0.170751		LOC108717133	Dev < Reg	-0.764141	0.764141
plekho1.S	Dev < Reg	-0.156753	0.156753		plekho1.S	Dev < Reg	-0.880239	0.880239
col1a1.L	Dev < Reg	-0.272026	0.272026		col1a1.L	Dev < Reg	-0.544847	0.544847
LOC108699437	Dev < Reg	-0.179879	0.179879		LOC108699437	Dev < Reg	-1.23055	1.23055
capn2.2.S	Dev < Reg	-0.321153	0.321153		capn2.2.S	Dev < Reg	-0.771356	0.771356
zc3h12a.L	Dev < Reg	-0.359356	0.359356		zc3h12a.L	Dev < Reg	-1.4216	1.4216
cdc42se1.S	Dev < Reg	-0.238215	0.238215		cdc42se1.S	Dev < Reg	-0.818112	0.818112
timp-1.S	Dev < Reg	-0.261504	0.261504		timp-1.S	Dev < Reg	-1.37426	1.37426
psme1.L	Dev < Reg	-0.34306	0.34306		psme1.L	Dev < Reg	0.0797958	-0.0797958
LOC108711727	Dev < Reg	-0.374248	0.374248		LOC108711727	Dev < Reg	0.0370764	-0.0370764
tnfrsf12a.S	Dev < Reg	-0.344534	0.344534		tnfrsf12a.S	Dev < Reg	-1.92031	1.92031
fmnl2-like.S	Dev < Reg	-0.149115	0.149115		fmnl2-like.S	Dev < Reg	-0.777646	0.777646
arf1.S	Dev < Reg	-0.154077	0.154077		arf1.S	Dev < Reg	-0.821071	0.821071
LOC108709667	Dev < Reg	-0.359048	0.359048		LOC108709667	Dev < Reg	-1.48868	1.48868
pfkp.S	Dev < Reg	-0.276056	0.276056		pfkp.S	Dev < Reg	-0.914833	0.914833
LOC108719114	Dev < Reg	-0.192283	0.192283		LOC108719114	Dev < Reg	-0.909235	0.909235
furin.L	Dev < Reg	-0.343722	0.343722		furin.L	Dev < Reg	-0.898944	0.898944
fibin.S	Dev < Reg	-0.207359	0.207359		fibin.S	Dev < Reg	-1.49831	1.49831
serinc3.L	Dev < Reg	-0.133584	0.133584		serinc3.L	Dev < Reg	-0.551747	0.551747
piezo1.L	Dev < Reg	-0.294533	0.294533		piezo1.L	Dev < Reg	-0.632081	0.632081
flii.S	Dev < Reg	-0.19578	0.19578		flii.S	Dev < Reg	-0.729512	0.729512
sdc4.S	Dev < Reg	-0.256335	0.256335		sdc4.S	Dev < Reg	-1.76463	1.76463
map4k4-like.L	Dev < Reg	-0.250059	0.250059		map4k4-like.L	Dev < Reg	-1.26922	1.26922
fam129b.S	Dev < Reg	-0.30455	0.30455		fam129b.S	Dev < Reg	-0.72389	0.72389
LOC108718662	Dev < Reg	-0.193031	0.193031		LOC108718662	Dev < Reg	0.18561	-0.18561
col1a2.L	Dev < Reg	-0.226219	0.226219		col1a2.L	Dev < Reg	-0.601494	0.601494
c1galt1c1.L	Dev < Reg	-0.145387	0.145387		c1galt1c1.L	Dev < Reg	-0.615038	0.615038
rai14.L	Dev < Reg	-0.281286	0.281286		rai14.L	Dev < Reg	-1.25121	1.25121
cyba.S	Dev < Reg	-0.156136	0.156136		cyba.S	Dev < Reg	-0.895009	0.895009
fndc3a.2.S	Dev < Reg	-0.201972	0.201972		fndc3a.2.S	Dev < Reg	-0.948795	0.948795
fuca2.L	Dev < Reg	-0.398694	0.398694		fuca2.L	Dev < Reg	-0.659241	0.659241
apoc1-like.L	Dev < Reg	-0.175506	0.175506		apoc1-like.L	Dev < Reg	-0.968139	0.968139
LOC108696138	Dev < Reg	-0.164836	0.164836		LOC108696138	Dev < Reg	-0.880052	0.880052
slco3a1.S	Dev < Reg	-0.251953	0.251953		slco3a1.S	Dev < Reg	-0.90212	0.90212
ccng1.L	Dev < Reg	-0.308662	0.308662		ccng1.L	Dev < Reg	1.10566	-1.10566
mapkbp1.L	Dev < Reg	-0.130931	0.130931		mapkbp1.L	Dev < Reg	0.26857	-0.26857
esyt2.L	Dev < Reg	-0.143536	0.143536		esyt2.L	Dev < Reg	-0.850741	0.850741
LOC108698356	Dev < Reg	-0.323766	0.323766		LOC108698356	Dev < Reg	-2.50153	2.50153
cd276.S	Dev < Reg	-0.25729	0.25729		cd276.S	Dev < Reg	-0.824891	0.824891
fbxo4.L	Dev < Reg	-0.204752	0.204752		fbxo4.L	Dev < Reg	-0.962741	0.962741
LOC108700245	Dev < Reg	-0.272678	0.272678		LOC108700245	Dev < Reg	-1.11941	1.11941
irak1.L	Dev < Reg	-0.139277	0.139277		irak1.L	Dev < Reg	-0.979005	0.979005
mgst1.L	Dev < Reg	-0.242623	0.242623		mgst1.L	Dev < Reg	-0.76086	0.76086
furin.S	Dev < Reg	-0.185619	0.185619		furin.S	Dev < Reg	-1.24285	1.24285
tpi1.S	Dev < Reg	-0.249611	0.249611		tpi1.S	Dev < Reg	0.577291	-0.577291
pik3cg.S	Dev < Reg	-0.147964	0.147964		pik3cg.S	Dev < Reg	-0.653865	0.653865
LOC108697778	Dev < Reg	-0.128135	0.128135		LOC108697778	Dev < Reg	-0.744052	0.744052
tmem41b.L	Dev < Reg	-0.114698	0.114698		tmem41b.L	Dev < Reg	-0.974894	0.974894
LOC108696685	Dev < Reg	-0.184687	0.184687		LOC108696685	Dev < Reg	-1.61538	1.61538
tubb6.S	Dev < Reg	-0.244123	0.244123		tubb6.S	Dev < Reg	1.2424	-1.2424
LOC108718295	Dev < Reg	-0.154784	0.154784		LOC108718295	Dev < Reg	-1.30481	1.30481
higd1a.L	Dev < Reg	-0.336404	0.336404		higd1a.L	Dev < Reg	-0.943761	0.943761
ctsv.L	Dev < Reg	-0.232155	0.232155		ctsv.L	Dev < Reg	-1.01326	1.01326
ehd2.S	Dev < Reg	-0.386616	0.386616		ehd2.S	Dev < Reg	-0.907688	0.907688
tifa.L	Dev < Reg	-0.236596	0.236596		tifa.L	Dev < Reg	-0.737967	0.737967
aco2.L	Dev < Reg	-0.226491	0.226491		aco2.L	Dev < Reg	0.732797	-0.732797
LOC108707864	Dev < Reg	-0.202395	0.202395		LOC108707864	Dev < Reg	0.539851	-0.539851
LOC108715434	Dev < Reg	-0.200354	0.200354		LOC108715434	Dev < Reg	-0.714573	0.714573
plod3.L	Dev < Reg	-0.249673	0.249673		plod3.L	Dev < Reg	-0.627954	0.627954
col6a6.L	Dev < Reg	-0.118794	0.118794		col6a6.L	Dev < Reg	-1.91888	1.91888
ctsa.L	Dev < Reg	-0.305756	0.305756		ctsa.L	Dev < Reg	-0.674211	0.674211
pxdc1.S	Dev < Reg	-0.173451	0.173451		pxdc1.S	Dev < Reg	-0.993691	0.993691
mmp8.S	Dev < Reg	-0.13814	0.13814		mmp8.S	Dev < Reg	-4.60388	4.60388
LOC108695569	Dev < Reg	-0.3059	0.3059		LOC108695569	Dev < Reg	-0.948203	0.948203
abhd12.S	Dev < Reg	-0.172721	0.172721		abhd12.S	Dev < Reg	-0.689289	0.689289
Xelaev18012280m	Dev < Reg	-0.295959	0.295959		Xelaev18012280m	Dev < Reg	-0.646685	0.646685
birc2.L	Dev < Reg	-0.399326	0.399326		birc2.L	Dev < Reg	-1.55061	1.55061
man2a1.S	Dev < Reg	-0.238405	0.238405		man2a1.S	Dev < Reg	-0.713932	0.713932
loxl2.L	Dev < Reg	-0.212519	0.212519		loxl2.L	Dev < Reg	-1.5472	1.5472
mdh2.L	Dev < Reg	-0.288235	0.288235		mdh2.L	Dev < Reg	0.262079	-0.262079
LOC100127316	Dev < Reg	-0.231976	0.231976		LOC100127316	Dev < Reg	-1.06501	1.06501
dctn2.L	Dev < Reg	-0.230773	0.230773		dctn2.L	Dev < Reg	-0.53727	0.53727
vim.L	Dev < Reg	-0.384711	0.384711		vim.L	Dev < Reg	-0.826768	0.826768
lrrc20.L	Dev < Reg	-0.107923	0.107923		lrrc20.L	Dev < Reg	0.513685	-0.513685
plekhh2.S	Dev < Reg	-0.158913	0.158913		plekhh2.S	Dev < Reg	0.204756	-0.204756
rps6ka3.L	Dev < Reg	-0.265956	0.265956		rps6ka3.L	Dev < Reg	-0.674174	0.674174
litaf.L	Dev < Reg	-0.216409	0.216409		litaf.L	Dev < Reg	-0.656653	0.656653
klf3.S	Dev < Reg	-0.31924	0.31924		klf3.S	Dev < Reg	-0.764757	0.764757
gamt.S	Dev < Reg	-0.151399	0.151399		gamt.S	Dev < Reg	2.25202	-2.25202
LOC108718177	Dev < Reg	-0.236886	0.236886		LOC108718177	Dev < Reg	-0.973265	0.973265
mtss1.2.S	Dev < Reg	-0.0932399	0.0932399		mtss1.2.S	Dev < Reg	-1.49527	1.49527
LOC108708143	Dev < Reg	-0.191782	0.191782		LOC108708143	Dev < Reg	-1.36824	1.36824
selm.L	Dev < Reg	-0.283055	0.283055		selm.L	Dev < Reg	0.0660083	-0.0660083
LOC108715155	Dev < Reg	-0.177476	0.177476		LOC108715155	Dev < Reg	-1.16235	1.16235
tesk1.L	Dev < Reg	-0.227496	0.227496		tesk1.L	Dev < Reg	-1.58998	1.58998
LOC108707868	Dev < Reg	-0.173461	0.173461		LOC108707868	Dev < Reg	-0.705612	0.705612
LOC108716664	Dev < Reg	-0.186652	0.186652		LOC108716664	Dev < Reg	-0.540741	0.540741
acsl4.L	Dev < Reg	-0.195923	0.195923		acsl4.L	Dev < Reg	-2.0128	2.0128
LOC108709238	Dev < Reg	-0.266036	0.266036		LOC108709238	Dev < Reg	0.191821	-0.191821
arhgap10.S	Dev < Reg	-0.146915	0.146915		arhgap10.S	Dev < Reg	0.814592	-0.814592
muc1.S	Dev < Reg	-0.206592	0.206592		muc1.S	Dev < Reg	-2.96687	2.96687
itgav.L	Dev < Reg	-0.29189	0.29189		itgav.L	Dev < Reg	-0.705083	0.705083
LOC108699781	Dev < Reg	-0.19002	0.19002		LOC108699781	Dev < Reg	-1.18378	1.18378
LOC108704222	Dev < Reg	-0.268747	0.268747		LOC108704222	Dev < Reg	-1.64828	1.64828
col1a1.S	Dev < Reg	-0.1605	0.1605		col1a1.S	Dev < Reg	-0.646926	0.646926
LOC108696325	Dev < Reg	-0.114233	0.114233		LOC108696325	Dev < Reg	-0.771261	0.771261
mxra8.L	Dev < Reg	-0.206466	0.206466		mxra8.L	Dev < Reg	0.668611	-0.668611
prlr.S	Dev < Reg	-0.150163	0.150163		prlr.S	Dev < Reg	0.301123	-0.301123
ranbp3l.L	Dev < Reg	-0.240119	0.240119		ranbp3l.L	Dev < Reg	0.628423	-0.628423
cidea.L	Dev < Reg	-0.156462	0.156462		cidea.L	Dev < Reg	-1.36558	1.36558
abhd4.L	Dev < Reg	-0.139891	0.139891		abhd4.L	Dev < Reg	-1.01672	1.01672
stk10.L	Dev < Reg	-0.228425	0.228425		stk10.L	Dev < Reg	-0.79537	0.79537
gys1.S	Dev < Reg	-0.215423	0.215423		gys1.S	Dev < Reg	0.6015	-0.6015
msn.L	Dev < Reg	-0.429235	0.429235		msn.L	Dev < Reg	-0.810213	0.810213
mal2.L	Dev < Reg	-0.341382	0.341382		mal2.L	Dev < Reg	-1.71972	1.71972
MGC68956	Dev < Reg	-0.304503	0.304503		MGC68956	Dev < Reg	-0.60839	0.60839
LOC108716610	Dev < Reg	-0.448984	0.448984		LOC108716610	Dev < Reg	-0.999317	0.999317
csrp2.L	Dev < Reg	-0.408485	0.408485		csrp2.L	Dev < Reg	-0.539703	0.539703
LOC108696983	Dev < Reg	-0.303101	0.303101		LOC108696983	Dev < Reg	-1.64474	1.64474
dcbld2.S	Dev < Reg	-0.0960028	0.0960028		dcbld2.S	Dev < Reg	-1.58423	1.58423
LOC108708362	Dev < Reg	-0.305059	0.305059		LOC108708362	Dev < Reg	-1.27739	1.27739
LOC108696729	Dev < Reg	-0.162111	0.162111		LOC108696729	Dev < Reg	-1.17356	1.17356
capza2.L	Dev < Reg	-0.348029	0.348029		capza2.L	Dev < Reg	0.147179	-0.147179
sik2.S	Dev < Reg	-0.0967931	0.0967931		sik2.S	Dev < Reg	-2.38308	2.38308
slc16a1.L	Dev < Reg	-0.204386	0.204386		slc16a1.L	Dev < Reg	-0.92075	0.92075
sytl5.S	Dev < Reg	-0.170349	0.170349		sytl5.S	Dev < Reg	-1.27353	1.27353
cpt1a.S	Dev < Reg	-0.138069	0.138069		cpt1a.S	Dev < Reg	-0.710139	0.710139
LOC108696920	Dev < Reg	-0.159725	0.159725		LOC108696920	Dev < Reg	-1.95197	1.95197
arpc1b.S	Dev < Reg	-0.3952	0.3952		arpc1b.S	Dev < Reg	-0.635865	0.635865
LOC108708048	Dev < Reg	-0.179397	0.179397		LOC108708048	Dev < Reg	-1.29742	1.29742
chmp2b.L	Dev < Reg	-0.318043	0.318043		chmp2b.L	Dev < Reg	-0.886326	0.886326
ldhb.L	Dev < Reg	-0.488692	0.488692		ldhb.L	Dev < Reg	-0.592139	0.592139
LOC108699711	Dev < Reg	-0.165029	0.165029		LOC108699711	Dev < Reg	0.317695	-0.317695
LOC108718009	Dev < Reg	-0.237139	0.237139		LOC108718009	Dev < Reg	-0.779294	0.779294
fam83b.S	Dev < Reg	-0.34139	0.34139		fam83b.S	Dev < Reg	-1.3228	1.3228
ubap1.S	Dev < Reg	-0.108587	0.108587		ubap1.S	Dev < Reg	-0.904623	0.904623
slc35a2.S	Dev < Reg	-0.15261	0.15261		slc35a2.S	Dev < Reg	-1.06978	1.06978
LOC108713850	Dev < Reg	-0.194861	0.194861		LOC108713850	Dev < Reg	-1.26897	1.26897
LOC108715671	Dev < Reg	-0.0750112	0.0750112		LOC108715671	Dev < Reg	0.610598	-0.610598
btg5.L	Dev < Reg	-0.184125	0.184125		btg5.L	Dev < Reg	-1.63997	1.63997
mark4.S	Dev < Reg	-0.102675	0.102675		mark4.S	Dev < Reg	3.79978	-3.79978
LOC398207.S	Dev < Reg	-0.225858	0.225858		LOC398207.S	Dev < Reg	-2.52023	2.52023
pxdc1.L	Dev < Reg	-0.143965	0.143965		pxdc1.L	Dev < Reg	-0.761882	0.761882
rbms1.S	Dev < Reg	-0.214886	0.214886		rbms1.S	Dev < Reg	-0.619811	0.619811
ywhaq.L	Dev < Reg	-0.385481	0.385481		ywhaq.L	Dev < Reg	-0.684415	0.684415
cyp27b1.L	Dev < Reg	-0.339617	0.339617		cyp27b1.L	Dev < Reg	-3.23414	3.23414
ctss.L	Dev < Reg	-0.316754	0.316754		ctss.L	Dev < Reg	-0.817538	0.817538
LOC108709496	Dev < Reg	-0.205303	0.205303		LOC108709496	Dev < Reg	-1.30947	1.30947
plekhm1.S	Dev < Reg	-0.155669	0.155669		plekhm1.S	Dev < Reg	-1.12471	1.12471
kiaa1671.S	Dev < Reg	-0.141995	0.141995		kiaa1671.S	Dev < Reg	-1.16022	1.16022
LOC100491211.L	Dev < Reg	-0.177081	0.177081		LOC100491211.L	Dev < Reg	0.673148	-0.673148
MGC147475.L	Dev < Reg	-0.238291	0.238291		MGC147475.L	Dev < Reg	1.12033	-1.12033
LOC108701492	Dev < Reg	-0.239471	0.239471		LOC108701492	Dev < Reg	-0.945779	0.945779
plpp1.L	Dev < Reg	-0.179027	0.179027		plpp1.L	Dev < Reg	0.24068	-0.24068
LOC108697434	Dev < Reg	-0.112737	0.112737		LOC108697434	Dev < Reg	-1.03036	1.03036
ecm1.L	Dev < Reg	-0.367254	0.367254		ecm1.L	Dev < Reg	-1.33017	1.33017
postn.S	Dev < Reg	-0.218217	0.218217		postn.S	Dev < Reg	0.325259	-0.325259
arf5.S	Dev < Reg	-0.272662	0.272662		arf5.S	Dev < Reg	-0.571884	0.571884
arntl2.S	Dev < Reg	-0.178194	0.178194		arntl2.S	Dev < Reg	-0.902239	0.902239
fndc3b.L	Dev < Reg	-0.179679	0.179679		fndc3b.L	Dev < Reg	-0.774863	0.774863
slc2a1.S	Dev < Reg	-0.164349	0.164349		slc2a1.S	Dev < Reg	-1.1272	1.1272
cav2.L	Dev < Reg	-0.26407	0.26407		cav2.L	Dev < Reg	-1.04803	1.04803
baz2b.S	Dev < Reg	-0.311124	0.311124		baz2b.S	Dev < Reg	-0.787648	0.787648
p3h4.L	Dev < Reg	-0.238284	0.238284		p3h4.L	Dev < Reg	-0.713223	0.713223
spint1.L	Dev < Reg	-0.228854	0.228854		spint1.L	Dev < Reg	-1.16887	1.16887
rasd1.L	Dev < Reg	-0.105675	0.105675		rasd1.L	Dev < Reg	-1.45963	1.45963
LOC733321	Dev < Reg	-0.165238	0.165238		LOC733321	Dev < Reg	1.3874	-1.3874
inf2.S	Dev < Reg	-0.34532	0.34532		inf2.S	Dev < Reg	-0.806017	0.806017
itga5.L	Dev < Reg	-0.239326	0.239326		itga5.L	Dev < Reg	-1.86632	1.86632
LOC108718919	Dev < Reg	-0.302208	0.302208		LOC108718919	Dev < Reg	0.0660143	-0.0660143
avpi1.S	Dev < Reg	-0.209018	0.209018		avpi1.S	Dev < Reg	-1.16012	1.16012
cndp1.L	Dev < Reg	-0.148268	0.148268		cndp1.L	Dev < Reg	0.30077	-0.30077
anxa11.S	Dev < Reg	-0.185451	0.185451		anxa11.S	Dev < Reg	-0.0834785	0.0834785
LOC108711758	Dev < Reg	-0.223072	0.223072		LOC108711758	Dev < Reg	-2.31471	2.31471
mras.L	Dev < Reg	-0.237926	0.237926		mras.L	Dev < Reg	-1.24477	1.24477
dcn.S	Dev < Reg	-0.361145	0.361145		dcn.S	Dev < Reg	-0.567489	0.567489
serpinf2.S	Dev < Reg	-0.201655	0.201655		serpinf2.S	Dev < Reg	-1.09863	1.09863
vamp5.L	Dev < Reg	-0.108869	0.108869		vamp5.L	Dev < Reg	0.778332	-0.778332
uap1.L	Dev < Reg	-0.257235	0.257235		uap1.L	Dev < Reg	-0.72237	0.72237
marveld2.L	Dev < Reg	-0.123663	0.123663		marveld2.L	Dev < Reg	-1.40348	1.40348
scamp2.L	Dev < Reg	-0.236269	0.236269		scamp2.L	Dev < Reg	-0.754983	0.754983
LOC108702681	Dev < Reg	-0.15471	0.15471		LOC108702681	Dev < Reg	0.378285	-0.378285
smim14.L	Dev < Reg	-0.192032	0.192032		smim14.L	Dev < Reg	0.0482735	-0.0482735
sox7.L	Dev < Reg	-0.127784	0.127784		sox7.L	Dev < Reg	-1.87294	1.87294
LOC108709755	Dev < Reg	-0.204305	0.204305		LOC108709755	Dev < Reg	0.196338	-0.196338
rhoc.L	Dev < Reg	-0.285503	0.285503		rhoc.L	Dev < Reg	-0.637968	0.637968
golga3.L	Dev < Reg	-0.203418	0.203418		golga3.L	Dev < Reg	-0.647458	0.647458
fndc3a.S	Dev < Reg	-0.0911222	0.0911222		fndc3a.S	Dev < Reg	-1.50717	1.50717
marveld2.S	Dev < Reg	-0.140023	0.140023		marveld2.S	Dev < Reg	-1.32479	1.32479
ptpn18.S	Dev < Reg	-0.112724	0.112724		ptpn18.S	Dev < Reg	-0.681315	0.681315
LOC108705362	Dev < Reg	-0.165195	0.165195		LOC108705362	Dev < Reg	-1.15243	1.15243
pip4k2b.L	Dev < Reg	-0.188691	0.188691		pip4k2b.L	Dev < Reg	0.445421	-0.445421
LOC108715894	Dev < Reg	-0.149528	0.149528		LOC108715894	Dev < Reg	-0.935328	0.935328
arpc5.S	Dev < Reg	-0.3463	0.3463		arpc5.S	Dev < Reg	-0.996484	0.996484
dlc1.S	Dev < Reg	-0.113512	0.113512		dlc1.S	Dev < Reg	-1.22434	1.22434
hexb.L	Dev < Reg	-0.183327	0.183327		hexb.L	Dev < Reg	-0.826468	0.826468
LOC108700982	Dev < Reg	-0.23814	0.23814		LOC108700982	Dev < Reg	-3.49455	3.49455
chpt1.L	Dev < Reg	-0.096067	0.096067		chpt1.L	Dev < Reg	-1.03531	1.03531
runx1.L	Dev < Reg	-0.362252	0.362252		runx1.L	Dev < Reg	0.260394	-0.260394
rab25.S	Dev < Reg	-0.210357	0.210357		rab25.S	Dev < Reg	-0.89937	0.89937
cycs.S	Dev < Reg	-0.400507	0.400507		cycs.S	Dev < Reg	0.0838455	-0.0838455
efnb2.L	Dev < Reg	-0.261195	0.261195		efnb2.L	Dev < Reg	-0.882948	0.882948
Xelaev18000656m	Dev < Reg	-0.383738	0.383738		Xelaev18000656m	Dev < Reg	-0.695866	0.695866
lbh.S	Dev < Reg	-0.308231	0.308231		lbh.S	Dev < Reg	-0.720753	0.720753
uggt1-like.L	Dev < Reg	-0.201918	0.201918		uggt1-like.L	Dev < Reg	-0.687583	0.687583
s1pr2.L	Dev < Reg	-0.26041	0.26041		s1pr2.L	Dev < Reg	0.731673	-0.731673
bcl2l10.S	Dev < Reg	-0.291091	0.291091		bcl2l10.S	Dev < Reg	-1.48753	1.48753
slc22a31.L	Dev < Reg	-0.209881	0.209881		slc22a31.L	Dev < Reg	0.652567	-0.652567
Xetrov90019582m.S	Dev < Reg	-0.159135	0.159135		Xetrov90019582m.S	Dev < Reg	-2.41531	2.41531
plin2.S	Dev < Reg	-0.206811	0.206811		plin2.S	Dev < Reg	-0.739252	0.739252
lyn.L	Dev < Reg	-0.139008	0.139008		lyn.L	Dev < Reg	-0.754052	0.754052
met.L	Dev < Reg	-0.201076	0.201076		met.L	Dev < Reg	-1.49046	1.49046
dhrs3.L	Dev < Reg	-0.179045	0.179045		dhrs3.L	Dev < Reg	0.625029	-0.625029
bag4.L	Dev < Reg	-0.174447	0.174447		bag4.L	Dev < Reg	-1.85176	1.85176
LOC100488805.L	Dev < Reg	-0.132072	0.132072		LOC100488805.L	Dev < Reg	-1.6564	1.6564
anxa6.S	Dev < Reg	-0.317736	0.317736		anxa6.S	Dev < Reg	1.3063	-1.3063
LOC108711515	Dev < Reg	-0.126176	0.126176		LOC108711515	Dev < Reg	-0.726525	0.726525
slc39a7.S	Dev < Reg	-0.304727	0.304727		slc39a7.S	Dev < Reg	-0.547671	0.547671
arg1.L	Dev < Reg	-0.171977	0.171977		arg1.L	Dev < Reg	-1.74292	1.74292
LOC108700617	Dev < Reg	-0.521929	0.521929		LOC108700617	Dev < Reg	-0.797952	0.797952
evi5.L	Dev < Reg	-0.150283	0.150283		evi5.L	Dev < Reg	-0.748456	0.748456
LOC108700035	Dev < Reg	-0.404776	0.404776		LOC108700035	Dev < Reg	-1.45615	1.45615
slain2.L	Dev < Reg	-0.142232	0.142232		slain2.L	Dev < Reg	-0.664841	0.664841
acp2.S	Dev < Reg	-0.300575	0.300575		acp2.S	Dev < Reg	-0.6249	0.6249
fem1c.L	Dev < Reg	-0.131307	0.131307		fem1c.L	Dev < Reg	-0.757947	0.757947
thbs1.L	Dev < Reg	-0.275083	0.275083		thbs1.L	Dev < Reg	-1.00114	1.00114
nr1i2.L	Dev < Reg	-0.101822	0.101822		nr1i2.L	Dev < Reg	-1.10543	1.10543
kiaa1522.S	Dev < Reg	-0.172807	0.172807		kiaa1522.S	Dev < Reg	-0.638991	0.638991
col5a1.S	Dev < Reg	-0.347961	0.347961		col5a1.S	Dev < Reg	-0.763792	0.763792
LOC108696154	Dev < Reg	-0.200459	0.200459		LOC108696154	Dev < Reg	-1.13513	1.13513
galk2.L	Dev < Reg	-0.137549	0.137549		galk2.L	Dev < Reg	-0.841321	0.841321
LOC398368	Dev < Reg	-0.374732	0.374732		LOC398368	Dev < Reg	-0.574908	0.574908
LOC431836	Dev < Reg	-0.224606	0.224606		LOC431836	Dev < Reg	-0.721177	0.721177
serp2.L	Dev < Reg	-0.229333	0.229333		serp2.L	Dev < Reg	-0.641061	0.641061
LOC108708746	Dev < Reg	-0.261152	0.261152		LOC108708746	Dev < Reg	-1.0088	1.0088
arf6.2.L	Dev < Reg	-0.294407	0.294407		arf6.2.L	Dev < Reg	-0.751038	0.751038
rnf19a.L	Dev < Reg	-0.193724	0.193724		rnf19a.L	Dev < Reg	-0.793945	0.793945
psma5.S	Dev < Reg	-0.202813	0.202813		psma5.S	Dev < Reg	0.00164973	-0.00164973
pdlim5.S	Dev < Reg	-0.297619	0.297619		pdlim5.S	Dev < Reg	-0.818614	0.818614
pfkfb3.L	Dev < Reg	-0.198052	0.198052		pfkfb3.L	Dev < Reg	-0.71896	0.71896
dennd2c.L	Dev < Reg	-0.196966	0.196966		dennd2c.L	Dev < Reg	-1.14168	1.14168
kctd12.S	Dev < Reg	-0.174967	0.174967		kctd12.S	Dev < Reg	0.28732	-0.28732
LOC108697552	Dev < Reg	-0.131417	0.131417		LOC108697552	Dev < Reg	-1.16562	1.16562
Xetrov90011192m.S	Dev < Reg	-0.233698	0.233698		Xetrov90011192m.S	Dev < Reg	-2.6472	2.6472
efemp1.S	Dev < Reg	-0.0884824	0.0884824		efemp1.S	Dev < Reg	0.846866	-0.846866
LOC100126651	Dev < Reg	-0.169137	0.169137		LOC100126651	Dev < Reg	-1.5707	1.5707
irf6.2.S	Dev < Reg	-0.166689	0.166689		irf6.2.S	Dev < Reg	-0.976822	0.976822
dsc3.S	Dev < Reg	-0.380223	0.380223		dsc3.S	Dev < Reg	-1.35128	1.35128
lcp1.L	Dev < Reg	-0.200941	0.200941		lcp1.L	Dev < Reg	-0.684657	0.684657
myo18a.L	Dev < Reg	-0.239084	0.239084		myo18a.L	Dev < Reg	0.265521	-0.265521
nt5e.S	Dev < Reg	-0.22624	0.22624		nt5e.S	Dev < Reg	0.257411	-0.257411
capn1.L	Dev < Reg	-0.353981	0.353981		capn1.L	Dev < Reg	-1.18399	1.18399
LOC108711534	Dev < Reg	-0.447871	0.447871		LOC108711534	Dev < Reg	-1.12755	1.12755
LOC108709571	Dev < Reg	-0.178762	0.178762		LOC108709571	Dev < Reg	4.57531	-4.57531
ctsz.S	Dev < Reg	-0.228944	0.228944		ctsz.S	Dev < Reg	-0.862566	0.862566
pdcd6ip.L	Dev < Reg	-0.256512	0.256512		pdcd6ip.L	Dev < Reg	-0.709262	0.709262
c3orf52.L	Dev < Reg	-0.149376	0.149376		c3orf52.L	Dev < Reg	-0.902866	0.902866
LOC108709307	Dev < Reg	-0.19484	0.19484		LOC108709307	Dev < Reg	-1.28841	1.28841
adgrg2.L	Dev < Reg	-0.151627	0.151627		adgrg2.L	Dev < Reg	-0.953358	0.953358
ahsa1.L	Dev < Reg	-0.137306	0.137306		ahsa1.L	Dev < Reg	0.380409	-0.380409
anxa1.S	Dev < Reg	-0.592551	0.592551		anxa1.S	Dev < Reg	-0.627583	0.627583
fam83h.L	Dev < Reg	-0.230505	0.230505		fam83h.L	Dev < Reg	-0.927458	0.927458
LOC108719483	Dev < Reg	-0.199464	0.199464		LOC108719483	Dev < Reg	-2.06331	2.06331
LOC108696180	Dev < Reg	-0.401786	0.401786		LOC108696180	Dev < Reg	-0.918442	0.918442
Xelaev18046562m	Dev < Reg	-0.195608	0.195608		Xelaev18046562m	Dev < Reg	-5.42035	5.42035
LOC108709197	Dev < Reg	-0.229311	0.229311		LOC108709197	Dev < Reg	-2.54363	2.54363
LOC108709404	Dev < Reg	-0.200084	0.200084		LOC108709404	Dev < Reg	-0.959023	0.959023
emp1.L	Dev < Reg	-0.422963	0.422963		emp1.L	Dev < Reg	-1.1493	1.1493
hacd3.L	Dev < Reg	-0.203339	0.203339		hacd3.L	Dev < Reg	-0.706657	0.706657
mmp14.L	Dev < Reg	-0.337503	0.337503		mmp14.L	Dev < Reg	-0.676859	0.676859
pgd.S	Dev < Reg	-0.264262	0.264262		pgd.S	Dev < Reg	-1.01455	1.01455
LOC108695966	Dev < Reg	-0.134444	0.134444		LOC108695966	Dev < Reg	-2.1764	2.1764
elf3.S	Dev < Reg	-0.333129	0.333129		elf3.S	Dev < Reg	-1.31843	1.31843
map4.L	Dev < Reg	-0.19507	0.19507		map4.L	Dev < Reg	1.11423	-1.11423
LOC108695919	Dev < Reg	-0.187449	0.187449		LOC108695919	Dev < Reg	0.895714	-0.895714
hivep2.L	Dev < Reg	-0.265128	0.265128		hivep2.L	Dev < Reg	-0.981484	0.981484
tfg.S	Dev < Reg	-0.235557	0.235557		tfg.S	Dev < Reg	-0.610648	0.610648
micall2.L	Dev < Reg	-0.210255	0.210255		micall2.L	Dev < Reg	-1.03254	1.03254
il1b.S	Dev < Reg	-0.170955	0.170955		il1b.S	Dev < Reg	-1.81446	1.81446
LOC101243550	Dev < Reg	-0.15857	0.15857		LOC101243550	Dev < Reg	0.476041	-0.476041
MGC130869	Dev < Reg	-0.183314	0.183314		MGC130869	Dev < Reg	0.762887	-0.762887
gjb5.L	Dev < Reg	-0.239791	0.239791		gjb5.L	Dev < Reg	-0.838024	0.838024
gclc.L	Dev < Reg	-0.1516	0.1516		gclc.L	Dev < Reg	-1.03771	1.03771
ecm2.1.S	Dev < Reg	-0.0933927	0.0933927		ecm2.1.S	Dev < Reg	-1.89113	1.89113
blmh.S	Dev < Reg	-0.101357	0.101357		blmh.S	Dev < Reg	-0.713961	0.713961
mdk.L	Dev < Reg	-0.404956	0.404956		mdk.L	Dev < Reg	-1.43422	1.43422
LOC108711281	Dev < Reg	-0.216817	0.216817		LOC108711281	Dev < Reg	-1.54227	1.54227
bnipl.L	Dev < Reg	-0.214783	0.214783		bnipl.L	Dev < Reg	-1.19357	1.19357
ocln.L	Dev < Reg	-0.141689	0.141689		ocln.L	Dev < Reg	-1.06132	1.06132
myo5a.L	Dev < Reg	-0.0887676	0.0887676		myo5a.L	Dev < Reg	-1.45775	1.45775
sfxn3.L	Dev < Reg	-0.213649	0.213649		sfxn3.L	Dev < Reg	-0.577447	0.577447
rhpn2.L	Dev < Reg	-0.117924	0.117924		rhpn2.L	Dev < Reg	-1.6729	1.6729
cd44.S	Dev < Reg	-0.480085	0.480085		cd44.S	Dev < Reg	-1.23891	1.23891
ttc13.L	Dev < Reg	-0.106102	0.106102		ttc13.L	Dev < Reg	-0.848616	0.848616
arf1.L	Dev < Reg	-0.330718	0.330718		arf1.L	Dev < Reg	-0.634153	0.634153
nr3c2.L	Dev < Reg	-0.269461	0.269461		nr3c2.L	Dev < Reg	-0.81264	0.81264
fas.S	Dev < Reg	-0.267237	0.267237		fas.S	Dev < Reg	-1.71358	1.71358
rab6a.S	Dev < Reg	-0.213425	0.213425		rab6a.S	Dev < Reg	-0.632111	0.632111
lmo7.S	Dev < Reg	-0.0861485	0.0861485		lmo7.S	Dev < Reg	-1.10396	1.10396
mapk12.S	Dev < Reg	-0.117085	0.117085		mapk12.S	Dev < Reg	-0.938978	0.938978
cd74.L	Dev < Reg	-0.257589	0.257589		cd74.L	Dev < Reg	-0.630767	0.630767
bin1.S	Dev < Reg	-0.167227	0.167227		bin1.S	Dev < Reg	1.65859	-1.65859
LOC108709000	Dev < Reg	-0.196875	0.196875		LOC108709000	Dev < Reg	-0.743595	0.743595
LOC108697659	Dev < Reg	-0.138878	0.138878		LOC108697659	Dev < Reg	0.168653	-0.168653
LOC108713934	Dev < Reg	-0.106372	0.106372		LOC108713934	Dev < Reg	-0.721442	0.721442
fam110c.S	Dev < Reg	-0.236304	0.236304		fam110c.S	Dev < Reg	-1.51087	1.51087
acadl.L	Dev < Reg	-0.193808	0.193808		acadl.L	Dev < Reg	0.388115	-0.388115
kif5b.L	Dev < Reg	-0.376663	0.376663		kif5b.L	Dev < Reg	-0.813688	0.813688
pmepa1.L	Dev < Reg	-0.374784	0.374784		pmepa1.L	Dev < Reg	-0.996036	0.996036
LOC108699763	Dev < Reg	-0.0732186	0.0732186		LOC108699763	Dev < Reg	-1.72055	1.72055
LOC108709367	Dev < Reg	-0.121394	0.121394		LOC108709367	Dev < Reg	-2.6087	2.6087
endod1.S	Dev < Reg	-0.169496	0.169496		endod1.S	Dev < Reg	-0.591805	0.591805
krt17.S	Dev < Reg	-0.294378	0.294378		krt17.S	Dev < Reg	-1.91638	1.91638
manf.S	Dev < Reg	-0.328794	0.328794		manf.S	Dev < Reg	-0.916601	0.916601
tm4sf1.L	Dev < Reg	-0.167746	0.167746		tm4sf1.L	Dev < Reg	-1.68748	1.68748
vcan.L	Dev < Reg	-0.288056	0.288056		vcan.L	Dev < Reg	-0.899172	0.899172
LOC108701482	Dev < Reg	-0.380025	0.380025		LOC108701482	Dev < Reg	-0.762141	0.762141
st3gal1.S	Dev < Reg	-0.312206	0.312206		st3gal1.S	Dev < Reg	-1.13602	1.13602
col21a1.L	Dev < Reg	-0.20062	0.20062		col21a1.L	Dev < Reg	0.304226	-0.304226
LOC108713903	Dev < Reg	-0.192513	0.192513		LOC108713903	Dev < Reg	-0.677717	0.677717
col4a3bp.L	Dev < Reg	-0.214349	0.214349		col4a3bp.L	Dev < Reg	-0.679417	0.679417
pla2g4f.L	Dev < Reg	-0.107709	0.107709		pla2g4f.L	Dev < Reg	-0.755681	0.755681
lrrn4cl.S	Dev < Reg	-0.240684	0.240684		lrrn4cl.S	Dev < Reg	-2.86326	2.86326
creb3.S	Dev < Reg	-0.134584	0.134584		creb3.S	Dev < Reg	-0.750981	0.750981
LOC108711206	Dev < Reg	-0.18505	0.18505		LOC108711206	Dev < Reg	-1.04703	1.04703
LOC108696592	Dev < Reg	-0.109987	0.109987		LOC108696592	Dev < Reg	-1.6294	1.6294
dcbld2.L	Dev < Reg	-0.200098	0.200098		dcbld2.L	Dev < Reg	-0.954211	0.954211
LOC108696196	Dev < Reg	-0.120321	0.120321		LOC108696196	Dev < Reg	0.583393	-0.583393
LOC108695240	Dev < Reg	-0.243386	0.243386		LOC108695240	Dev < Reg	-0.931762	0.931762
stard4.L	Dev < Reg	-0.107572	0.107572		stard4.L	Dev < Reg	-0.871332	0.871332
dab2.S	Dev < Reg	-0.164501	0.164501		dab2.S	Dev < Reg	0.174788	-0.174788
osbpl9.S	Dev < Reg	-0.184005	0.184005		osbpl9.S	Dev < Reg	-1.32054	1.32054
coro6.1.L	Dev < Reg	-0.175159	0.175159		coro6.1.L	Dev < Reg	0.520176	-0.520176
ccdc64b.S	Dev < Reg	-0.197069	0.197069		ccdc64b.S	Dev < Reg	-1.21219	1.21219
capns1.S	Dev < Reg	-0.147746	0.147746		capns1.S	Dev < Reg	4.21237	-4.21237
LOC108708283	Dev < Reg	-0.391618	0.391618		LOC108708283	Dev < Reg	-1.1049	1.1049
LOC108709607	Dev < Reg	-0.28117	0.28117		LOC108709607	Dev < Reg	-1.10875	1.10875
tgfbi.L	Dev < Reg	-0.355922	0.355922		tgfbi.L	Dev < Reg	-0.852661	0.852661
LOC108700619	Dev < Reg	-0.264915	0.264915		LOC108700619	Dev < Reg	-1.57064	1.57064
LOC108696758	Dev < Reg	-0.212958	0.212958		LOC108696758	Dev < Reg	0.475512	-0.475512
c5orf15.S	Dev < Reg	-0.216954	0.216954		c5orf15.S	Dev < Reg	-0.989617	0.989617
col3a1.S	Dev < Reg	-0.380166	0.380166		col3a1.S	Dev < Reg	-0.627781	0.627781
LOC108718407	Dev < Reg	-0.254616	0.254616		LOC108718407	Dev < Reg	-0.962318	0.962318
tcn2.S	Dev < Reg	-0.339496	0.339496		tcn2.S	Dev < Reg	-1.42157	1.42157
klf11.L	Dev < Reg	-0.257966	0.257966		klf11.L	Dev < Reg	-0.660859	0.660859
carhsp1.L	Dev < Reg	-0.159128	0.159128		carhsp1.L	Dev < Reg	-0.563861	0.563861
gyg1.S	Dev < Reg	-0.199612	0.199612		gyg1.S	Dev < Reg	-0.980267	0.980267
b4galt6.L	Dev < Reg	-0.196558	0.196558		b4galt6.L	Dev < Reg	-2.39644	2.39644
LOC108713333	Dev < Reg	-0.159814	0.159814		LOC108713333	Dev < Reg	0.723506	-0.723506
pea15.S	Dev < Reg	-0.221416	0.221416		pea15.S	Dev < Reg	-0.59539	0.59539
nxn.S	Dev < Reg	-0.120995	0.120995		nxn.S	Dev < Reg	-0.931649	0.931649
cd109.L	Dev < Reg	-0.41082	0.41082		cd109.L	Dev < Reg	-0.649093	0.649093
ahnak.L	Dev < Reg	-0.557428	0.557428		ahnak.L	Dev < Reg	-0.974448	0.974448
eepd1.L	Dev < Reg	-0.214157	0.214157		eepd1.L	Dev < Reg	0.510797	-0.510797
arl10b.S	Dev < Reg	-0.219514	0.219514		arl10b.S	Dev < Reg	-0.631058	0.631058
cybb.L	Dev < Reg	-0.171198	0.171198		cybb.L	Dev < Reg	0.725836	-0.725836
rnf128.S	Dev < Reg	-0.191203	0.191203		rnf128.S	Dev < Reg	-1.4658	1.4658
LOC108709871	Dev < Reg	-0.23807	0.23807		LOC108709871	Dev < Reg	-1.04498	1.04498
LOC108698351	Dev < Reg	-0.369927	0.369927		LOC108698351	Dev < Reg	-3.65852	3.65852
LOC108709183	Dev < Reg	-0.112102	0.112102		LOC108709183	Dev < Reg	-0.973081	0.973081
serpinf1.L	Dev < Reg	-0.19688	0.19688		serpinf1.L	Dev < Reg	0.85542	-0.85542
crtap.L	Dev < Reg	-0.149364	0.149364		crtap.L	Dev < Reg	-0.626456	0.626456
hook1.S	Dev < Reg	-0.183091	0.183091		hook1.S	Dev < Reg	-0.788756	0.788756
glb1l2.L	Dev < Reg	-0.228035	0.228035		glb1l2.L	Dev < Reg	-0.984665	0.984665
LOC108713960	Dev < Reg	-0.190468	0.190468		LOC108713960	Dev < Reg	0.113517	-0.113517
[truncated: 33 more rows]
