# Supplementary material for: hoxc12/c13 as key regulators for rebooting the developmental program in Xenopus limb regeneration
Source: Nat Commun. 2024 Apr 22;15:3340. doi: 10.1038/s41467-024-47093-y (PMC11035627; doi:10.1038/s41467-024-47093-y)
Supplement: Supplementary file 7 — Source Data [file 41467_2024_47093_MOESM7_ESM.zip › Source_Data_SuppFig1.xlsx]

## Sheet: FigS1
	hoxa13.L	hoxd13.L	fgf8.L	shh.L	hoxa11.L	fgf10.L
devD1	1.89404	1.29694	3.19171	5.91635	1.80731	1.30922
devD2	2.35465	2.37198	1.08808	1.05703	1.254	1.74073
devD3	1.74502	2.16326	0.984456	0.220532	0.920568	1.35826
devD4	1.69535	2.0979	0.829016	0.0760456	0.776402	0.980693
regD1	1.94242	1.34811	2.23834	4.47148	1.41347	1.47349
regD2	1.89146	1.57507	1.31606	1.78707	1.11628	1.42691
devP1	0.113539	0.0435691	0.331606	0.608365	1.05024	0.56635
devP2	0.0890251	0.0141853	0.549223	0.0456274	0.922984	0.941465
devP3	0.0632207	0.00709265	0.455959	0.0456274	0.688614	0.644805
devP4	0.0451576	0.00506618	0.569948	0.0304183	0.579885	0.458474
regP1	0.047093	0.0151985	0.611399	0.0456274	0.85372	0.843396
regP2	0.0425772	0.0101324	0.663212	0.0684411	0.666868	0.571253
