# Supplementary material for: hoxc12/c13 as key regulators for rebooting the developmental program in Xenopus limb regeneration
Source: Nat Commun. 2024 Apr 22;15:3340. doi: 10.1038/s41467-024-47093-y (PMC11035627; doi:10.1038/s41467-024-47093-y)
Supplement: Supplementary file 7 — Source Data [file 41467_2024_47093_MOESM7_ESM.zip › Source_Data_SuppFig14.xlsx]

## Sheet: Sheet1
7 dpa
	Tg_01	Tg_02	Tg_03	Tg_04	Tg_05	Tg_06	Tg_07	Tg_08	Tg_09	Tg_10	Tg_11	Tg_12	Tg_13	Tg_14	Ctrl_01	Ctrl_02	Ctrl_03	Ctrl_04
egfp	-0.121696	0.311967	1.1818	0.11979	1.11783	2.06718	0.209552	-0.0555492	0.490481	-0.0107879	-0.200901	1.05766	0.456298	-0.387324	-1.55908	-1.55908	-1.55908	-1.55908
hoxc12.xt	1.13728	1.11007	1.05244	1.04621	1.04281	0.905948	0.616627	0.610423	0.559175	0.333548	-0.413438	-0.458465	-0.643015	-1.05036	-1.46232	-1.46232	-1.46232	-1.46232
fgf8.L	-0.753357	0.976624	-0.899597	0.400916	0.958918	1.7214	-0.124844	1.79264	-0.549525	-0.37279	0.736337	0.326287	-0.817494	0.490307	-1.1889	-0.546948	-1.64344	-0.506532
hoxa11.L	-0.846755	1.31795	-0.406296	0.00838027	1.73594	0.966979	-1.77521	0.765414	-1.42197	-0.791451	0.599582	0.222806	0.228348	-1.02049	1.15451	0.164341	-0.443283	-0.458795
hoxa13.L	-0.712255	1.71145	0.521596	-0.129691	-1.04462	-1.27647	0.96636	-0.455025	-1.00921	0.290284	-0.985945	1.41631	1.51703	-0.186883	-1.33323	0.460059	0.0919033	0.158346
cyp26b1.L	1.19685	0.571285	-0.291361	0.59214	-0.775778	0.566058	0.181595	1.65881	0.198958	0.668778	-0.133927	0.00729215	-0.793816	-0.37124	0.0597108	-2.80013	-0.997102	0.461878
fgf10.L	1.44166	-0.204156	-1.20722	-0.324131	0.887973	-0.816838	1.09254	-0.665483	0.0765596	1.76866	-1.37309	-0.162991	1.68329	-0.172369	-0.653678	-0.920744	-0.210807	-0.239179
dusp6.L	-0.5322	-0.562942	-0.139761	-0.298881	-0.478116	-0.320067	-0.493976	-0.0883566	-0.317946	-0.715252	-0.602933	-0.335336	-0.239092	-0.118523	0.49884	3.27619	1.60221	-0.133856
dkk1.L	0.443475	-0.331125	0.431851	-0.200011	0.187007	0.322679	-0.310901	-1.31406	-0.698297	-0.683031	-1.14558	-0.308758	-0.369635	0.115988	0.868093	3.17638	-0.390289	0.206216
meis2.L	0.0998435	0.283089	-1.84966	0.790126	1.32485	-1.04331	-0.145683	-0.183499	-1.23306	-0.77844	-0.95446	-0.144921	-0.405607	0.584544	1.14974	1.35023	1.50442	-0.348194
shh.L	0.713004	1.31745	-0.253597	0.732093	-0.165496	0.737025	0.0674785	1.55007	-0.535301	0.322909	0.999194	0.802526	-0.370304	0.311765	-1.30167	-2.21488	-1.20182	-1.51045
hoxd13.L	-1.11369	1.45311	-1.11369	0.247164	0.361377	-0.629879	-1.11369	-1.11369	-0.129005	1.57427	-0.149898	0.645039	-1.11369	0.413485	-0.488852	0.26341	1.91993	0.0882995
hand2.L	-0.998017	1.71706	-0.214302	-0.258675	0.597642	1.96549	-1.33026	0.428895	-1.51972	-0.128851	0.594225	-1.16586	0.500605	-0.308742	1.15762	-0.197042	-0.177414	-0.662648
grem1.L	-0.891299	0.847448	-0.79139	-0.146484	0.162882	-0.842711	-1.39754	0.446409	-0.777303	-0.494309	-0.123117	-0.733505	-0.246509	-0.874951	1.65886	-0.238714	2.47804	1.96419
bmp4.L	0.0484658	1.30246	-0.662434	0.634985	1.54265	0.484869	-0.757457	0.546512	-1.06803	0.329392	-0.867392	0.0860043	-0.095497	-0.307625	0.796351	-2.67738	0.257751	0.406371
ptch1.L	0.192701	1.03871	-0.126635	0.940502	1.21917	-0.031084	-1.25499	1.40239	0.0570786	0.012331	0.893485	-0.0785975	-0.269196	-0.049471	-0.439567	-2.187	-1.76263	0.442807
gli1.L	-0.895635	0.835274	-0.615511	0.278186	0.675791	0.976895	-0.862117	1.23936	-0.380602	0.584805	0.0951108	0.183858	0.72588	-0.427162	0.126461	-1.9029	-2.37818	1.74049
14 dpa
	Tg_01	Tg_02	Tg_03	Tg_04	Tg_05	Tg_06	Tg_07	Tg_08	Tg_09	Tg_10	Tg_11	Tg_12	Tg_13	Tg_14	Ctrl_01	Ctrl_02	Ctrl_03	Ctrl_04
egfp	0.616002	-0.00451862	0.756141	0.680976	-0.0575593	0.173264	1.40826	1.75449	-0.276681	0.284054	0.306617	-0.0601146	1.31697	-1.37958	-1.37958	-1.37958	-1.37958	-1.37958
hoxc12.xt	2.52003	1.17192	0.80121	0.694384	0.564634	0.310447	0.260336	0.259772	0.243538	0.0178635	-0.00734796	-0.161253	-0.434626	-0.483641	-1.43932	-1.43932	-1.43932	-1.43932
fgf8.L	-0.374796	-0.709723	1.12306	-0.703985	-1.04167	0.0270732	0.478456	0.380209	0.0286272	0.150064	-0.411632	2.80147	0.11267	-1.04167	0.915359	-1.04167	-1.04167	0.349847
hoxa11.L	-0.409929	-0.577083	0.847864	-0.148894	-1.91427	0.114201	-0.406682	0.583545	-1.56221	-0.82288	0.253247	1.30277	0.188478	2.05977	0.305307	1.07302	-0.430123	-0.456126
hoxa13.L	-0.998155	0.568828	1.10145	-0.565995	-1.08798	0.55614	-0.90721	0.559951	-0.133884	0.34331	-1.35789	2.47935	1.24805	-0.00558539	-0.633104	-0.667381	-0.0137206	-0.486172
cyp26b1.L	0.630338	0.968418	-1.0199	-0.144513	0.222315	-2.6019	-0.858647	-0.599062	1.12009	0.13605	1.14624	-0.584462	-0.12195	-0.350451	0.96815	1.04709	-0.793332	0.835521
fgf10.L	0.403602	-0.338389	-0.929511	-0.0181045	-1.2857	0.631717	0.0283349	0.913755	0.475424	-0.517097	-1.55838	2.56239	0.232193	-1.05049	0.143557	0.0801506	-1.19003	1.41658
dusp6.L	0.086064	0.0676241	0.94688	0.270706	-2.332	0.858274	0.874823	0.661465	-1.51741	-0.0478105	-1.09107	1.16982	0.688584	0.582898	-0.67993	0.171543	-1.21913	0.508673
dkk1.L	0.651072	-1.5619	1.01871	0.0776327	-0.726512	0.566465	0.579374	0.259095	0.818853	0.369327	-0.566015	2.03062	0.388516	-1.09529	-0.86648	-1.39522	-1.25372	0.705464
meis2.L	1.03653	0.91704	1.00045	-0.193454	-0.555757	-0.246896	0.374869	-1.01899	0.532289	1.96731	0.968981	-0.0714533	-1.02282	-0.703793	1.01893	-1.92033	-0.524775	-1.55813
shh.L	1.30495	-0.0913035	-0.703985	-0.769551	1.09559	-1.98784	-0.527937	-0.0503349	2.14467	0.528397	1.27751	-0.549504	0.00448613	-0.901233	0.415132	-0.126068	-0.0973801	-0.965604
hoxd13.L	-0.589735	-0.0768174	0.844582	0.0602123	-1.04619	1.69394	0.0816807	1.37111	-0.387264	-0.371072	-0.248211	2.42378	0.0265229	0.00576864	-0.555192	-0.87784	-1.35433	-1.00094
hand2.L	-0.648534	0.165717	0.872984	0.175637	-2.4002	0.178833	0.269352	0.403044	-1.81017	-0.878322	1.16297	0.801634	-0.314902	-0.392896	0.543998	1.42988	-0.363045	0.804012
grem1.L	0.419902	-0.38066	1.04517	-0.221635	0.0605635	0.10084	0.296761	0.190754	1.03964	0.891577	0.281155	1.50743	0.778038	-0.959553	-0.494575	-2.31178	-1.75244	-0.491186
bmp4.L	0.0742773	-1.14635	2.35692	0.38448	-1.2921	-0.270358	0.0300667	1.40825	-1.36722	0.232969	-1.33953	0.719023	0.185945	-0.266658	0.350916	0.0930966	-0.900661	0.746927
ptch1.L	1.12095	0.182978	1.26548	0.277543	-1.25068	-1.24883	-0.665457	0.265581	1.63834	0.309579	-0.332558	0.234253	-0.112147	-0.712905	0.543313	-0.52688	-2.33715	1.34858
gli1.L	0.353619	-0.440888	-0.26541	0.55642	-1.77665	-1.08667	-1.20487	-0.215986	-0.491548	-1.45161	-0.0851303	0.290782	-0.310054	0.62785	1.96136	1.61605	0.450426	1.4723
21 dpa
	Tg_01	Tg_02	Tg_03	Tg_04	Tg_05	Tg_06	Tg_07	Tg_08	Tg_09	Tg_10	Ctrl_01	Ctrl_02	Ctrl_03	Ctrl_04
egfp	-0.0773138	1.0197	1.97501	-0.303117	0.113237	0.920826	1.62557	-0.310773	-0.884773	-0.539274	-0.884773	-0.884773	-0.884773	-0.884773
hoxc12.xt	1.79864	1.59175	1.45563	0.478602	0.394389	-0.23036	-0.234574	-0.260503	-0.273297	-0.556234	-1.04101	-1.04101	-1.04101	-1.04101
fgf8.L	-0.280328	2.72827	0.692105	-1.07128	-0.673792	-0.65166	0.49949	0.124942	-0.296836	0.697214	0.231239	-1.07128	0.143183	-1.07128
hoxa11.L	0.732691	0.074596	-0.276691	-0.0847274	1.64799	-1.06108	-0.058625	-1.99808	-0.24448	-0.295216	1.10346	1.13306	-0.945334	0.272438
hoxa13.L	-0.167573	0.275227	-0.0301289	0.299421	-0.24845	-1.34714	-0.673676	0.0536907	-1.36382	2.35353	1.20868	-0.711238	-0.384973	0.736457
cyp26b1.L	0.577258	0.205257	-0.667537	0.645888	-0.28878	0.579314	2.09102	-0.132281	-1.26234	-0.29737	0.268588	0.412676	-2.00744	-0.124257
fgf10.L	0.398398	0.375951	1.39056	-1.54715	-0.263814	-0.622516	1.15639	-0.774654	0.997357	-1.41595	-0.0866059	1.43189	0.194933	-1.23478
dusp6.L	0.891956	0.45578	0.515608	-1.22136	-0.0495893	0.281208	-0.0161493	-1.16123	-0.331094	-0.301969	-1.87117	1.41032	1.45534	-0.0576534
dkk1.L	0.289788	-0.423979	0.324021	-1.03277	0.482275	-0.479009	-0.617365	-0.680506	0.429072	0.540294	0.701627	2.89644	-0.449825	-1.98007
meis2.L	-1.49337	-0.104092	0.119077	-0.792295	-0.96336	-1.46903	-0.445699	0.564881	0.98172	0.734361	1.17125	-0.614884	1.51938	0.792063
shh.L	0.392942	-0.207462	0.598541	0.254993	0.621167	0.814768	1.55585	0.75965	0.399797	-0.609907	-1.69652	-1.56133	-1.21858	-0.103913
hoxd13.L	0.550875	0.319269	-0.182375	0.325312	-0.0868317	-0.616817	-1.44177	-0.00136534	-0.531764	2.55067	1.0835	-0.296486	-0.987094	-0.68512
hand2.L	0.869814	0.481369	-0.965071	0.392859	-0.442512	-0.223512	-1.57427	-1.60315	-1.34039	-0.825034	0.842167	0.658207	1.22285	2.50667
grem1.L	0.23215	0.0825499	0.945229	-1.26157	-1.16024	-0.758474	-1.19124	-0.767761	-0.445486	0.0169483	0.794947	2.09117	0.609432	0.81234
bmp4.L	-0.215052	0.140703	0.62889	-0.774449	-1.38895	-1.42311	-0.992067	-1.26886	0.963095	1.48716	0.60664	0.707081	0.663694	0.865224
ptch1.L	0.504741	-0.122493	1.30998	-1.09663	-1.01483	1.01916	0.797551	-1.40503	-0.200885	1.20067	-0.719029	0.561812	-1.35615	0.52114
gli1.L	-0.607525	0.657513	0.935051	-1.20351	0.369474	0.528791	0.690656	-1.75344	-0.958731	-0.590037	1.50988	-0.89418	0.76478	0.551279
