# Supplementary material for: hoxc12/c13 as key regulators for rebooting the developmental program in Xenopus limb regeneration
Source: Nat Commun. 2024 Apr 22;15:3340. doi: 10.1038/s41467-024-47093-y (PMC11035627; doi:10.1038/s41467-024-47093-y)
Supplement: Supplementary file 7 — Source Data [file 41467_2024_47093_MOESM7_ESM.zip › Source_Data_SuppFig15.xlsx]

## Sheet: FigS15B
Larval dev (St. 51) vs Froglet reg (7 dpa)					Tg froglet reg (7dpa) vs Ctrl froglet reg (7dpa)
Genes		Dev	Reg		Genes		Tg	Ctrl
dhtkd1.L	Dev > Reg	0.137396	-0.137396		dhtkd1.L	Dev > Reg	0.628055	-0.628055
xrcc1.L	Dev > Reg	0.137441	-0.137441		xrcc1.L	Dev > Reg	0.0576534	-0.0576534
acvr2a.L	Dev > Reg	0.32118	-0.32118		acvr2a.L	Dev > Reg	0.231751	-0.231751
aurkb.S	Dev > Reg	0.201823	-0.201823		aurkb.S	Dev > Reg	0.377491	-0.377491
LOC100036994	Dev > Reg	0.141558	-0.141558		LOC100036994	Dev > Reg	0.645802	-0.645802
rbm6.L	Dev > Reg	0.321805	-0.321805		rbm6.L	Dev > Reg	-0.642795	0.642795
LOC108701262	Dev > Reg	0.46546	-0.46546		LOC108701262	Dev > Reg	0.993071	-0.993071
sec61g.S	Dev > Reg	0.275133	-0.275133		sec61g.S	Dev > Reg	0.193222	-0.193222
thul16.L	Dev > Reg	0.0817191	-0.0817191		thul16.L	Dev > Reg	0.22009	-0.22009
rpl28.S	Dev > Reg	0.753379	-0.753379		rpl28.S	Dev > Reg	0.0776823	-0.0776823
prrc2a.L	Dev > Reg	0.286599	-0.286599		prrc2a.L	Dev > Reg	-0.0330304	0.0330304
LOC108708156	Dev > Reg	0.276401	-0.276401		LOC108708156	Dev > Reg	-1.48742	1.48742
prdx2.L	Dev > Reg	0.161849	-0.161849		prdx2.L	Dev > Reg	0.970673	-0.970673
xpo1.L	Dev > Reg	0.187665	-0.187665		xpo1.L	Dev > Reg	0.12307	-0.12307
egflam.L	Dev > Reg	0.241409	-0.241409		egflam.L	Dev > Reg	-1.35855	1.35855
LOC108706841	Dev > Reg	0.19336	-0.19336		LOC108706841	Dev > Reg	-0.846907	0.846907
fos.L	Dev > Reg	0.419643	-0.419643		fos.L	Dev > Reg	1.19512	-1.19512
akt1s1.S	Dev > Reg	0.231213	-0.231213		akt1s1.S	Dev > Reg	0.118948	-0.118948
LOC108695459	Dev > Reg	0.170093	-0.170093		LOC108695459	Dev > Reg	-1.20335	1.20335
LOC108700022	Dev > Reg	0.764795	-0.764795		LOC108700022	Dev > Reg	0.0981313	-0.0981313
rfc3.L	Dev > Reg	0.154846	-0.154846		rfc3.L	Dev > Reg	0.346874	-0.346874
spry2.L	Dev > Reg	0.20185	-0.20185		spry2.L	Dev > Reg	0.412749	-0.412749
rps6.L	Dev > Reg	0.718012	-0.718012		rps6.L	Dev > Reg	0.248426	-0.248426
LOC108715529	Dev > Reg	0.264587	-0.264587		LOC108715529	Dev > Reg	0.644035	-0.644035
sall4b	Dev > Reg	0.306858	-0.306858		sall4b	Dev > Reg	-1.26707	1.26707
ppig.S	Dev > Reg	0.267423	-0.267423		ppig.S	Dev > Reg	-0.726171	0.726171
usp13.L	Dev > Reg	0.154785	-0.154785		usp13.L	Dev > Reg	3.83793	-3.83793
rpl8.S	Dev > Reg	0.683516	-0.683516		rpl8.S	Dev > Reg	0.301026	-0.301026
hnrnph1.L	Dev > Reg	0.318979	-0.318979		hnrnph1.L	Dev > Reg	-0.613764	0.613764
LOC108719505	Dev > Reg	0.0902733	-0.0902733		LOC108719505	Dev > Reg	0.439292	-0.439292
LOC108712246	Dev > Reg	0.435351	-0.435351		LOC108712246	Dev > Reg	-1.10504	1.10504
LOC108704954	Dev > Reg	0.0587064	-0.0587064		LOC108704954	Dev > Reg	-1.10838	1.10838
usp37.S	Dev > Reg	0.153775	-0.153775		usp37.S	Dev > Reg	0.238392	-0.238392
tshz3.S	Dev > Reg	0.287986	-0.287986		tshz3.S	Dev > Reg	-1.16242	1.16242
pcmtd1.L	Dev > Reg	0.110413	-0.110413		pcmtd1.L	Dev > Reg	-1.91702	1.91702
LOC108710063	Dev > Reg	0.118933	-0.118933		LOC108710063	Dev > Reg	0.263733	-0.263733
znf81.S	Dev > Reg	0.117736	-0.117736		znf81.S	Dev > Reg	-0.99388	0.99388
baz1a.S	Dev > Reg	0.200699	-0.200699		baz1a.S	Dev > Reg	-0.840923	0.840923
kctd15.L	Dev > Reg	0.209672	-0.209672		kctd15.L	Dev > Reg	-0.717218	0.717218
fau.S	Dev > Reg	0.728899	-0.728899		fau.S	Dev > Reg	0.199658	-0.199658
pabpc4.L	Dev > Reg	0.191269	-0.191269		pabpc4.L	Dev > Reg	0.933133	-0.933133
eif3g.L	Dev > Reg	0.458481	-0.458481		eif3g.L	Dev > Reg	-0.0437844	0.0437844
rpl18.S	Dev > Reg	0.755883	-0.755883		rpl18.S	Dev > Reg	0.412984	-0.412984
LOC108708445	Dev > Reg	0.288911	-0.288911		LOC108708445	Dev > Reg	0.274843	-0.274843
LOC108715857	Dev > Reg	0.736779	-0.736779		LOC108715857	Dev > Reg	0.174754	-0.174754
bmp7.1.S	Dev > Reg	0.164231	-0.164231		bmp7.1.S	Dev > Reg	-0.785646	0.785646
plekhg4.S	Dev > Reg	0.124245	-0.124245		plekhg4.S	Dev > Reg	1.0398	-1.0398
sirt4.L	Dev > Reg	0.144637	-0.144637		sirt4.L	Dev > Reg	0.149438	-0.149438
paip1.S	Dev > Reg	0.149358	-0.149358		paip1.S	Dev > Reg	0.373628	-0.373628
u2surp.S	Dev > Reg	0.316307	-0.316307		u2surp.S	Dev > Reg	-0.517598	0.517598
dach2.L	Dev > Reg	0.197704	-0.197704		dach2.L	Dev > Reg	1.46033	-1.46033
tbx18.S	Dev > Reg	0.24574	-0.24574		tbx18.S	Dev > Reg	1.26389	-1.26389
dsn1.L	Dev > Reg	0.169296	-0.169296		dsn1.L	Dev > Reg	0.214306	-0.214306
fgf9.S	Dev > Reg	0.17249	-0.17249		fgf9.S	Dev > Reg	1.45177	-1.45177
gprc5b.L	Dev > Reg	0.325643	-0.325643		gprc5b.L	Dev > Reg	1.42642	-1.42642
btf3.L	Dev > Reg	0.678693	-0.678693		btf3.L	Dev > Reg	0.134905	-0.134905
LOC108703381	Dev > Reg	0.370995	-0.370995		LOC108703381	Dev > Reg	0.147048	-0.147048
LOC100037213	Dev > Reg	0.360965	-0.360965		LOC100037213	Dev > Reg	0.280632	-0.280632
hba4.L	Dev > Reg	0.0739272	-0.0739272		hba4.L	Dev > Reg	3.57085	-3.57085
LOC108715296	Dev > Reg	0.136081	-0.136081		LOC108715296	Dev > Reg	0.505391	-0.505391
cct6a.S	Dev > Reg	0.375655	-0.375655		cct6a.S	Dev > Reg	-0.0539961	0.0539961
eed.L	Dev > Reg	0.116304	-0.116304		eed.L	Dev > Reg	-0.663289	0.663289
clmp.L	Dev > Reg	0.214589	-0.214589		clmp.L	Dev > Reg	-0.651892	0.651892
MGC84460	Dev > Reg	0.307444	-0.307444		MGC84460	Dev > Reg	0.776235	-0.776235
rpl7.L	Dev > Reg	0.67253	-0.67253		rpl7.L	Dev > Reg	0.274581	-0.274581
LOC108698857	Dev > Reg	0.453294	-0.453294		LOC108698857	Dev > Reg	-1.02577	1.02577
ptch2.S	Dev > Reg	0.16014	-0.16014		ptch2.S	Dev > Reg	0.500867	-0.500867
bpgm.S	Dev > Reg	0.125662	-0.125662		bpgm.S	Dev > Reg	0.355884	-0.355884
plcb1.S	Dev > Reg	0.101059	-0.101059		plcb1.S	Dev > Reg	0.506302	-0.506302
tspan7.L	Dev > Reg	0.282757	-0.282757		tspan7.L	Dev > Reg	1.05676	-1.05676
thumpd1.L	Dev > Reg	0.11267	-0.11267		thumpd1.L	Dev > Reg	0.228542	-0.228542
kif20a.S	Dev > Reg	0.132717	-0.132717		kif20a.S	Dev > Reg	0.555307	-0.555307
LOC108714634	Dev > Reg	0.261882	-0.261882		LOC108714634	Dev > Reg	0.390872	-0.390872
MGC84691	Dev > Reg	0.350089	-0.350089		MGC84691	Dev > Reg	-0.579723	0.579723
dhodh.L	Dev > Reg	0.172538	-0.172538		dhodh.L	Dev > Reg	0.181029	-0.181029
hoxd3.L	Dev > Reg	0.270252	-0.270252		hoxd3.L	Dev > Reg	-0.715295	0.715295
mllt3.L	Dev > Reg	0.346173	-0.346173		mllt3.L	Dev > Reg	-0.806528	0.806528
hes6.1.L	Dev > Reg	0.31009	-0.31009		hes6.1.L	Dev > Reg	-0.73755	0.73755
rps6.S	Dev > Reg	0.746965	-0.746965		rps6.S	Dev > Reg	0.27596	-0.27596
fbln7.L	Dev > Reg	0.134877	-0.134877		fbln7.L	Dev > Reg	-1.01725	1.01725
rplp0.S	Dev > Reg	0.734918	-0.734918		rplp0.S	Dev > Reg	0.553525	-0.553525
LOC108698132	Dev > Reg	0.769066	-0.769066		LOC108698132	Dev > Reg	0.165791	-0.165791
limch1.L	Dev > Reg	0.399334	-0.399334		limch1.L	Dev > Reg	0.78627	-0.78627
tmem69.L	Dev > Reg	0.203772	-0.203772		tmem69.L	Dev > Reg	0.411824	-0.411824
fgfr1.L	Dev > Reg	0.29847	-0.29847		fgfr1.L	Dev > Reg	0.129135	-0.129135
msra.1.L	Dev > Reg	0.131318	-0.131318		msra.1.L	Dev > Reg	0.807853	-0.807853
prpf40b.L	Dev > Reg	0.305202	-0.305202		prpf40b.L	Dev > Reg	0.418241	-0.418241
LOC108708488	Dev > Reg	0.332635	-0.332635		LOC108708488	Dev > Reg	3.36	-3.36
kif20a.L	Dev > Reg	0.205593	-0.205593		kif20a.L	Dev > Reg	0.272854	-0.272854
bgn	Dev > Reg	0.344197	-0.344197		bgn	Dev > Reg	0.707257	-0.707257
LOC108718861	Dev > Reg	0.141468	-0.141468		LOC108718861	Dev > Reg	-0.814684	0.814684
zmym3.L	Dev > Reg	0.263851	-0.263851		zmym3.L	Dev > Reg	0.226533	-0.226533
crabp2.L	Dev > Reg	0.19083	-0.19083		crabp2.L	Dev > Reg	-1.60954	1.60954
ccni.L	Dev > Reg	0.295867	-0.295867		ccni.L	Dev > Reg	0.134558	-0.134558
ska3.L	Dev > Reg	0.116058	-0.116058		ska3.L	Dev > Reg	0.301118	-0.301118
gprc5b.S	Dev > Reg	0.183883	-0.183883		gprc5b.S	Dev > Reg	2.50391	-2.50391
tmem52.L	Dev > Reg	0.263879	-0.263879		tmem52.L	Dev > Reg	0.351697	-0.351697
ldlrad3.S	Dev > Reg	0.200546	-0.200546		ldlrad3.S	Dev > Reg	0.233311	-0.233311
cystm1.S	Dev > Reg	0.147198	-0.147198		cystm1.S	Dev > Reg	2.27606	-2.27606
nfatc4.S	Dev > Reg	0.167478	-0.167478		nfatc4.S	Dev > Reg	-0.872424	0.872424
sulf2.S	Dev > Reg	0.268174	-0.268174		sulf2.S	Dev > Reg	-0.723411	0.723411
cgnl1.L	Dev > Reg	0.220681	-0.220681		cgnl1.L	Dev > Reg	-0.742285	0.742285
micu3.L	Dev > Reg	0.210149	-0.210149		micu3.L	Dev > Reg	0.294274	-0.294274
LOC108700058	Dev > Reg	0.16968	-0.16968		LOC108700058	Dev > Reg	0.531166	-0.531166
sgf29.S	Dev > Reg	0.216241	-0.216241		sgf29.S	Dev > Reg	-0.756844	0.756844
LOC108700041	Dev > Reg	0.280594	-0.280594		LOC108700041	Dev > Reg	0.650328	-0.650328
slco5a1.L	Dev > Reg	0.183821	-0.183821		slco5a1.L	Dev > Reg	0.775608	-0.775608
hmgn1.S	Dev > Reg	0.63177	-0.63177		hmgn1.S	Dev > Reg	0.153349	-0.153349
smim3.S	Dev > Reg	0.229852	-0.229852		smim3.S	Dev > Reg	-1.14193	1.14193
sox8.S	Dev > Reg	0.186231	-0.186231		sox8.S	Dev > Reg	1.23848	-1.23848
bard1.L	Dev > Reg	0.217165	-0.217165		bard1.L	Dev > Reg	0.418323	-0.418323
meis3.S	Dev > Reg	0.217378	-0.217378		meis3.S	Dev > Reg	1.56739	-1.56739
tcf7l1.L	Dev > Reg	0.219296	-0.219296		tcf7l1.L	Dev > Reg	0.224459	-0.224459
apex1.L	Dev > Reg	0.401303	-0.401303		apex1.L	Dev > Reg	-0.524603	0.524603
adnp.S	Dev > Reg	0.272	-0.272		adnp.S	Dev > Reg	-0.526674	0.526674
sncaip.L	Dev > Reg	0.280924	-0.280924		sncaip.L	Dev > Reg	-0.972846	0.972846
LOC398189	Dev > Reg	0.589772	-0.589772		LOC398189	Dev > Reg	0.203778	-0.203778
aldh1l1.L	Dev > Reg	0.159371	-0.159371		aldh1l1.L	Dev > Reg	0.973218	-0.973218
LOC108709568	Dev > Reg	0.165938	-0.165938		LOC108709568	Dev > Reg	-0.975118	0.975118
LOC108715836	Dev > Reg	0.218542	-0.218542		LOC108715836	Dev > Reg	0.952095	-0.952095
LOC108698051	Dev > Reg	0.169346	-0.169346		LOC108698051	Dev > Reg	0.258079	-0.258079
LOC108714345	Dev > Reg	0.265912	-0.265912		LOC108714345	Dev > Reg	-0.735375	0.735375
LOC108705450	Dev > Reg	0.299139	-0.299139		LOC108705450	Dev > Reg	-0.831743	0.831743
supt16h.L	Dev > Reg	0.416505	-0.416505		supt16h.L	Dev > Reg	0.263946	-0.263946
rsl24d1.S	Dev > Reg	0.360602	-0.360602		rsl24d1.S	Dev > Reg	0.363609	-0.363609
dync2h1.L	Dev > Reg	0.146583	-0.146583		dync2h1.L	Dev > Reg	-0.932331	0.932331
no38	Dev > Reg	0.542159	-0.542159		no38	Dev > Reg	-0.0940494	0.0940494
LOC108712908	Dev > Reg	0.269998	-0.269998		LOC108712908	Dev > Reg	0.322319	-0.322319
trmt12.L	Dev > Reg	0.108565	-0.108565		trmt12.L	Dev > Reg	0.244621	-0.244621
LOC495433	Dev > Reg	0.282442	-0.282442		LOC495433	Dev > Reg	-0.64605	0.64605
LOC108706612	Dev > Reg	0.218575	-0.218575		LOC108706612	Dev > Reg	-0.768914	0.768914
tdg.S	Dev > Reg	0.321782	-0.321782		tdg.S	Dev > Reg	-0.575871	0.575871
rps11.L	Dev > Reg	0.806062	-0.806062		rps11.L	Dev > Reg	0.214591	-0.214591
srsf6.S	Dev > Reg	0.235599	-0.235599		srsf6.S	Dev > Reg	-0.481003	0.481003
tktl2.L	Dev > Reg	0.282964	-0.282964		tktl2.L	Dev > Reg	0.204375	-0.204375
LOC108714594	Dev > Reg	0.150594	-0.150594		LOC108714594	Dev > Reg	1.07518	-1.07518
sobp.S	Dev > Reg	0.180304	-0.180304		sobp.S	Dev > Reg	1.15514	-1.15514
rps4x.S	Dev > Reg	0.758961	-0.758961		rps4x.S	Dev > Reg	0.271258	-0.271258
rps9.L	Dev > Reg	0.715197	-0.715197		rps9.L	Dev > Reg	0.40811	-0.40811
hp1bp3.L	Dev > Reg	0.55904	-0.55904		hp1bp3.L	Dev > Reg	0.153473	-0.153473
fabp3.S	Dev > Reg	0.245191	-0.245191		fabp3.S	Dev > Reg	2.00656	-2.00656
LOC108715227	Dev > Reg	0.251773	-0.251773		LOC108715227	Dev > Reg	0.0882784	-0.0882784
cmbl.L	Dev > Reg	0.221933	-0.221933		cmbl.L	Dev > Reg	0.204671	-0.204671
itgb8.L	Dev > Reg	0.109337	-0.109337		itgb8.L	Dev > Reg	-1.47552	1.47552
LOC108697599	Dev > Reg	0.249514	-0.249514		LOC108697599	Dev > Reg	1.2475	-1.2475
grip1.S	Dev > Reg	0.145872	-0.145872		grip1.S	Dev > Reg	1.58751	-1.58751
asip.L	Dev > Reg	0.128982	-0.128982		asip.L	Dev > Reg	1.4911	-1.4911
Xelaev18022168m	Dev > Reg	0.268086	-0.268086		Xelaev18022168m	Dev > Reg	0.523295	-0.523295
dkc1.L	Dev > Reg	0.446797	-0.446797		dkc1.L	Dev > Reg	-0.561703	0.561703
aoc3.L	Dev > Reg	0.222581	-0.222581		aoc3.L	Dev > Reg	0.99839	-0.99839
cenpf.L	Dev > Reg	0.217758	-0.217758		cenpf.L	Dev > Reg	0.25369	-0.25369
hells.S	Dev > Reg	0.32675	-0.32675		hells.S	Dev > Reg	0.379118	-0.379118
slc38a5.L	Dev > Reg	0.251131	-0.251131		slc38a5.L	Dev > Reg	0.015028	-0.015028
fbxl7.S	Dev > Reg	0.158505	-0.158505		fbxl7.S	Dev > Reg	-0.73554	0.73554
glul-like.1.L	Dev > Reg	0.171568	-0.171568		glul-like.1.L	Dev > Reg	1.41057	-1.41057
rrm2.2.L	Dev > Reg	0.17281	-0.17281		rrm2.2.L	Dev > Reg	0.334725	-0.334725
khdrbs3.L	Dev > Reg	0.158434	-0.158434		khdrbs3.L	Dev > Reg	0.638205	-0.638205
ss18l2.L	Dev > Reg	0.178093	-0.178093		ss18l2.L	Dev > Reg	-0.585071	0.585071
rps7	Dev > Reg	0.672018	-0.672018		rps7	Dev > Reg	0.230418	-0.230418
ppp1r1b.L	Dev > Reg	0.177225	-0.177225		ppp1r1b.L	Dev > Reg	0.627101	-0.627101
LOC108700228	Dev > Reg	0.223363	-0.223363		LOC108700228	Dev > Reg	0.923785	-0.923785
LOC108718824	Dev > Reg	0.246017	-0.246017		LOC108718824	Dev > Reg	0.634186	-0.634186
LOC108711693	Dev > Reg	0.318302	-0.318302		LOC108711693	Dev > Reg	0.459999	-0.459999
timeless.S	Dev > Reg	0.200532	-0.200532		timeless.S	Dev > Reg	0.117192	-0.117192
eif3d.S	Dev > Reg	0.595755	-0.595755		eif3d.S	Dev > Reg	0.23888	-0.23888
mzt1.S	Dev > Reg	0.181617	-0.181617		mzt1.S	Dev > Reg	0.188334	-0.188334
xnf7.S	Dev > Reg	0.432351	-0.432351		xnf7.S	Dev > Reg	-0.736465	0.736465
idh2.S	Dev > Reg	0.373524	-0.373524		idh2.S	Dev > Reg	1.76007	-1.76007
ahcy.L	Dev > Reg	0.504155	-0.504155		ahcy.L	Dev > Reg	0.227196	-0.227196
akap8l.L	Dev > Reg	0.189748	-0.189748		akap8l.L	Dev > Reg	0.1105	-0.1105
cdk2ap1.L	Dev > Reg	0.147432	-0.147432		cdk2ap1.L	Dev > Reg	-1.0536	1.0536
ap4s1.L	Dev > Reg	0.222192	-0.222192		ap4s1.L	Dev > Reg	-0.909808	0.909808
LOC108711112	Dev > Reg	0.147059	-0.147059		LOC108711112	Dev > Reg	0.235397	-0.235397
rspo2.L	Dev > Reg	0.31589	-0.31589		rspo2.L	Dev > Reg	3.26049	-3.26049
gbas.S	Dev > Reg	0.184257	-0.184257		gbas.S	Dev > Reg	0.824209	-0.824209
cct3.L	Dev > Reg	0.34965	-0.34965		cct3.L	Dev > Reg	0.0234931	-0.0234931
idh2.L	Dev > Reg	0.520034	-0.520034		idh2.L	Dev > Reg	1.03874	-1.03874
LOC108706570	Dev > Reg	0.774777	-0.774777		LOC108706570	Dev > Reg	0.278738	-0.278738
LOC108717850	Dev > Reg	0.369072	-0.369072		LOC108717850	Dev > Reg	-1.08394	1.08394
LOC108698571	Dev > Reg	0.135254	-0.135254		LOC108698571	Dev > Reg	-1.24283	1.24283
LOC100492197-like.L	Dev > Reg	0.122012	-0.122012		LOC100492197-like.L	Dev > Reg	-0.772101	0.772101
ung.L	Dev > Reg	0.24659	-0.24659		ung.L	Dev > Reg	0.225397	-0.225397
rab12.S	Dev > Reg	0.210068	-0.210068		rab12.S	Dev > Reg	0.520855	-0.520855
fgfr4.L	Dev > Reg	0.148024	-0.148024		fgfr4.L	Dev > Reg	1.28984	-1.28984
sec11c.L	Dev > Reg	0.140852	-0.140852		sec11c.L	Dev > Reg	0.380485	-0.380485
eny2.L	Dev > Reg	0.354569	-0.354569		eny2.L	Dev > Reg	-0.673152	0.673152
plcd3.L	Dev > Reg	0.153417	-0.153417		plcd3.L	Dev > Reg	0.202422	-0.202422
rpl21.L	Dev > Reg	0.662696	-0.662696		rpl21.L	Dev > Reg	0.173729	-0.173729
sardh.L	Dev > Reg	0.142097	-0.142097		sardh.L	Dev > Reg	0.67528	-0.67528
lrig3.S	Dev > Reg	0.166439	-0.166439		lrig3.S	Dev > Reg	0.30035	-0.30035
ubr7.L	Dev > Reg	0.228189	-0.228189		ubr7.L	Dev > Reg	-0.0364739	0.0364739
hmg-17	Dev > Reg	0.427453	-0.427453		hmg-17	Dev > Reg	0.263274	-0.263274
LOC108698048	Dev > Reg	0.227265	-0.227265		LOC108698048	Dev > Reg	2.76558	-2.76558
vezf1.L	Dev > Reg	0.203814	-0.203814		vezf1.L	Dev > Reg	-0.56852	0.56852
arglu1.L	Dev > Reg	0.448461	-0.448461		arglu1.L	Dev > Reg	-0.499738	0.499738
socs3	Dev > Reg	0.352089	-0.352089		socs3	Dev > Reg	0.373808	-0.373808
dusp6.S	Dev > Reg	0.209329	-0.209329		dusp6.S	Dev > Reg	-0.738894	0.738894
rpl17.S	Dev > Reg	0.68435	-0.68435		rpl17.S	Dev > Reg	0.269963	-0.269963
sult2b1.S	Dev > Reg	0.321838	-0.321838		sult2b1.S	Dev > Reg	0.733292	-0.733292
rpl22.L	Dev > Reg	0.669645	-0.669645		rpl22.L	Dev > Reg	0.116421	-0.116421
mrps18b.S	Dev > Reg	0.232357	-0.232357		mrps18b.S	Dev > Reg	0.0826287	-0.0826287
klf8.L	Dev > Reg	0.177143	-0.177143		klf8.L	Dev > Reg	-0.000950509	0.000950509
hmgn1.L	Dev > Reg	0.609209	-0.609209		hmgn1.L	Dev > Reg	0.163468	-0.163468
LOC108719064	Dev > Reg	0.234401	-0.234401		LOC108719064	Dev > Reg	0.27255	-0.27255
numbl.S	Dev > Reg	0.132028	-0.132028		numbl.S	Dev > Reg	0.15709	-0.15709
ahcy.S	Dev > Reg	0.533312	-0.533312		ahcy.S	Dev > Reg	0.493849	-0.493849
hoxd4.L	Dev > Reg	0.227591	-0.227591		hoxd4.L	Dev > Reg	-1.5575	1.5575
sp4.L	Dev > Reg	0.120417	-0.120417		sp4.L	Dev > Reg	0.295114	-0.295114
znf318.L	Dev > Reg	0.217401	-0.217401		znf318.L	Dev > Reg	-0.557385	0.557385
LOC108716124	Dev > Reg	0.358771	-0.358771		LOC108716124	Dev > Reg	-1.07116	1.07116
LOC108710721	Dev > Reg	0.134553	-0.134553		LOC108710721	Dev > Reg	1.16233	-1.16233
hsp30d.L	Dev > Reg	0.168251	-0.168251		hsp30d.L	Dev > Reg	2.8978	-2.8978
adck3.L	Dev > Reg	0.190265	-0.190265		adck3.L	Dev > Reg	0.962013	-0.962013
xhoxc8	Dev > Reg	0.179061	-0.179061		xhoxc8	Dev > Reg	0.454204	-0.454204
LOC108698254	Dev > Reg	0.238192	-0.238192		LOC108698254	Dev > Reg	-0.9007	0.9007
LOC108702501	Dev > Reg	0.176146	-0.176146		LOC108702501	Dev > Reg	-2.40813	2.40813
tp53bp1.L	Dev > Reg	0.246148	-0.246148		tp53bp1.L	Dev > Reg	0.240013	-0.240013
eva1a.S	Dev > Reg	0.292002	-0.292002		eva1a.S	Dev > Reg	-0.880327	0.880327
arid3b.L	Dev > Reg	0.274072	-0.274072		arid3b.L	Dev > Reg	-0.568598	0.568598
rpl3.L	Dev > Reg	0.692259	-0.692259		rpl3.L	Dev > Reg	0.232181	-0.232181
egr1.S	Dev > Reg	0.445539	-0.445539		egr1.S	Dev > Reg	1.43711	-1.43711
LOC108713138	Dev > Reg	0.150654	-0.150654		LOC108713138	Dev > Reg	0.545986	-0.545986
hmgb3.S	Dev > Reg	0.66943	-0.66943		hmgb3.S	Dev > Reg	0.0764021	-0.0764021
LOC108714364	Dev > Reg	0.240974	-0.240974		LOC108714364	Dev > Reg	2.19881	-2.19881
zbtb33.S	Dev > Reg	0.193751	-0.193751		zbtb33.S	Dev > Reg	-0.798093	0.798093
kif3a.S	Dev > Reg	0.261273	-0.261273		kif3a.S	Dev > Reg	-0.656171	0.656171
Xelaev18034799m	Dev > Reg	0.124125	-0.124125		Xelaev18034799m	Dev > Reg	-1.13483	1.13483
timm21.S	Dev > Reg	0.170755	-0.170755		timm21.S	Dev > Reg	0.254813	-0.254813
slc27a6.L	Dev > Reg	0.177324	-0.177324		slc27a6.L	Dev > Reg	0.082467	-0.082467
snrpb.L	Dev > Reg	0.567417	-0.567417		snrpb.L	Dev > Reg	0.0253042	-0.0253042
stau2.S	Dev > Reg	0.17057	-0.17057		stau2.S	Dev > Reg	0.1008	-0.1008
LOC108702499	Dev > Reg	0.801937	-0.801937		LOC108702499	Dev > Reg	0.247256	-0.247256
sall4.L	Dev > Reg	0.377966	-0.377966		sall4.L	Dev > Reg	-1.44803	1.44803
vwde.L	Dev > Reg	0.252872	-0.252872		vwde.L	Dev > Reg	0.90303	-0.90303
ndufs7.S	Dev > Reg	0.183966	-0.183966		ndufs7.S	Dev > Reg	0.205741	-0.205741
mrpl13.S	Dev > Reg	0.295257	-0.295257		mrpl13.S	Dev > Reg	-0.00491706	0.00491706
ptch1.L	Dev > Reg	0.22123	-0.22123		ptch1.L	Dev > Reg	0.536679	-0.536679
tmem209.S	Dev > Reg	0.148879	-0.148879		tmem209.S	Dev > Reg	0.212486	-0.212486
thoc5.S	Dev > Reg	0.265374	-0.265374		thoc5.S	Dev > Reg	0.0756553	-0.0756553
homer3.L	Dev > Reg	0.223304	-0.223304		homer3.L	Dev > Reg	0.273302	-0.273302
LOC108708614	Dev > Reg	0.244226	-0.244226		LOC108708614	Dev > Reg	0.430673	-0.430673
vwc2l.2.L	Dev > Reg	0.380748	-0.380748		vwc2l.2.L	Dev > Reg	0.224506	-0.224506
LOC108708684	Dev > Reg	0.167275	-0.167275		LOC108708684	Dev > Reg	0.592531	-0.592531
rbp1.L	Dev > Reg	0.445576	-0.445576		rbp1.L	Dev > Reg	-1.57399	1.57399
Xelaev18039313m	Dev > Reg	0.165585	-0.165585		Xelaev18039313m	Dev > Reg	1.43177	-1.43177
uqcrb.L	Dev > Reg	0.191842	-0.191842		uqcrb.L	Dev > Reg	0.366801	-0.366801
sobp.L	Dev > Reg	0.177129	-0.177129		sobp.L	Dev > Reg	0.889728	-0.889728
aimp1.S	Dev > Reg	0.475461	-0.475461		aimp1.S	Dev > Reg	1.74951	-1.74951
LOC108717036	Dev > Reg	0.237353	-0.237353		LOC108717036	Dev > Reg	1.03518	-1.03518
LOC108708936	Dev > Reg	0.23175	-0.23175		LOC108708936	Dev > Reg	0.637493	-0.637493
c1orf198.L	Dev > Reg	0.217451	-0.217451		c1orf198.L	Dev > Reg	0.40455	-0.40455
med31.L	Dev > Reg	0.221438	-0.221438		med31.L	Dev > Reg	0.178862	-0.178862
rps10	Dev > Reg	0.731498	-0.731498		rps10	Dev > Reg	0.104697	-0.104697
sema6a.L	Dev > Reg	0.205158	-0.205158		sema6a.L	Dev > Reg	0.530987	-0.530987
nmt1.S	Dev > Reg	0.147452	-0.147452		nmt1.S	Dev > Reg	0.264685	-0.264685
eif3e.L	Dev > Reg	0.432938	-0.432938		eif3e.L	Dev > Reg	0.201223	-0.201223
igf1r.S	Dev > Reg	0.202165	-0.202165		igf1r.S	Dev > Reg	-0.6853	0.6853
prrx1.S	Dev > Reg	0.399167	-0.399167		prrx1.S	Dev > Reg	-0.688392	0.688392
Xelaev18017442m	Dev > Reg	0.179894	-0.179894		Xelaev18017442m	Dev > Reg	-1.20668	1.20668
prpf38b.L	Dev > Reg	0.207899	-0.207899		prpf38b.L	Dev > Reg	-0.76931	0.76931
fbxo46.L	Dev > Reg	0.139651	-0.139651		fbxo46.L	Dev > Reg	0.247681	-0.247681
LOC108700059	Dev > Reg	0.201537	-0.201537		LOC108700059	Dev > Reg	0.693724	-0.693724
sptbn1.L	Dev > Reg	0.225816	-0.225816		sptbn1.L	Dev > Reg	0.33673	-0.33673
ackr3.S	Dev > Reg	0.172408	-0.172408		ackr3.S	Dev > Reg	0.434676	-0.434676
LOC108719795	Dev > Reg	0.163081	-0.163081		LOC108719795	Dev > Reg	-0.90829	0.90829
tfam.L	Dev > Reg	0.174635	-0.174635		tfam.L	Dev > Reg	0.099725	-0.099725
bcl7a.L	Dev > Reg	0.20469	-0.20469		bcl7a.L	Dev > Reg	-0.552678	0.552678
LOC108697538	Dev > Reg	0.128526	-0.128526		LOC108697538	Dev > Reg	-0.616366	0.616366
LOC108710952	Dev > Reg	0.782452	-0.782452		LOC108710952	Dev > Reg	0.0837685	-0.0837685
LOC108720121	Dev > Reg	0.175164	-0.175164		LOC108720121	Dev > Reg	-0.929928	0.929928
esco2.S	Dev > Reg	0.197571	-0.197571		esco2.S	Dev > Reg	0.549573	-0.549573
tfdp2.S	Dev > Reg	0.24331	-0.24331		tfdp2.S	Dev > Reg	0.374321	-0.374321
med15.L	Dev > Reg	0.29079	-0.29079		med15.L	Dev > Reg	-0.561295	0.561295
LOC108709733	Dev > Reg	0.220053	-0.220053		LOC108709733	Dev > Reg	0.341298	-0.341298
dis3l.L	Dev > Reg	0.184456	-0.184456		dis3l.L	Dev > Reg	0.186141	-0.186141
zbtb48.L	Dev > Reg	0.155584	-0.155584		zbtb48.L	Dev > Reg	0.534735	-0.534735
g6pc-like.1.L	Dev > Reg	0.0388742	-0.0388742		g6pc-like.1.L	Dev > Reg	1.27101	-1.27101
hmgn2.L	Dev > Reg	0.393454	-0.393454		hmgn2.L	Dev > Reg	0.300556	-0.300556
ankrd10.L	Dev > Reg	0.306666	-0.306666		ankrd10.L	Dev > Reg	-0.652692	0.652692
cct5b	Dev > Reg	0.564294	-0.564294		cct5b	Dev > Reg	0.00978788	-0.00978788
wdr83.L	Dev > Reg	0.222087	-0.222087		wdr83.L	Dev > Reg	0.700858	-0.700858
rplp2.L	Dev > Reg	0.77005	-0.77005		rplp2.L	Dev > Reg	0.103683	-0.103683
phax.L	Dev > Reg	0.247263	-0.247263		phax.L	Dev > Reg	0.179979	-0.179979
LOC108719175	Dev > Reg	0.189921	-0.189921		LOC108719175	Dev > Reg	1.39612	-1.39612
yeats4.S	Dev > Reg	0.149242	-0.149242		yeats4.S	Dev > Reg	-0.592604	0.592604
bivm.L	Dev > Reg	0.161602	-0.161602		bivm.L	Dev > Reg	0.140644	-0.140644
sema6d.L	Dev > Reg	0.199383	-0.199383		sema6d.L	Dev > Reg	1.38725	-1.38725
sgol1.L	Dev > Reg	0.189482	-0.189482		sgol1.L	Dev > Reg	0.304927	-0.304927
MGC86492.S	Dev > Reg	0.215182	-0.215182		MGC86492.S	Dev > Reg	-0.824507	0.824507
boc.S	Dev > Reg	0.252986	-0.252986		boc.S	Dev > Reg	0.230193	-0.230193
fgfr1.S	Dev > Reg	0.297441	-0.297441		fgfr1.S	Dev > Reg	0.3335	-0.3335
ndufb8.L	Dev > Reg	0.229165	-0.229165		ndufb8.L	Dev > Reg	0.2111	-0.2111
LOC108717147	Dev > Reg	0.165204	-0.165204		LOC108717147	Dev > Reg	0.374068	-0.374068
ncapg2.L	Dev > Reg	0.113168	-0.113168		ncapg2.L	Dev > Reg	0.415477	-0.415477
LOC108700888	Dev > Reg	0.165194	-0.165194		LOC108700888	Dev > Reg	0.116853	-0.116853
bdh2.L	Dev > Reg	0.294481	-0.294481		bdh2.L	Dev > Reg	-0.752516	0.752516
LOC108704180	Dev > Reg	0.158866	-0.158866		LOC108704180	Dev > Reg	0.311179	-0.311179
ift74.L	Dev > Reg	0.176063	-0.176063		ift74.L	Dev > Reg	0.986974	-0.986974
mcm2.L	Dev > Reg	0.256366	-0.256366		mcm2.L	Dev > Reg	0.149281	-0.149281
hdgf.S	Dev > Reg	0.366474	-0.366474		hdgf.S	Dev > Reg	0.376468	-0.376468
nusap1.S	Dev > Reg	0.236431	-0.236431		nusap1.S	Dev > Reg	0.39893	-0.39893
ntn3.L	Dev > Reg	0.130067	-0.130067		ntn3.L	Dev > Reg	1.18448	-1.18448
eif3g.S	Dev > Reg	0.481475	-0.481475		eif3g.S	Dev > Reg	0.172671	-0.172671
rps25.L	Dev > Reg	0.809144	-0.809144		rps25.L	Dev > Reg	0.133885	-0.133885
LOC108703801	Dev > Reg	0.214825	-0.214825		LOC108703801	Dev > Reg	-0.80625	0.80625
LOC108711724	Dev > Reg	0.28921	-0.28921		LOC108711724	Dev > Reg	-1.07242	1.07242
rps3a.S	Dev > Reg	0.762549	-0.762549		rps3a.S	Dev > Reg	0.330931	-0.330931
Xelaev18030689m	Dev > Reg	0.167642	-0.167642		Xelaev18030689m	Dev > Reg	102.257	-102.257
slc2a4.L	Dev > Reg	0.157179	-0.157179		slc2a4.L	Dev > Reg	1.363	-1.363
foxr1.L	Dev > Reg	0.265791	-0.265791		foxr1.L	Dev > Reg	1.18162	-1.18162
tspan17.L	Dev > Reg	0.0908367	-0.0908367		tspan17.L	Dev > Reg	0.412966	-0.412966
emp2.L	Dev > Reg	0.280038	-0.280038		emp2.L	Dev > Reg	0.0508312	-0.0508312
tef.S	Dev > Reg	0.227119	-0.227119		tef.S	Dev > Reg	0.575653	-0.575653
rpl5.S	Dev > Reg	0.694545	-0.694545		rpl5.S	Dev > Reg	0.262321	-0.262321
robo3.S	Dev > Reg	0.205524	-0.205524		robo3.S	Dev > Reg	-2.38019	2.38019
akap1.S	Dev > Reg	0.184532	-0.184532		akap1.S	Dev > Reg	0.473466	-0.473466
lmnb3.L	Dev > Reg	0.274203	-0.274203		lmnb3.L	Dev > Reg	0.941151	-0.941151
cfap45.L	Dev > Reg	0.149786	-0.149786		cfap45.L	Dev > Reg	0.75363	-0.75363
hgd.L	Dev > Reg	0.225065	-0.225065		hgd.L	Dev > Reg	0.341862	-0.341862
rpl13.S	Dev > Reg	0.706089	-0.706089		rpl13.S	Dev > Reg	0.254246	-0.254246
asxl1.S	Dev > Reg	0.145435	-0.145435		asxl1.S	Dev > Reg	-0.626063	0.626063
wnt7b.L	Dev > Reg	0.124019	-0.124019		wnt7b.L	Dev > Reg	-1.35179	1.35179
LOC108696656	Dev > Reg	0.290826	-0.290826		LOC108696656	Dev > Reg	-0.594926	0.594926
rps5.S	Dev > Reg	0.75326	-0.75326		rps5.S	Dev > Reg	0.113373	-0.113373
pno1.L	Dev > Reg	0.455233	-0.455233		pno1.L	Dev > Reg	0.325918	-0.325918
cenpc.L	Dev > Reg	0.141394	-0.141394		cenpc.L	Dev > Reg	0.31887	-0.31887
fgfr2.L	Dev > Reg	0.231466	-0.231466		fgfr2.L	Dev > Reg	0.491952	-0.491952
ccdc28b.L	Dev > Reg	0.229855	-0.229855		ccdc28b.L	Dev > Reg	0.315353	-0.315353
gdpd5.S	Dev > Reg	0.130071	-0.130071		gdpd5.S	Dev > Reg	1.68145	-1.68145
maml1.L	Dev > Reg	0.163486	-0.163486		maml1.L	Dev > Reg	-0.664004	0.664004
alpk3.S	Dev > Reg	0.211523	-0.211523		alpk3.S	Dev > Reg	4.05074	-4.05074
LOC108710735	Dev > Reg	0.260014	-0.260014		LOC108710735	Dev > Reg	0.781227	-0.781227
cpz.S	Dev > Reg	0.27745	-0.27745		cpz.S	Dev > Reg	-1.37568	1.37568
ndst1.S	Dev > Reg	0.203107	-0.203107		ndst1.S	Dev > Reg	0.0515142	-0.0515142
fads1.S	Dev > Reg	0.174748	-0.174748		fads1.S	Dev > Reg	0.288527	-0.288527
LOC108698269	Dev > Reg	0.102538	-0.102538		LOC108698269	Dev > Reg	0.621688	-0.621688
LOC108718191	Dev > Reg	0.247607	-0.247607		LOC108718191	Dev > Reg	-1.03276	1.03276
cdo1.L	Dev > Reg	0.230883	-0.230883		cdo1.L	Dev > Reg	1.1166	-1.1166
f5.L	Dev > Reg	0.212316	-0.212316		f5.L	Dev > Reg	0.50471	-0.50471
rpl12.S	Dev > Reg	0.670114	-0.670114		rpl12.S	Dev > Reg	0.195815	-0.195815
LOC108714373	Dev > Reg	0.186938	-0.186938		LOC108714373	Dev > Reg	0.148105	-0.148105
egr1.L	Dev > Reg	0.489143	-0.489143		egr1.L	Dev > Reg	1.07555	-1.07555
Xetrov90026715m.L	Dev > Reg	0.454131	-0.454131		Xetrov90026715m.L	Dev > Reg	-0.966276	0.966276
hmces.L	Dev > Reg	0.274111	-0.274111		hmces.L	Dev > Reg	0.403289	-0.403289
nsg1.L	Dev > Reg	0.490498	-0.490498		nsg1.L	Dev > Reg	-0.873199	0.873199
LOC101027289	Dev > Reg	0.297155	-0.297155		LOC101027289	Dev > Reg	2.39726	-2.39726
gprc5c.L	Dev > Reg	0.15972	-0.15972		gprc5c.L	Dev > Reg	-1.38795	1.38795
lgr4.S	Dev > Reg	0.207762	-0.207762		lgr4.S	Dev > Reg	0.35591	-0.35591
mdh1.L	Dev > Reg	0.308345	-0.308345		mdh1.L	Dev > Reg	0.81353	-0.81353
gpatch8.L	Dev > Reg	0.177822	-0.177822		gpatch8.L	Dev > Reg	-0.692635	0.692635
tcf12.S	Dev > Reg	0.305587	-0.305587		tcf12.S	Dev > Reg	0.142965	-0.142965
gnl2.L	Dev > Reg	0.428705	-0.428705		gnl2.L	Dev > Reg	0.0370485	-0.0370485
slco5a1.S	Dev > Reg	0.220154	-0.220154		slco5a1.S	Dev > Reg	-0.707143	0.707143
gtse1.L	Dev > Reg	0.191882	-0.191882		gtse1.L	Dev > Reg	0.241392	-0.241392
LOC108696945	Dev > Reg	0.230545	-0.230545		LOC108696945	Dev > Reg	1.15973	-1.15973
LOC108707564	Dev > Reg	0.237444	-0.237444		LOC108707564	Dev > Reg	0.4215	-0.4215
LOC733421	Dev > Reg	0.17141	-0.17141		LOC733421	Dev > Reg	0.770154	-0.770154
rpl32.L	Dev > Reg	0.795036	-0.795036		rpl32.L	Dev > Reg	0.0632708	-0.0632708
rgma.L	Dev > Reg	0.310722	-0.310722		rgma.L	Dev > Reg	2.35147	-2.35147
LOC108705922	Dev > Reg	0.273184	-0.273184		LOC108705922	Dev > Reg	-1.94886	1.94886
ush1g.S	Dev > Reg	0.162491	-0.162491		ush1g.S	Dev > Reg	-1.02075	1.02075
msx1.S	Dev > Reg	0.0694387	-0.0694387		msx1.S	Dev > Reg	-1.09839	1.09839
LOC108718680	Dev > Reg	0.329722	-0.329722		LOC108718680	Dev > Reg	0.912386	-0.912386
ddx39b.L	Dev > Reg	0.293091	-0.293091		ddx39b.L	Dev > Reg	0.0629836	-0.0629836
adam22.L	Dev > Reg	0.122221	-0.122221		adam22.L	Dev > Reg	-0.838649	0.838649
nova1.L	Dev > Reg	0.176617	-0.176617		nova1.L	Dev > Reg	0.296814	-0.296814
LOC108715006	Dev > Reg	0.199494	-0.199494		LOC108715006	Dev > Reg	-0.77642	0.77642
LOC108708636	Dev > Reg	0.179939	-0.179939		LOC108708636	Dev > Reg	1.05798	-1.05798
LOC108715827	Dev > Reg	0.0611615	-0.0611615		LOC108715827	Dev > Reg	-1.01639	1.01639
mat2a.S	Dev > Reg	0.231339	-0.231339		mat2a.S	Dev > Reg	0.364002	-0.364002
kif11.L	Dev > Reg	0.171027	-0.171027		kif11.L	Dev > Reg	0.190163	-0.190163
LOC108713125	Dev > Reg	0.180386	-0.180386		LOC108713125	Dev > Reg	99.8611	-99.8611
hoxa11.S	Dev > Reg	0.292878	-0.292878		hoxa11.S	Dev > Reg	-0.874407	0.874407
erg.S	Dev > Reg	0.181515	-0.181515		erg.S	Dev > Reg	0.384488	-0.384488
LOC108705278	Dev > Reg	0.172422	-0.172422		LOC108705278	Dev > Reg	0.468659	-0.468659
six1.S	Dev > Reg	0.1564	-0.1564		six1.S	Dev > Reg	2.66529	-2.66529
serbp1.L	Dev > Reg	0.637669	-0.637669		serbp1.L	Dev > Reg	0.184748	-0.184748
cacna1s.S	Dev > Reg	0.0871943	-0.0871943		cacna1s.S	Dev > Reg	4.91092	-4.91092
LOC108698093	Dev > Reg	0.160167	-0.160167		LOC108698093	Dev > Reg	0.134842	-0.134842
hsd11b2.L	Dev > Reg	0.14111	-0.14111		hsd11b2.L	Dev > Reg	1.32332	-1.32332
spry4.S	Dev > Reg	0.158385	-0.158385		spry4.S	Dev > Reg	0.537583	-0.537583
ddx21.L	Dev > Reg	0.645531	-0.645531		ddx21.L	Dev > Reg	0.178003	-0.178003
wasf1.S	Dev > Reg	0.176221	-0.176221		wasf1.S	Dev > Reg	0.519084	-0.519084
LOC108715171	Dev > Reg	0.414543	-0.414543		LOC108715171	Dev > Reg	0.555158	-0.555158
ctdsp2.L	Dev > Reg	0.32387	-0.32387		ctdsp2.L	Dev > Reg	0.663772	-0.663772
LOC108711736	Dev > Reg	0.118122	-0.118122		LOC108711736	Dev > Reg	-1.87633	1.87633
mapt.S	Dev > Reg	0.445038	-0.445038		mapt.S	Dev > Reg	0.599198	-0.599198
rpl13a.L	Dev > Reg	0.753435	-0.753435		rpl13a.L	Dev > Reg	0.207969	-0.207969
LOC108695434	Dev > Reg	0.148088	-0.148088		LOC108695434	Dev > Reg	0.270179	-0.270179
dck.1.L	Dev > Reg	0.099919	-0.099919		dck.1.L	Dev > Reg	0.395054	-0.395054
bcl9.S	Dev > Reg	0.35318	-0.35318		bcl9.S	Dev > Reg	-0.578528	0.578528
sox11.S	Dev > Reg	0.449241	-0.449241		sox11.S	Dev > Reg	0.525991	-0.525991
polg2.L	Dev > Reg	0.13773	-0.13773		polg2.L	Dev > Reg	0.765388	-0.765388
MGC81028	Dev > Reg	0.489519	-0.489519		MGC81028	Dev > Reg	0.158197	-0.158197
LOC108717615	Dev > Reg	0.114604	-0.114604		LOC108717615	Dev > Reg	0.491168	-0.491168
akap2.S	Dev > Reg	0.1894	-0.1894		akap2.S	Dev > Reg	-0.726389	0.726389
dnajc7.S	Dev > Reg	0.333583	-0.333583		dnajc7.S	Dev > Reg	0.0811967	-0.0811967
rpsa.S	Dev > Reg	0.672274	-0.672274		rpsa.S	Dev > Reg	0.494497	-0.494497
toe1.S	Dev > Reg	0.100075	-0.100075		toe1.S	Dev > Reg	0.219804	-0.219804
smoc1.L	Dev > Reg	0.139156	-0.139156		smoc1.L	Dev > Reg	0.343053	-0.343053
foxk2.S	Dev > Reg	0.264311	-0.264311		foxk2.S	Dev > Reg	0.244322	-0.244322
LOC108705646	Dev > Reg	0.12302	-0.12302		LOC108705646	Dev > Reg	-1.66345	1.66345
sp1.L	Dev > Reg	0.30278	-0.30278		sp1.L	Dev > Reg	-0.56921	0.56921
eif3c.L	Dev > Reg	0.486946	-0.486946		eif3c.L	Dev > Reg	-0.0664968	0.0664968
rpa1.L	Dev > Reg	0.261542	-0.261542		rpa1.L	Dev > Reg	0.359029	-0.359029
mrps34.S	Dev > Reg	0.247201	-0.247201		mrps34.S	Dev > Reg	0.261283	-0.261283
caprin1.L	Dev > Reg	0.350071	-0.350071		caprin1.L	Dev > Reg	0.037206	-0.037206
twsg2.S	Dev > Reg	0.410232	-0.410232		twsg2.S	Dev > Reg	-1.00434	1.00434
c2orf42.L	Dev > Reg	0.124172	-0.124172		c2orf42.L	Dev > Reg	-0.716782	0.716782
amotl1.S	Dev > Reg	0.128893	-0.128893		amotl1.S	Dev > Reg	-0.618733	0.618733
LOC108698313	Dev > Reg	0.11935	-0.11935		LOC108698313	Dev > Reg	-0.732211	0.732211
dhfr.S	Dev > Reg	0.193939	-0.193939		dhfr.S	Dev > Reg	-1.38213	1.38213
c7.S	Dev > Reg	0.289425	-0.289425		c7.S	Dev > Reg	2.32044	-2.32044
LOC108701027	Dev > Reg	0.727925	-0.727925		LOC108701027	Dev > Reg	0.0306064	-0.0306064
pycard.S	Dev > Reg	0.232481	-0.232481		pycard.S	Dev > Reg	-2.06585	2.06585
hnrnpa2b1.S	Dev > Reg	0.538281	-0.538281		hnrnpa2b1.S	Dev > Reg	-0.633537	0.633537
clybl.L	Dev > Reg	0.156622	-0.156622		clybl.L	Dev > Reg	0.538889	-0.538889
tmem56.2.L	Dev > Reg	0.136407	-0.136407		tmem56.2.L	Dev > Reg	0.375937	-0.375937
kifap3.L	Dev > Reg	0.205788	-0.205788		kifap3.L	Dev > Reg	-0.685185	0.685185
LOC108701212	Dev > Reg	0.201902	-0.201902		LOC108701212	Dev > Reg	-0.943209	0.943209
marcks.S	Dev > Reg	0.342383	-0.342383		marcks.S	Dev > Reg	-0.0196685	0.0196685
ptch2.L	Dev > Reg	0.171769	-0.171769		ptch2.L	Dev > Reg	0.550258	-0.550258
d2hgdh.S	Dev > Reg	0.195992	-0.195992		d2hgdh.S	Dev > Reg	0.185996	-0.185996
fli1.L	Dev > Reg	0.280938	-0.280938		fli1.L	Dev > Reg	-0.710969	0.710969
cdca2-like.L	Dev > Reg	0.115137	-0.115137		cdca2-like.L	Dev > Reg	0.198573	-0.198573
pcbd1.L	Dev > Reg	0.329852	-0.329852		pcbd1.L	Dev > Reg	0.705273	-0.705273
slc9a3r2.S	Dev > Reg	0.330035	-0.330035		slc9a3r2.S	Dev > Reg	0.302745	-0.302745
LOC108702925	Dev > Reg	0.141547	-0.141547		LOC108702925	Dev > Reg	-1.11309	1.11309
fam163b.L	Dev > Reg	0.216594	-0.216594		fam163b.L	Dev > Reg	-1.25909	1.25909
tspan3.S	Dev > Reg	0.255467	-0.255467		tspan3.S	Dev > Reg	0.155051	-0.155051
syt11.S	Dev > Reg	0.134664	-0.134664		syt11.S	Dev > Reg	-0.763521	0.763521
nmrk2.L	Dev > Reg	0.191174	-0.191174		nmrk2.L	Dev > Reg	2.79582	-2.79582
stil.L	Dev > Reg	0.132908	-0.132908		stil.L	Dev > Reg	0.467623	-0.467623
LOC108713268	Dev > Reg	0.199741	-0.199741		LOC108713268	Dev > Reg	0.902171	-0.902171
LOC100495010.S	Dev > Reg	0.141955	-0.141955		LOC100495010.S	Dev > Reg	0.223723	-0.223723
pitx1.L	Dev > Reg	0.433335	-0.433335		pitx1.L	Dev > Reg	0.432494	-0.432494
LOC108704199	Dev > Reg	0.134814	-0.134814		LOC108704199	Dev > Reg	-0.727991	0.727991
nusap1.L	Dev > Reg	0.137208	-0.137208		nusap1.L	Dev > Reg	0.198595	-0.198595
lmo4.2.S	Dev > Reg	0.203989	-0.203989		lmo4.2.S	Dev > Reg	0.18151	-0.18151
fam171a1.L	Dev > Reg	0.216033	-0.216033		fam171a1.L	Dev > Reg	0.0576973	-0.0576973
ddx17.L	Dev > Reg	0.474235	-0.474235		ddx17.L	Dev > Reg	0.0984974	-0.0984974
haus5.L	Dev > Reg	0.180703	-0.180703		haus5.L	Dev > Reg	0.416229	-0.416229
vit.L	Dev > Reg	0.136618	-0.136618		vit.L	Dev > Reg	-1.30134	1.30134
LOC108701499	Dev > Reg	0.386755	-0.386755		LOC108701499	Dev > Reg	-0.590026	0.590026
rab30.S	Dev > Reg	0.1512	-0.1512		rab30.S	Dev > Reg	-1.03274	1.03274
st7.S	Dev > Reg	0.146184	-0.146184		st7.S	Dev > Reg	0.791093	-0.791093
gatsl2.L	Dev > Reg	0.218334	-0.218334		gatsl2.L	Dev > Reg	0.360204	-0.360204
tspan7.S	Dev > Reg	0.231344	-0.231344		tspan7.S	Dev > Reg	0.421391	-0.421391
rpl18a.L	Dev > Reg	0.749766	-0.749766		rpl18a.L	Dev > Reg	0.148207	-0.148207
LOC108698163	Dev > Reg	0.205551	-0.205551		LOC108698163	Dev > Reg	-0.494679	0.494679
LOC108708554	Dev > Reg	0.120817	-0.120817		LOC108708554	Dev > Reg	0.178204	-0.178204
rps17.S	Dev > Reg	0.789948	-0.789948		rps17.S	Dev > Reg	0.160451	-0.160451
twist1.L	Dev > Reg	0.344371	-0.344371		twist1.L	Dev > Reg	-0.801138	0.801138
ank3.S	Dev > Reg	0.164837	-0.164837		ank3.S	Dev > Reg	0.562315	-0.562315
LOC108714217	Dev > Reg	0.120951	-0.120951		LOC108714217	Dev > Reg	-0.925091	0.925091
hpd.L	Dev > Reg	0.234116	-0.234116		hpd.L	Dev > Reg	0.982102	-0.982102
atl2-like.S	Dev > Reg	0.099966	-0.099966		atl2-like.S	Dev > Reg	0.639068	-0.639068
LOC108719387	Dev > Reg	0.147908	-0.147908		LOC108719387	Dev > Reg	0.34806	-0.34806
aldh7a1.L	Dev > Reg	0.177334	-0.177334		aldh7a1.L	Dev > Reg	0.362116	-0.362116
LOC108700346	Dev > Reg	0.183527	-0.183527		LOC108700346	Dev > Reg	1.77334	-1.77334
rps15a.S	Dev > Reg	0.724497	-0.724497		rps15a.S	Dev > Reg	0.0114387	-0.0114387
gpkow.L	Dev > Reg	0.16133	-0.16133		gpkow.L	Dev > Reg	-0.638372	0.638372
dxo.L	Dev > Reg	0.154988	-0.154988		dxo.L	Dev > Reg	0.220154	-0.220154
znf214	Dev > Reg	0.124023	-0.124023		znf214	Dev > Reg	-0.788362	0.788362
rps15.L	Dev > Reg	0.698398	-0.698398		rps15.L	Dev > Reg	0.225592	-0.225592
LOC108703225	Dev > Reg	0.732756	-0.732756		LOC108703225	Dev > Reg	0.339561	-0.339561
comt.L	Dev > Reg	0.231029	-0.231029		comt.L	Dev > Reg	0.427779	-0.427779
LOC108710820	Dev > Reg	0.778412	-0.778412		LOC108710820	Dev > Reg	0.139669	-0.139669
LOC108712914	Dev > Reg	0.164057	-0.164057		LOC108712914	Dev > Reg	1.06413	-1.06413
srsf3.S	Dev > Reg	0.597652	-0.597652		srsf3.S	Dev > Reg	-0.434992	0.434992
khsrp.L	Dev > Reg	0.365539	-0.365539		khsrp.L	Dev > Reg	0.0577403	-0.0577403
dnpep.S	Dev > Reg	0.133472	-0.133472		dnpep.S	Dev > Reg	0.280585	-0.280585
limch1.S	Dev > Reg	0.245494	-0.245494		limch1.S	Dev > Reg	1.23355	-1.23355
LOC108702869	Dev > Reg	0.796034	-0.796034		LOC108702869	Dev > Reg	0.127839	-0.127839
prrc2a.S	Dev > Reg	0.386403	-0.386403		prrc2a.S	Dev > Reg	-0.0344978	0.0344978
elk4.S	Dev > Reg	0.185485	-0.185485		elk4.S	Dev > Reg	-1.04586	1.04586
rps16.S	Dev > Reg	0.650296	-0.650296		rps16.S	Dev > Reg	0.21224	-0.21224
LOC108718130	Dev > Reg	0.154708	-0.154708		LOC108718130	Dev > Reg	-1.4212	1.4212
kansl1l.L	Dev > Reg	0.171157	-0.171157		kansl1l.L	Dev > Reg	0.644103	-0.644103
LOC108697272	Dev > Reg	0.229619	-0.229619		LOC108697272	Dev > Reg	-0.645654	0.645654
LOC446274	Dev > Reg	0.391394	-0.391394		LOC446274	Dev > Reg	0.823188	-0.823188
naa40.L	Dev > Reg	0.459017	-0.459017		naa40.L	Dev > Reg	-0.560404	0.560404
smarca4.S	Dev > Reg	0.598129	-0.598129		smarca4.S	Dev > Reg	-0.855805	0.855805
sgcd.L	Dev > Reg	0.127939	-0.127939		sgcd.L	Dev > Reg	3.12806	-3.12806
igfbp2.S	Dev > Reg	0.231529	-0.231529		igfbp2.S	Dev > Reg	-1.47247	1.47247
per3.S	Dev > Reg	0.191051	-0.191051		per3.S	Dev > Reg	0.647036	-0.647036
mex3c.S	Dev > Reg	0.172441	-0.172441		mex3c.S	Dev > Reg	-1.11318	1.11318
cdca4.L	Dev > Reg	0.227748	-0.227748		cdca4.L	Dev > Reg	-0.913789	0.913789
rps4	Dev > Reg	0.810113	-0.810113		rps4	Dev > Reg	0.326277	-0.326277
stau2.L	Dev > Reg	0.200336	-0.200336		stau2.L	Dev > Reg	0.0746566	-0.0746566
plxnb3.S	Dev > Reg	0.169814	-0.169814		plxnb3.S	Dev > Reg	-0.619377	0.619377
npnt.S	Dev > Reg	0.130979	-0.130979		npnt.S	Dev > Reg	0.939853	-0.939853
LOC108695307	Dev > Reg	0.340361	-0.340361		LOC108695307	Dev > Reg	0.374373	-0.374373
LOC108699920	Dev > Reg	0.246652	-0.246652		LOC108699920	Dev > Reg	-0.897592	0.897592
rpl27.L	Dev > Reg	0.729511	-0.729511		rpl27.L	Dev > Reg	0.162089	-0.162089
LOC108701628	Dev > Reg	0.147387	-0.147387		LOC108701628	Dev > Reg	0.197334	-0.197334
eif3k.S	Dev > Reg	0.4701	-0.4701		eif3k.S	Dev > Reg	0.0831038	-0.0831038
mex3c.L	Dev > Reg	0.136482	-0.136482		mex3c.L	Dev > Reg	-0.981721	0.981721
rpl18.L	Dev > Reg	0.778959	-0.778959		rpl18.L	Dev > Reg	0.301505	-0.301505
mvb12b.S	Dev > Reg	0.193954	-0.193954		mvb12b.S	Dev > Reg	0.353909	-0.353909
soga1.S	Dev > Reg	0.188679	-0.188679		soga1.S	Dev > Reg	-0.947266	0.947266
rps14.L	Dev > Reg	0.726617	-0.726617		rps14.L	Dev > Reg	0.187702	-0.187702
chd7.L	Dev > Reg	0.460966	-0.460966		chd7.L	Dev > Reg	-1.85401	1.85401
LOC397764	Dev > Reg	0.324875	-0.324875		LOC397764	Dev > Reg	-1.1788	1.1788
ift27.L	Dev > Reg	0.147144	-0.147144		ift27.L	Dev > Reg	0.39379	-0.39379
znf644.L	Dev > Reg	0.244139	-0.244139		znf644.L	Dev > Reg	-0.640386	0.640386
rarg.S	Dev > Reg	0.258347	-0.258347		rarg.S	Dev > Reg	-0.647734	0.647734
e2f7.L	Dev > Reg	0.136294	-0.136294		e2f7.L	Dev > Reg	0.37739	-0.37739
hnrnpm.L	Dev > Reg	0.386617	-0.386617		hnrnpm.L	Dev > Reg	-0.50206	0.50206
ttc39c.S	Dev > Reg	0.142421	-0.142421		ttc39c.S	Dev > Reg	0.196246	-0.196246
nudt13.L	Dev > Reg	0.0946257	-0.0946257		nudt13.L	Dev > Reg	0.773528	-0.773528
LOC108709895	Dev > Reg	0.260431	-0.260431		LOC108709895	Dev > Reg	0.829121	-0.829121
LOC108696788	Dev > Reg	0.116194	-0.116194		LOC108696788	Dev > Reg	-0.986022	0.986022
pter.L	Dev > Reg	0.122973	-0.122973		pter.L	Dev > Reg	0.3462	-0.3462
wnt5a.L	Dev > Reg	0.320839	-0.320839		wnt5a.L	Dev > Reg	0.605564	-0.605564
nap1l1.L	Dev > Reg	0.560255	-0.560255		nap1l1.L	Dev > Reg	0.156283	-0.156283
msl3.S	Dev > Reg	0.124826	-0.124826		msl3.S	Dev > Reg	0.299137	-0.299137
tbx3.L	Dev > Reg	0.144576	-0.144576		tbx3.L	Dev > Reg	0.5632	-0.5632
prr12.S	Dev > Reg	0.361386	-0.361386		prr12.S	Dev > Reg	0.2195	-0.2195
sema3a.L	Dev > Reg	0.24076	-0.24076		sema3a.L	Dev > Reg	0.592621	-0.592621
tmem56.L	Dev > Reg	0.261038	-0.261038		tmem56.L	Dev > Reg	0.251151	-0.251151
rps13.L	Dev > Reg	0.70358	-0.70358		rps13.L	Dev > Reg	0.228541	-0.228541
vstm4.L	Dev > Reg	0.290784	-0.290784		vstm4.L	Dev > Reg	0.285048	-0.285048
LOC108717361	Dev > Reg	0.205631	-0.205631		LOC108717361	Dev > Reg	0.271209	-0.271209
ccnt2.L	Dev > Reg	0.221613	-0.221613		ccnt2.L	Dev > Reg	-0.938061	0.938061
LOC108708344	Dev > Reg	0.230841	-0.230841		LOC108708344	Dev > Reg	0.258086	-0.258086
LOC108710218	Dev > Reg	0.177554	-0.177554		LOC108710218	Dev > Reg	-1.04637	1.04637
cd34.S	Dev > Reg	0.111891	-0.111891		cd34.S	Dev > Reg	-0.876862	0.876862
cpsf1.L	Dev > Reg	0.111227	-0.111227		cpsf1.L	Dev > Reg	0.121907	-0.121907
eif3l.L	Dev > Reg	0.412551	-0.412551		eif3l.L	Dev > Reg	0.0527423	-0.0527423
LOC108718134	Dev > Reg	0.256767	-0.256767		LOC108718134	Dev > Reg	0.204862	-0.204862
zbtb14.S	Dev > Reg	0.150093	-0.150093		zbtb14.S	Dev > Reg	0.336953	-0.336953
anp32b.L	Dev > Reg	0.388143	-0.388143		anp32b.L	Dev > Reg	0.00921865	-0.00921865
mrpl1.S	Dev > Reg	0.209813	-0.209813		mrpl1.S	Dev > Reg	0.109516	-0.109516
zmym4.L	Dev > Reg	0.154438	-0.154438		zmym4.L	Dev > Reg	0.03078	-0.03078
xnf7.L	Dev > Reg	0.291941	-0.291941		xnf7.L	Dev > Reg	-0.524508	0.524508
sdc3.L	Dev > Reg	0.263946	-0.263946		sdc3.L	Dev > Reg	-0.939993	0.939993
LOC108711478	Dev > Reg	0.179032	-0.179032		LOC108711478	Dev > Reg	-0.815032	0.815032
daam2.S	Dev > Reg	0.169231	-0.169231		daam2.S	Dev > Reg	-1.54938	1.54938
gcat.L	Dev > Reg	0.206593	-0.206593		gcat.L	Dev > Reg	1.19391	-1.19391
LOC108710975	Dev > Reg	0.146712	-0.146712		LOC108710975	Dev > Reg	0.607593	-0.607593
hist2h3d.L	Dev > Reg	0.530456	-0.530456		hist2h3d.L	Dev > Reg	-0.471042	0.471042
xarp.L	Dev > Reg	0.187974	-0.187974		xarp.L	Dev > Reg	0.0906736	-0.0906736
lpl.L	Dev > Reg	0.0512297	-0.0512297		lpl.L	Dev > Reg	0.99436	-0.99436
krt5.7.L	Dev > Reg	0.174695	-0.174695		krt5.7.L	Dev > Reg	0.482739	-0.482739
plin3.L	Dev > Reg	0.107156	-0.107156		plin3.L	Dev > Reg	0.184391	-0.184391
eif3k.L	Dev > Reg	0.404322	-0.404322		eif3k.L	Dev > Reg	0.278392	-0.278392
rps19.S	Dev > Reg	0.763916	-0.763916		rps19.S	Dev > Reg	0.136531	-0.136531
MGC82845	Dev > Reg	0.183408	-0.183408		MGC82845	Dev > Reg	-1.26969	1.26969
fras1.L	Dev > Reg	0.216671	-0.216671		fras1.L	Dev > Reg	1.15807	-1.15807
zrsr2.L	Dev > Reg	0.169615	-0.169615		zrsr2.L	Dev > Reg	-0.777863	0.777863
hdgf.L	Dev > Reg	0.376464	-0.376464		hdgf.L	Dev > Reg	0.46563	-0.46563
Xelaev18039786m	Dev > Reg	0.0824081	-0.0824081		Xelaev18039786m	Dev > Reg	0.272787	-0.272787
Xelaev18026353m	Dev > Reg	0.171428	-0.171428		Xelaev18026353m	Dev > Reg	-0.694359	0.694359
hp1bp3.S	Dev > Reg	0.498895	-0.498895		hp1bp3.S	Dev > Reg	0.353897	-0.353897
mrps9.L	Dev > Reg	0.314294	-0.314294		mrps9.L	Dev > Reg	0.0746426	-0.0746426
mum1.L	Dev > Reg	0.180812	-0.180812		mum1.L	Dev > Reg	0.105962	-0.105962
gnb2l1	Dev > Reg	0.795608	-0.795608		gnb2l1	Dev > Reg	0.251728	-0.251728
ccna2.L	Dev > Reg	0.222404	-0.222404		ccna2.L	Dev > Reg	0.259969	-0.259969
mcm2.S	Dev > Reg	0.242896	-0.242896		mcm2.S	Dev > Reg	0.252321	-0.252321
LOC108709423	Dev > Reg	0.0961875	-0.0961875		LOC108709423	Dev > Reg	0.197662	-0.197662
LOC108709581	Dev > Reg	0.362212	-0.362212		LOC108709581	Dev > Reg	-0.746749	0.746749
LOC108702870	Dev > Reg	0.736516	-0.736516		LOC108702870	Dev > Reg	0.13612	-0.13612
LOC108700345	Dev > Reg	0.129878	-0.129878		LOC108700345	Dev > Reg	-1.05209	1.05209
snrnp70.S	Dev > Reg	0.533742	-0.533742		snrnp70.S	Dev > Reg	-0.492914	0.492914
cd81.S	Dev > Reg	0.251046	-0.251046		cd81.S	Dev > Reg	0.371698	-0.371698
nme3.L	Dev > Reg	0.586397	-0.586397		nme3.L	Dev > Reg	0.202687	-0.202687
Xelaev18019831m	Dev > Reg	0.158531	-0.158531		Xelaev18019831m	Dev > Reg	-1.05922	1.05922
pigf.S	Dev > Reg	0.106092	-0.106092		pigf.S	Dev > Reg	0.0868115	-0.0868115
surf2.L	Dev > Reg	0.242317	-0.242317		surf2.L	Dev > Reg	0.290164	-0.290164
slit2.S	Dev > Reg	0.255155	-0.255155		slit2.S	Dev > Reg	0.45116	-0.45116
scml2.L	Dev > Reg	0.428773	-0.428773		scml2.L	Dev > Reg	0.407556	-0.407556
MGC114621	Dev > Reg	0.778315	-0.778315		MGC114621	Dev > Reg	0.187997	-0.187997
LOC108710994	Dev > Reg	0.214117	-0.214117		LOC108710994	Dev > Reg	0.0628643	-0.0628643
MGC80700	Dev > Reg	0.817729	-0.817729		MGC80700	Dev > Reg	0.125014	-0.125014
ldhd.L	Dev > Reg	0.176923	-0.176923		ldhd.L	Dev > Reg	0.553668	-0.553668
aurkb.L	Dev > Reg	0.212149	-0.212149		aurkb.L	Dev > Reg	0.27466	-0.27466
dpysl3.L	Dev > Reg	0.289829	-0.289829		dpysl3.L	Dev > Reg	-0.631165	0.631165
hells.L	Dev > Reg	0.31572	-0.31572		hells.L	Dev > Reg	0.319173	-0.319173
nmrk2.S	Dev > Reg	0.544131	-0.544131		nmrk2.S	Dev > Reg	1.07109	-1.07109
LOC108719738	Dev > Reg	0.288861	-0.288861		LOC108719738	Dev > Reg	-0.938589	0.938589
LOC108713977	Dev > Reg	0.148839	-0.148839		LOC108713977	Dev > Reg	1.2504	-1.2504
smad6.S	Dev > Reg	0.144115	-0.144115		smad6.S	Dev > Reg	0.325879	-0.325879
LOC108716057	Dev > Reg	0.241311	-0.241311		LOC108716057	Dev > Reg	-0.475826	0.475826
fbxl7.L	Dev > Reg	0.160544	-0.160544		fbxl7.L	Dev > Reg	-1.07903	1.07903
sema3d.S	Dev > Reg	0.161619	-0.161619		sema3d.S	Dev > Reg	0.722022	-0.722022
aass.L	Dev > Reg	0.242611	-0.242611		aass.L	Dev > Reg	0.360975	-0.360975
ylpm1.L	Dev > Reg	0.270546	-0.270546		ylpm1.L	Dev > Reg	-0.743576	0.743576
eef1g.S	Dev > Reg	0.597796	-0.597796		eef1g.S	Dev > Reg	0.213474	-0.213474
vdac1.L	Dev > Reg	0.265601	-0.265601		vdac1.L	Dev > Reg	1.06473	-1.06473
epn1.S	Dev > Reg	0.274343	-0.274343		epn1.S	Dev > Reg	0.304734	-0.304734
arg2.L	Dev > Reg	0.238324	-0.238324		arg2.L	Dev > Reg	0.668866	-0.668866
aimp1.L	Dev > Reg	0.379201	-0.379201		aimp1.L	Dev > Reg	0.865468	-0.865468
LOC108698253	Dev > Reg	0.236541	-0.236541		LOC108698253	Dev > Reg	-1.71471	1.71471
Xelaev18016080m	Dev > Reg	0.188497	-0.188497		Xelaev18016080m	Dev > Reg	-2.84137	2.84137
MGC68458	Dev > Reg	0.193594	-0.193594		MGC68458	Dev > Reg	0.489795	-0.489795
scx.S	Dev > Reg	0.105008	-0.105008		scx.S	Dev > Reg	0.630138	-0.630138
cyb5r2.S	Dev > Reg	0.165611	-0.165611		cyb5r2.S	Dev > Reg	1.21746	-1.21746
rpl9.L	Dev > Reg	0.787044	-0.787044		rpl9.L	Dev > Reg	0.282321	-0.282321
igdcc4.L	Dev > Reg	0.228521	-0.228521		igdcc4.L	Dev > Reg	1.30985	-1.30985
dlgap5.L	Dev > Reg	0.123109	-0.123109		dlgap5.L	Dev > Reg	0.356509	-0.356509
timm8b.L	Dev > Reg	0.30741	-0.30741		timm8b.L	Dev > Reg	0.349843	-0.349843
dcps.L	Dev > Reg	0.266364	-0.266364		dcps.L	Dev > Reg	-0.683961	0.683961
pum1.S	Dev > Reg	0.352023	-0.352023		pum1.S	Dev > Reg	-0.452532	0.452532
MGC114789	Dev > Reg	0.75029	-0.75029		MGC114789	Dev > Reg	0.142421	-0.142421
bcl9.L	Dev > Reg	0.226415	-0.226415		bcl9.L	Dev > Reg	-0.824384	0.824384
polr3gl.L	Dev > Reg	0.148168	-0.148168		polr3gl.L	Dev > Reg	0.251911	-0.251911
rps2.L	Dev > Reg	0.724752	-0.724752		rps2.L	Dev > Reg	0.189979	-0.189979
map2k6.L	Dev > Reg	0.200103	-0.200103		map2k6.L	Dev > Reg	0.405498	-0.405498
sspn.S	Dev > Reg	0.239706	-0.239706		sspn.S	Dev > Reg	1.34799	-1.34799
pou2f2.L	Dev > Reg	0.246984	-0.246984		pou2f2.L	Dev > Reg	2.87521	-2.87521
LOC108715369	Dev > Reg	0.256942	-0.256942		LOC108715369	Dev > Reg	2.79997	-2.79997
mpv17.L	Dev > Reg	0.366874	-0.366874		mpv17.L	Dev > Reg	0.135207	-0.135207
snrpf.L	Dev > Reg	0.53484	-0.53484		snrpf.L	Dev > Reg	0.380867	-0.380867
sdhaf3.S	Dev > Reg	0.127236	-0.127236		sdhaf3.S	Dev > Reg	0.712075	-0.712075
runx1t1.L	Dev > Reg	0.272577	-0.272577		runx1t1.L	Dev > Reg	0.834724	-0.834724
zswim3.L	Dev > Reg	0.125272	-0.125272		zswim3.L	Dev > Reg	-0.656195	0.656195
ypel5.S	Dev > Reg	0.257958	-0.257958		ypel5.S	Dev > Reg	-1.0444	1.0444
nudt2.L	Dev > Reg	0.230453	-0.230453		nudt2.L	Dev > Reg	0.557288	-0.557288
LOC108695345	Dev > Reg	0.440618	-0.440618		LOC108695345	Dev > Reg	0.238437	-0.238437
LOC108696212	Dev > Reg	0.111844	-0.111844		LOC108696212	Dev > Reg	-1.05816	1.05816
lpcat4.S	Dev > Reg	0.157909	-0.157909		lpcat4.S	Dev > Reg	0.068056	-0.068056
gamt.L	Dev > Reg	0.122	-0.122		gamt.L	Dev > Reg	3.14702	-3.14702
LOC108702355	Dev > Reg	0.107313	-0.107313		LOC108702355	Dev > Reg	-0.6441	0.6441
dlx2.L	Dev > Reg	0.0621676	-0.0621676		dlx2.L	Dev > Reg	0.866364	-0.866364
rprd1b.L	Dev > Reg	0.286423	-0.286423		rprd1b.L	Dev > Reg	0.335417	-0.335417
rpl17.L	Dev > Reg	0.653515	-0.653515		rpl17.L	Dev > Reg	0.243491	-0.243491
LOC108711752	Dev > Reg	0.130926	-0.130926		LOC108711752	Dev > Reg	-0.842811	0.842811
LOC108698564	Dev > Reg	0.224653	-0.224653		LOC108698564	Dev > Reg	-0.979351	0.979351
hpgds.S	Dev > Reg	0.255046	-0.255046		hpgds.S	Dev > Reg	0.418082	-0.418082
c8orf76.L	Dev > Reg	0.098608	-0.098608		c8orf76.L	Dev > Reg	-0.888333	0.888333
LOC108718659	Dev > Reg	0.358693	-0.358693		LOC108718659	Dev > Reg	-0.999935	0.999935
LOC108716686	Dev > Reg	0.239752	-0.239752		LOC108716686	Dev > Reg	0.4207	-0.4207
rpl30.L	Dev > Reg	0.687297	-0.687297		rpl30.L	Dev > Reg	0.162307	-0.162307
chd7.S	Dev > Reg	0.433758	-0.433758		chd7.S	Dev > Reg	-1.12101	1.12101
rnf165.S	Dev > Reg	0.266303	-0.266303		rnf165.S	Dev > Reg	0.829615	-0.829615
fam8a1.L	Dev > Reg	0.148748	-0.148748		fam8a1.L	Dev > Reg	0.0942725	-0.0942725
cep170.L	Dev > Reg	0.228212	-0.228212		cep170.L	Dev > Reg	-0.667935	0.667935
rpl14.S	Dev > Reg	0.669173	-0.669173		rpl14.S	Dev > Reg	0.0661699	-0.0661699
eif5b.L	Dev > Reg	0.218216	-0.218216		eif5b.L	Dev > Reg	-1.12798	1.12798
sox15.L	Dev > Reg	0.254641	-0.254641		sox15.L	Dev > Reg	-0.845815	0.845815
larp1b.S	Dev > Reg	0.119873	-0.119873		larp1b.S	Dev > Reg	0.348357	-0.348357
LOC108714734	Dev > Reg	0.721658	-0.721658		LOC108714734	Dev > Reg	0.151708	-0.151708
tmem98.L	Dev > Reg	0.179809	-0.179809		tmem98.L	Dev > Reg	-1.02604	1.02604
hoxa3.L	Dev > Reg	0.258387	-0.258387		hoxa3.L	Dev > Reg	0.510626	-0.510626
LOC108696315	Dev > Reg	0.126312	-0.126312		LOC108696315	Dev > Reg	0.12111	-0.12111
rtn2.L	Dev > Reg	0.378695	-0.378695		rtn2.L	Dev > Reg	2.21818	-2.21818
smarca4.L	Dev > Reg	0.460246	-0.460246		smarca4.L	Dev > Reg	-0.70019	0.70019
kifc1.L	Dev > Reg	0.165482	-0.165482		kifc1.L	Dev > Reg	0.50091	-0.50091
dnajc9.L	Dev > Reg	0.337524	-0.337524		dnajc9.L	Dev > Reg	0.222715	-0.222715
ubap2.L	Dev > Reg	0.167192	-0.167192		ubap2.L	Dev > Reg	0.0823443	-0.0823443
tmem116.S	Dev > Reg	0.139251	-0.139251		tmem116.S	Dev > Reg	-1.09575	1.09575
tnrc18.S	Dev > Reg	0.265846	-0.265846		tnrc18.S	Dev > Reg	-0.480632	0.480632
rbm39.L	Dev > Reg	0.225099	-0.225099		rbm39.L	Dev > Reg	-0.510732	0.510732
vezf1.S	Dev > Reg	0.284926	-0.284926		vezf1.S	Dev > Reg	-0.465795	0.465795
eif3e.S	Dev > Reg	0.367479	-0.367479		eif3e.S	Dev > Reg	0.176687	-0.176687
cep85l.L	Dev > Reg	0.173416	-0.173416		cep85l.L	Dev > Reg	0.388211	-0.388211
hic2.L	Dev > Reg	0.483035	-0.483035		hic2.L	Dev > Reg	-0.97858	0.97858
ilf2.L	Dev > Reg	0.651527	-0.651527		ilf2.L	Dev > Reg	-0.0871279	0.0871279
cd81.L	Dev > Reg	0.331114	-0.331114		cd81.L	Dev > Reg	0.232313	-0.232313
rps27a.L	Dev > Reg	0.741332	-0.741332		rps27a.L	Dev > Reg	0.215679	-0.215679
atf7ip.S	Dev > Reg	0.373435	-0.373435		atf7ip.S	Dev > Reg	0.198467	-0.198467
cfap45.S	Dev > Reg	0.191819	-0.191819		cfap45.S	Dev > Reg	-2.26486	2.26486
LOC108700123	Dev > Reg	0.20225	-0.20225		LOC108700123	Dev > Reg	-1.52702	1.52702
LOC108713808	Dev > Reg	0.268873	-0.268873		LOC108713808	Dev > Reg	-0.0891992	0.0891992
hoxd10.L	Dev > Reg	0.231486	-0.231486		hoxd10.L	Dev > Reg	-1.18383	1.18383
rpl6.S	Dev > Reg	0.621344	-0.621344		rpl6.S	Dev > Reg	0.253852	-0.253852
znf330.S	Dev > Reg	0.203733	-0.203733		znf330.S	Dev > Reg	0.126825	-0.126825
rpl4.L	Dev > Reg	0.667486	-0.667486		rpl4.L	Dev > Reg	0.392952	-0.392952
c14orf166.S	Dev > Reg	0.226709	-0.226709		c14orf166.S	Dev > Reg	0.145839	-0.145839
loc100145274.L	Dev > Reg	0.323956	-0.323956		loc100145274.L	Dev > Reg	0.286357	-0.286357
eif3i.L	Dev > Reg	0.540758	-0.540758		eif3i.L	Dev > Reg	0.0251995	-0.0251995
LOC108699910	Dev > Reg	0.464114	-0.464114		LOC108699910	Dev > Reg	0.670964	-0.670964
opa3.L	Dev > Reg	0.168817	-0.168817		opa3.L	Dev > Reg	-0.853109	0.853109
kif18a.L	Dev > Reg	0.167881	-0.167881		kif18a.L	Dev > Reg	0.378527	-0.378527
LOC108697773	Dev > Reg	0.145304	-0.145304		LOC108697773	Dev > Reg	0.634969	-0.634969
Xelaev18043992m	Dev > Reg	0.079374	-0.079374		Xelaev18043992m	Dev > Reg	-0.979573	0.979573
bub1b.L	Dev > Reg	0.164834	-0.164834		bub1b.L	Dev > Reg	0.259707	-0.259707
LOC108712947	Dev > Reg	0.168792	-0.168792		LOC108712947	Dev > Reg	0.802862	-0.802862
LOC108701260	Dev > Reg	0.226934	-0.226934		LOC108701260	Dev > Reg	0.609518	-0.609518
mdk.S	Dev > Reg	0.386571	-0.386571		mdk.S	Dev > Reg	-1.24929	1.24929
zcchc10.S	Dev > Reg	0.250853	-0.250853		zcchc10.S	Dev > Reg	0.113177	-0.113177
ncoa1.L	Dev > Reg	0.241034	-0.241034		ncoa1.L	Dev > Reg	-0.74595	0.74595
zbtb39.L	Dev > Reg	0.115475	-0.115475		zbtb39.L	Dev > Reg	-0.856129	0.856129
lyrm7.L	Dev > Reg	0.155725	-0.155725		lyrm7.L	Dev > Reg	0.513821	-0.513821
gpc2.L	Dev > Reg	0.210953	-0.210953		gpc2.L	Dev > Reg	-1.41056	1.41056
sesn3.L	Dev > Reg	0.158999	-0.158999		sesn3.L	Dev > Reg	0.582612	-0.582612
mllt3.S	Dev > Reg	0.192801	-0.192801		mllt3.S	Dev > Reg	-0.823524	0.823524
fos.S	Dev > Reg	0.541759	-0.541759		fos.S	Dev > Reg	1.25691	-1.25691
dck.2.L	Dev > Reg	0.187292	-0.187292		dck.2.L	Dev > Reg	0.796544	-0.796544
e2f4.L	Dev > Reg	0.17525	-0.17525		e2f4.L	Dev > Reg	0.3308	-0.3308
LOC108714305	Dev > Reg	0.176855	-0.176855		LOC108714305	Dev > Reg	0.376482	-0.376482
cdon.S	Dev > Reg	0.233263	-0.233263		cdon.S	Dev > Reg	0.308544	-0.308544
LOC108712290	Dev > Reg	0.136846	-0.136846		LOC108712290	Dev > Reg	0.457993	-0.457993
hoxc11.S	Dev > Reg	0.18637	-0.18637		hoxc11.S	Dev > Reg	1.47586	-1.47586
LOC108717283	Dev > Reg	0.37927	-0.37927		LOC108717283	Dev > Reg	1.22542	-1.22542
LOC108695382	Dev > Reg	0.206155	-0.206155		LOC108695382	Dev > Reg	1.50317	-1.50317
bzw2.L	Dev > Reg	0.14616	-0.14616		bzw2.L	Dev > Reg	1.61832	-1.61832
sap30.L	Dev > Reg	0.354653	-0.354653		sap30.L	Dev > Reg	0.555336	-0.555336
hoxc10.L	Dev > Reg	0.342892	-0.342892		hoxc10.L	Dev > Reg	0.903824	-0.903824
LOC108709683	Dev > Reg	0.165327	-0.165327		LOC108709683	Dev > Reg	0.353363	-0.353363
mpc2.S	Dev > Reg	0.405197	-0.405197		mpc2.S	Dev > Reg	0.515319	-0.515319
arid3a.S	Dev > Reg	0.417084	-0.417084		arid3a.S	Dev > Reg	0.690629	-0.690629
mrps18c.L	Dev > Reg	0.261051	-0.261051		mrps18c.L	Dev > Reg	0.561736	-0.561736
trim2.L	Dev > Reg	0.245143	-0.245143		trim2.L	Dev > Reg	0.236798	-0.236798
c2orf47.S	Dev > Reg	0.233424	-0.233424		c2orf47.S	Dev > Reg	1.16059	-1.16059
LOC108705664	Dev > Reg	0.121794	-0.121794		LOC108705664	Dev > Reg	0.498545	-0.498545
wee1.S	Dev > Reg	0.220064	-0.220064		wee1.S	Dev > Reg	0.0644933	-0.0644933
sbno1.L	Dev > Reg	0.162133	-0.162133		sbno1.L	Dev > Reg	-0.618513	0.618513
bambi.L	Dev > Reg	0.259161	-0.259161		bambi.L	Dev > Reg	0.29875	-0.29875
lipg.S	Dev > Reg	0.117873	-0.117873		lipg.S	Dev > Reg	0.803346	-0.803346
sfpq.L	Dev > Reg	0.449281	-0.449281		sfpq.L	Dev > Reg	-0.679176	0.679176
sema3d.L	Dev > Reg	0.0573815	-0.0573815		sema3d.L	Dev > Reg	0.434354	-0.434354
rps27.L	Dev > Reg	0.6552	-0.6552		rps27.L	Dev > Reg	0.167606	-0.167606
LOC108696805	Dev > Reg	0.243977	-0.243977		LOC108696805	Dev > Reg	-0.519407	0.519407
prpf40b.S	Dev > Reg	0.303131	-0.303131		prpf40b.S	Dev > Reg	0.258217	-0.258217
LOC108707041	Dev > Reg	0.445943	-0.445943		LOC108707041	Dev > Reg	-1.45223	1.45223
bod1.L	Dev > Reg	0.1707	-0.1707		bod1.L	Dev > Reg	-0.704261	0.704261
rpusd2.L	Dev > Reg	0.323849	-0.323849		rpusd2.L	Dev > Reg	0.152076	-0.152076
bod1l1.L	Dev > Reg	0.190973	-0.190973		bod1l1.L	Dev > Reg	-1.47195	1.47195
gtpbp4.L	Dev > Reg	0.616882	-0.616882		gtpbp4.L	Dev > Reg	0.289788	-0.289788
cfdp1.L	Dev > Reg	0.246927	-0.246927		cfdp1.L	Dev > Reg	0.038368	-0.038368
tonsl.L	Dev > Reg	0.117103	-0.117103		tonsl.L	Dev > Reg	0.352475	-0.352475
kcnma1.L	Dev > Reg	0.261349	-0.261349		kcnma1.L	Dev > Reg	0.718916	-0.718916
LOC108702783	Dev > Reg	0.104753	-0.104753		LOC108702783	Dev > Reg	0.287698	-0.287698
LOC108696402	Dev > Reg	0.187317	-0.187317		LOC108696402	Dev > Reg	-0.997125	0.997125
spin1.L	Dev > Reg	0.274546	-0.274546		spin1.L	Dev > Reg	0.0836108	-0.0836108
tcf12.L	Dev > Reg	0.261467	-0.261467		tcf12.L	Dev > Reg	0.181523	-0.181523
LOC108714204	Dev > Reg	0.353099	-0.353099		LOC108714204	Dev > Reg	-1.3094	1.3094
slc25a16.S	Dev > Reg	0.159873	-0.159873		slc25a16.S	Dev > Reg	0.323916	-0.323916
LOC108706827	Dev > Reg	0.280883	-0.280883		LOC108706827	Dev > Reg	-0.0146388	0.0146388
MGC69154	Dev > Reg	0.419472	-0.419472		MGC69154	Dev > Reg	0.192571	-0.192571
caprin2.S	Dev > Reg	0.466711	-0.466711		caprin2.S	Dev > Reg	-0.572291	0.572291
zbed4.L	Dev > Reg	0.259838	-0.259838		zbed4.L	Dev > Reg	-0.673394	0.673394
rnf168.L	Dev > Reg	0.171111	-0.171111		rnf168.L	Dev > Reg	0.334585	-0.334585
rplp1.L	Dev > Reg	0.781705	-0.781705		rplp1.L	Dev > Reg	0.272764	-0.272764
rpl5.L	Dev > Reg	0.624496	-0.624496		rpl5.L	Dev > Reg	0.244428	-0.244428
pmp22.L	Dev > Reg	0.391115	-0.391115		pmp22.L	Dev > Reg	0.472461	-0.472461
tmc7.S	Dev > Reg	0.164704	-0.164704		tmc7.S	Dev > Reg	-0.720347	0.720347
stxbp5l.L	Dev > Reg	0.128168	-0.128168		stxbp5l.L	Dev > Reg	-1.30907	1.30907
cops8.L	Dev > Reg	0.201821	-0.201821		cops8.L	Dev > Reg	0.00969375	-0.00969375
palm2.L	Dev > Reg	0.311789	-0.311789		palm2.L	Dev > Reg	0.546259	-0.546259
LOC108708721	Dev > Reg	0.205914	-0.205914		LOC108708721	Dev > Reg	2.22772	-2.22772
Xelaev18046437m	Dev > Reg	0.201428	-0.201428		Xelaev18046437m	Dev > Reg	-4.0159	4.0159
hmgcs1.S	Dev > Reg	0.172176	-0.172176		hmgcs1.S	Dev > Reg	0.476605	-0.476605
grem1.L	Dev > Reg	0.264612	-0.264612		grem1.L	Dev > Reg	-1.02653	1.02653
pfkm.S	Dev > Reg	0.188889	-0.188889		pfkm.S	Dev > Reg	1.2169	-1.2169
cd34.L	Dev > Reg	0.235599	-0.235599		cd34.L	Dev > Reg	-0.842705	0.842705
arhgap19.L	Dev > Reg	0.152995	-0.152995		arhgap19.L	Dev > Reg	0.441984	-0.441984
rps3a.L	Dev > Reg	0.716329	-0.716329		rps3a.L	Dev > Reg	0.353528	-0.353528
chd4.L	Dev > Reg	0.468634	-0.468634		chd4.L	Dev > Reg	-0.551096	0.551096
cdca4.S	Dev > Reg	0.252173	-0.252173		cdca4.S	Dev > Reg	-0.749964	0.749964
arglu1.S	Dev > Reg	0.421586	-0.421586		arglu1.S	Dev > Reg	-0.440821	0.440821
tox3.L	Dev > Reg	0.332329	-0.332329		tox3.L	Dev > Reg	1.05179	-1.05179
tecr.L	Dev > Reg	0.273605	-0.273605		tecr.L	Dev > Reg	1.74263	-1.74263
cntfr.L	Dev > Reg	0.319803	-0.319803		cntfr.L	Dev > Reg	0.812537	-0.812537
asxl3.L	Dev > Reg	0.252432	-0.252432		asxl3.L	Dev > Reg	-0.758634	0.758634
rps19.L	Dev > Reg	0.579998	-0.579998		rps19.L	Dev > Reg	0.246855	-0.246855
bub1.L	Dev > Reg	0.180424	-0.180424		bub1.L	Dev > Reg	0.408555	-0.408555
cd2bp2.L	Dev > Reg	0.133393	-0.133393		cd2bp2.L	Dev > Reg	0.0937281	-0.0937281
lama5.L	Dev > Reg	0.116145	-0.116145		lama5.L	Dev > Reg	-0.903056	0.903056
aldh6a1.S	Dev > Reg	0.151798	-0.151798		aldh6a1.S	Dev > Reg	0.990185	-0.990185
spry2.S	Dev > Reg	0.168198	-0.168198		spry2.S	Dev > Reg	0.995093	-0.995093
aasdhppt.S	Dev > Reg	0.220248	-0.220248		aasdhppt.S	Dev > Reg	0.429919	-0.429919
arhgap28.S	Dev > Reg	0.128335	-0.128335		arhgap28.S	Dev > Reg	-1.02405	1.02405
paip2b.S	Dev > Reg	0.346597	-0.346597		paip2b.S	Dev > Reg	0.323779	-0.323779
sox8.L	Dev > Reg	0.175956	-0.175956		sox8.L	Dev > Reg	1.39916	-1.39916
MGC83421	Dev > Reg	0.71265	-0.71265		MGC83421	Dev > Reg	0.140999	-0.140999
LOC494799	Dev > Reg	0.170203	-0.170203		LOC494799	Dev > Reg	0.427404	-0.427404
scml2.S	Dev > Reg	0.22335	-0.22335		scml2.S	Dev > Reg	0.392618	-0.392618
fam53a.L	Dev > Reg	0.193874	-0.193874		fam53a.L	Dev > Reg	0.579609	-0.579609
LOC108711150	Dev > Reg	0.100659	-0.100659		LOC108711150	Dev > Reg	1.10865	-1.10865
sema3f.S	Dev > Reg	0.119289	-0.119289		sema3f.S	Dev > Reg	0.351864	-0.351864
rps5.L	Dev > Reg	0.77888	-0.77888		rps5.L	Dev > Reg	0.226331	-0.226331
LOC108698716	Dev > Reg	0.278939	-0.278939		LOC108698716	Dev > Reg	0.499504	-0.499504
aspn.L	Dev < Reg	-0.172358	0.172358		aspn.L	Dev < Reg	-1.38845	1.38845
eef2k.L	Dev < Reg	-0.146771	0.146771		eef2k.L	Dev < Reg	0.851681	-0.851681
rhog-like.1.L	Dev < Reg	-0.178736	0.178736		rhog-like.1.L	Dev < Reg	-0.718407	0.718407
LOC108706331	Dev < Reg	-0.330532	0.330532		LOC108706331	Dev < Reg	-1.03014	1.03014
gadd45g.L	Dev < Reg	-0.454727	0.454727		gadd45g.L	Dev < Reg	0.567145	-0.567145
LOC108716699	Dev < Reg	-0.281146	0.281146		LOC108716699	Dev < Reg	-1.40537	1.40537
rbm47.S	Dev < Reg	-0.280998	0.280998		rbm47.S	Dev < Reg	-1.2672	1.2672
kiaa0408.L	Dev < Reg	-0.146926	0.146926		kiaa0408.L	Dev < Reg	-0.822256	0.822256
LOC108701563	Dev < Reg	-0.246926	0.246926		LOC108701563	Dev < Reg	-0.771882	0.771882
LOC108707981	Dev < Reg	-0.223605	0.223605		LOC108707981	Dev < Reg	-1.1095	1.1095
LOC108697903	Dev < Reg	-0.395661	0.395661		LOC108697903	Dev < Reg	-1.22941	1.22941
camsap1.L	Dev < Reg	-0.154339	0.154339		camsap1.L	Dev < Reg	-1.39006	1.39006
csrp2.S	Dev < Reg	-0.238405	0.238405		csrp2.S	Dev < Reg	-1.36832	1.36832
mtmr2.L	Dev < Reg	-0.193636	0.193636		mtmr2.L	Dev < Reg	-1.11858	1.11858
gpnmb.L	Dev < Reg	-0.127588	0.127588		gpnmb.L	Dev < Reg	-1.46369	1.46369
hspa5	Dev < Reg	-0.284928	0.284928		hspa5	Dev < Reg	-0.749145	0.749145
plekha8.L	Dev < Reg	-0.146191	0.146191		plekha8.L	Dev < Reg	-1.30777	1.30777
pacsin2.S	Dev < Reg	-0.200468	0.200468		pacsin2.S	Dev < Reg	-0.785626	0.785626
LOC108698357	Dev < Reg	-0.408304	0.408304		LOC108698357	Dev < Reg	-1.63177	1.63177
mras.S	Dev < Reg	-0.250949	0.250949		mras.S	Dev < Reg	-1.74704	1.74704
nfatc1.L	Dev < Reg	-0.169349	0.169349		nfatc1.L	Dev < Reg	-0.932072	0.932072
LOC108700142	Dev < Reg	-0.169267	0.169267		LOC108700142	Dev < Reg	-1.11522	1.11522
nes.S	Dev < Reg	-0.279643	0.279643		nes.S	Dev < Reg	1.12729	-1.12729
atxn1.L	Dev < Reg	-0.163348	0.163348		atxn1.L	Dev < Reg	0.296899	-0.296899
gng12.L	Dev < Reg	-0.13893	0.13893		gng12.L	Dev < Reg	-0.981935	0.981935
LOC108712897	Dev < Reg	-0.0428504	0.0428504		LOC108712897	Dev < Reg	0.15222	-0.15222
tgds.S	Dev < Reg	-0.106947	0.106947		tgds.S	Dev < Reg	-0.92814	0.92814
lxn.L	Dev < Reg	-0.156451	0.156451		lxn.L	Dev < Reg	0.909867	-0.909867
LOC108696005	Dev < Reg	-0.184675	0.184675		LOC108696005	Dev < Reg	-1.07739	1.07739
glb1.L	Dev < Reg	-0.207629	0.207629		glb1.L	Dev < Reg	-0.672185	0.672185
chmp4b.S	Dev < Reg	-0.198444	0.198444		chmp4b.S	Dev < Reg	-0.767798	0.767798
glul.L	Dev < Reg	-0.262716	0.262716		glul.L	Dev < Reg	-1.08771	1.08771
sdpr.S	Dev < Reg	-0.288654	0.288654		sdpr.S	Dev < Reg	-0.891061	0.891061
adcy7.L	Dev < Reg	-0.172655	0.172655		adcy7.L	Dev < Reg	-0.961782	0.961782
sema7a.L	Dev < Reg	-0.168683	0.168683		sema7a.L	Dev < Reg	-0.926489	0.926489
hyou1.S	Dev < Reg	-0.280682	0.280682		hyou1.S	Dev < Reg	-0.71295	0.71295
txnrd1.L	Dev < Reg	-0.354767	0.354767		txnrd1.L	Dev < Reg	-2.05481	2.05481
tmem123.L	Dev < Reg	-0.206192	0.206192		tmem123.L	Dev < Reg	-0.767893	0.767893
LOC445857	Dev < Reg	-0.354629	0.354629		LOC445857	Dev < Reg	-1.06725	1.06725
LOC108707026	Dev < Reg	-0.184127	0.184127		LOC108707026	Dev < Reg	-0.726717	0.726717
map7.S	Dev < Reg	-0.158198	0.158198		map7.S	Dev < Reg	-0.807196	0.807196
lcorl.L	Dev < Reg	-0.26319	0.26319		lcorl.L	Dev < Reg	-0.991689	0.991689
chst3.L	Dev < Reg	-0.218309	0.218309		chst3.L	Dev < Reg	-0.691656	0.691656
ecm1.S	Dev < Reg	-0.295461	0.295461		ecm1.S	Dev < Reg	-0.714081	0.714081
fhl3.S	Dev < Reg	-0.321596	0.321596		fhl3.S	Dev < Reg	-1.60228	1.60228
chit1.S	Dev < Reg	-0.151541	0.151541		chit1.S	Dev < Reg	-1.08364	1.08364
gapdh.L	Dev < Reg	-0.466359	0.466359		gapdh.L	Dev < Reg	2.21109	-2.21109
nid1.S	Dev < Reg	-0.0978021	0.0978021		nid1.S	Dev < Reg	0.549043	-0.549043
ctgf.L	Dev < Reg	-0.158178	0.158178		ctgf.L	Dev < Reg	0.21001	-0.21001
stx3.L	Dev < Reg	-0.250129	0.250129		stx3.L	Dev < Reg	-1.0834	1.0834
grb7.S	Dev < Reg	-0.229338	0.229338		grb7.S	Dev < Reg	-2.02191	2.02191
fndc3a.2.L	Dev < Reg	-0.134731	0.134731		fndc3a.2.L	Dev < Reg	-0.753458	0.753458
selplg.S	Dev < Reg	-0.06633	0.06633		selplg.S	Dev < Reg	-1.2437	1.2437
LOC108707818	Dev < Reg	-0.361485	0.361485		LOC108707818	Dev < Reg	-1.33041	1.33041
LOC108708149	Dev < Reg	-0.343458	0.343458		LOC108708149	Dev < Reg	-0.768254	0.768254
liph.L	Dev < Reg	-0.243311	0.243311		liph.L	Dev < Reg	-1.20607	1.20607
LOC108698584	Dev < Reg	-0.224364	0.224364		LOC108698584	Dev < Reg	-0.733255	0.733255
ext1.S	Dev < Reg	-0.156211	0.156211		ext1.S	Dev < Reg	-0.789013	0.789013
cttn.L	Dev < Reg	-0.298106	0.298106		cttn.L	Dev < Reg	-0.618823	0.618823
palld.L	Dev < Reg	-0.320662	0.320662		palld.L	Dev < Reg	-0.783926	0.783926
letm1.L	Dev < Reg	-0.19746	0.19746		letm1.L	Dev < Reg	-0.740759	0.740759
mogat1.L	Dev < Reg	-0.287594	0.287594		mogat1.L	Dev < Reg	0.264191	-0.264191
LOC108708144	Dev < Reg	-0.264524	0.264524		LOC108708144	Dev < Reg	-1.02454	1.02454
actr3.L	Dev < Reg	-0.35459	0.35459		actr3.L	Dev < Reg	-0.541161	0.541161
abcc13.L	Dev < Reg	-0.137048	0.137048		abcc13.L	Dev < Reg	-0.968251	0.968251
ankrd22.S	Dev < Reg	-0.197276	0.197276		ankrd22.S	Dev < Reg	-1.73142	1.73142
LOC108712611	Dev < Reg	-0.356893	0.356893		LOC108712611	Dev < Reg	-1.23684	1.23684
glipr2.L	Dev < Reg	-0.228023	0.228023		glipr2.L	Dev < Reg	-0.7233	0.7233
LOC108711445	Dev < Reg	-0.139446	0.139446		LOC108711445	Dev < Reg	-1.50521	1.50521
krt6.L	Dev < Reg	-0.412038	0.412038		krt6.L	Dev < Reg	-0.732518	0.732518
timp2.L	Dev < Reg	-0.177748	0.177748		timp2.L	Dev < Reg	-0.794481	0.794481
LOC108701341	Dev < Reg	-0.148032	0.148032		LOC108701341	Dev < Reg	0.618422	-0.618422
c4bpa.L	Dev < Reg	-0.200898	0.200898		c4bpa.L	Dev < Reg	-2.93214	2.93214
ripk1.S	Dev < Reg	-0.14417	0.14417		ripk1.S	Dev < Reg	-0.751	0.751
stap2-like.L	Dev < Reg	-0.141268	0.141268		stap2-like.L	Dev < Reg	-1.12503	1.12503
s100a10.S	Dev < Reg	-0.565177	0.565177		s100a10.S	Dev < Reg	-1.18468	1.18468
klf6.S	Dev < Reg	-0.330494	0.330494		klf6.S	Dev < Reg	-1.22666	1.22666
LOC108698352	Dev < Reg	-0.246384	0.246384		LOC108698352	Dev < Reg	-3.09559	3.09559
LOC108714144	Dev < Reg	-0.157795	0.157795		LOC108714144	Dev < Reg	-1.13981	1.13981
LOC108697440	Dev < Reg	-0.0970208	0.0970208		LOC108697440	Dev < Reg	-1.11873	1.11873
serpinb5.S	Dev < Reg	-0.427192	0.427192		serpinb5.S	Dev < Reg	-0.864741	0.864741
tagln2.L	Dev < Reg	-0.380281	0.380281		tagln2.L	Dev < Reg	-0.983277	0.983277
micall1.L	Dev < Reg	-0.212146	0.212146		micall1.L	Dev < Reg	-1.30368	1.30368
ctsz.L	Dev < Reg	-0.22297	0.22297		ctsz.L	Dev < Reg	-0.735976	0.735976
tbk1.L	Dev < Reg	-0.165759	0.165759		tbk1.L	Dev < Reg	-0.710781	0.710781
LOC108710176	Dev < Reg	-0.12331	0.12331		LOC108710176	Dev < Reg	0.496993	-0.496993
proser2.L	Dev < Reg	-0.138797	0.138797		proser2.L	Dev < Reg	-1.27088	1.27088
LOC100497848.L	Dev < Reg	-0.333109	0.333109		LOC100497848.L	Dev < Reg	0.571213	-0.571213
tuba4b.L	Dev < Reg	-0.246213	0.246213		tuba4b.L	Dev < Reg	2.47528	-2.47528
clic1.S	Dev < Reg	-0.209744	0.209744		clic1.S	Dev < Reg	-0.740783	0.740783
cdh1.S	Dev < Reg	-0.361565	0.361565		cdh1.S	Dev < Reg	-1.24739	1.24739
LOC108710613	Dev < Reg	-0.157916	0.157916		LOC108710613	Dev < Reg	-1.16689	1.16689
rab11fip1.S	Dev < Reg	-0.228844	0.228844		rab11fip1.S	Dev < Reg	-1.71279	1.71279
LOC108709769	Dev < Reg	-0.213669	0.213669		LOC108709769	Dev < Reg	-0.953784	0.953784
krt24.L	Dev < Reg	-0.0938138	0.0938138		krt24.L	Dev < Reg	0.677119	-0.677119
myo1c.L	Dev < Reg	-0.243742	0.243742		myo1c.L	Dev < Reg	-0.618584	0.618584
LOC108713327	Dev < Reg	-0.369212	0.369212		LOC108713327	Dev < Reg	0.983691	-0.983691
LOC108718682	Dev < Reg	-0.206336	0.206336		LOC108718682	Dev < Reg	-3.43292	3.43292
LOC108715880	Dev < Reg	-0.22579	0.22579		LOC108715880	Dev < Reg	-1.41917	1.41917
tmem8a.L	Dev < Reg	-0.211018	0.211018		tmem8a.L	Dev < Reg	-2.36495	2.36495
LOC397864	Dev < Reg	-0.347319	0.347319		LOC397864	Dev < Reg	-0.664075	0.664075
LOC108719458	Dev < Reg	-0.265514	0.265514		LOC108719458	Dev < Reg	-1.44766	1.44766
cers2.L	Dev < Reg	-0.151376	0.151376		cers2.L	Dev < Reg	-1.86629	1.86629
krt5.4.L	Dev < Reg	-0.358491	0.358491		krt5.4.L	Dev < Reg	-0.612677	0.612677
fgr.L	Dev < Reg	-0.250023	0.250023		fgr.L	Dev < Reg	-0.86862	0.86862
dstn.L	Dev < Reg	-0.491397	0.491397		dstn.L	Dev < Reg	-1.07926	1.07926
ficd.L	Dev < Reg	-0.0918983	0.0918983		ficd.L	Dev < Reg	-0.686279	0.686279
sptlc2.L	Dev < Reg	-0.223264	0.223264		sptlc2.L	Dev < Reg	-1.47352	1.47352
MGC81785	Dev < Reg	-0.444789	0.444789		MGC81785	Dev < Reg	-1.01783	1.01783
tubb6.L	Dev < Reg	-0.186654	0.186654		tubb6.L	Dev < Reg	0.815318	-0.815318
pgam1.L	Dev < Reg	-0.377121	0.377121		pgam1.L	Dev < Reg	0.128971	-0.128971
entpd3.L	Dev < Reg	-0.15985	0.15985		entpd3.L	Dev < Reg	-0.895191	0.895191
pld3.L	Dev < Reg	-0.17408	0.17408		pld3.L	Dev < Reg	-0.886087	0.886087
tmod3.S	Dev < Reg	-0.161414	0.161414		tmod3.S	Dev < Reg	-0.914756	0.914756
slc3a2	Dev < Reg	-0.260362	0.260362		slc3a2	Dev < Reg	-1.02793	1.02793
aim1.L	Dev < Reg	-0.2968	0.2968		aim1.L	Dev < Reg	-0.55836	0.55836
erlin2.L	Dev < Reg	-0.247351	0.247351		erlin2.L	Dev < Reg	-0.650298	0.650298
zc3h12a.S	Dev < Reg	-0.298023	0.298023		zc3h12a.S	Dev < Reg	-1.34074	1.34074
btbd11.S	Dev < Reg	-0.244618	0.244618		btbd11.S	Dev < Reg	-1.7606	1.7606
LOC108706216	Dev < Reg	-0.201948	0.201948		LOC108706216	Dev < Reg	-1.56464	1.56464
sik2.L	Dev < Reg	-0.172649	0.172649		sik2.L	Dev < Reg	-1.51261	1.51261
kcnk5.S	Dev < Reg	-0.306406	0.306406		kcnk5.S	Dev < Reg	-1.29316	1.29316
LOC108699169	Dev < Reg	-0.256262	0.256262		LOC108699169	Dev < Reg	-0.791048	0.791048
LOC108695260	Dev < Reg	-0.163332	0.163332		LOC108695260	Dev < Reg	0.428131	-0.428131
aldob.S	Dev < Reg	-0.169764	0.169764		aldob.S	Dev < Reg	0.312231	-0.312231
bicd1.S	Dev < Reg	-0.140596	0.140596		bicd1.S	Dev < Reg	-0.645256	0.645256
tspan36.L	Dev < Reg	-0.219149	0.219149		tspan36.L	Dev < Reg	-0.792874	0.792874
lima1.S	Dev < Reg	-0.282308	0.282308		lima1.S	Dev < Reg	-1.79153	1.79153
LOC108714910	Dev < Reg	-0.26832	0.26832		LOC108714910	Dev < Reg	0.878408	-0.878408
jup.L	Dev < Reg	-0.377638	0.377638		jup.L	Dev < Reg	-1.25451	1.25451
LOC108696243	Dev < Reg	-0.319093	0.319093		LOC108696243	Dev < Reg	-0.835708	0.835708
tagln.L	Dev < Reg	-0.239536	0.239536		tagln.L	Dev < Reg	-0.923377	0.923377
ywhaz.L	Dev < Reg	-0.434051	0.434051		ywhaz.L	Dev < Reg	-0.461363	0.461363
cd63.L	Dev < Reg	-0.426863	0.426863		cd63.L	Dev < Reg	-0.766465	0.766465
pls3.S	Dev < Reg	-0.239039	0.239039		pls3.S	Dev < Reg	-0.700743	0.700743
LOC108706684	Dev < Reg	-0.210305	0.210305		LOC108706684	Dev < Reg	-3.25001	3.25001
LOC108697400	Dev < Reg	-0.154045	0.154045		LOC108697400	Dev < Reg	0.215486	-0.215486
sdc4.L	Dev < Reg	-0.393969	0.393969		sdc4.L	Dev < Reg	-1.02221	1.02221
snx5.S	Dev < Reg	-0.176493	0.176493		snx5.S	Dev < Reg	-0.031691	0.031691
LOC108706618	Dev < Reg	-0.190913	0.190913		LOC108706618	Dev < Reg	1.3841	-1.3841
LOC108698162	Dev < Reg	-0.122003	0.122003		LOC108698162	Dev < Reg	-1.37599	1.37599
plk3.S	Dev < Reg	-0.0820192	0.0820192		plk3.S	Dev < Reg	-1.29168	1.29168
pdcd6.L	Dev < Reg	-0.439358	0.439358		pdcd6.L	Dev < Reg	-0.643415	0.643415
slc22a23.S	Dev < Reg	-0.118868	0.118868		slc22a23.S	Dev < Reg	-0.861865	0.861865
kifc3.L	Dev < Reg	-0.1756	0.1756		kifc3.L	Dev < Reg	-1.26111	1.26111
LOC108704164	Dev < Reg	-0.226041	0.226041		LOC108704164	Dev < Reg	-1.4521	1.4521
cers3.S	Dev < Reg	-0.207534	0.207534		cers3.S	Dev < Reg	-0.819088	0.819088
tp73.L	Dev < Reg	-0.162785	0.162785		tp73.L	Dev < Reg	0.301956	-0.301956
vwa5a.2.L	Dev < Reg	-0.349478	0.349478		vwa5a.2.L	Dev < Reg	-0.637662	0.637662
fgfbp1.S	Dev < Reg	-0.278069	0.278069		fgfbp1.S	Dev < Reg	-1.6493	1.6493
ddit4.S	Dev < Reg	-0.300934	0.300934		ddit4.S	Dev < Reg	1.3891	-1.3891
sema4a.S	Dev < Reg	-0.183036	0.183036		sema4a.S	Dev < Reg	-1.03837	1.03837
nid1.L	Dev < Reg	-0.156855	0.156855		nid1.L	Dev < Reg	0.736032	-0.736032
cers3.L	Dev < Reg	-0.178801	0.178801		cers3.L	Dev < Reg	-0.54419	0.54419
LOC108719123	Dev < Reg	-0.130472	0.130472		LOC108719123	Dev < Reg	0.17835	-0.17835
tiparp.L	Dev < Reg	-0.283386	0.283386		tiparp.L	Dev < Reg	-1.21706	1.21706
cxcl16.L	Dev < Reg	-0.23448	0.23448		cxcl16.L	Dev < Reg	-0.939475	0.939475
crb3.L	Dev < Reg	-0.205028	0.205028		crb3.L	Dev < Reg	-1.15944	1.15944
spryd3.S	Dev < Reg	-0.126958	0.126958		spryd3.S	Dev < Reg	-0.911692	0.911692
prkcsh.S	Dev < Reg	-0.211872	0.211872		prkcsh.S	Dev < Reg	-0.533011	0.533011
itpkc.L	Dev < Reg	-0.217544	0.217544		itpkc.L	Dev < Reg	-0.868304	0.868304
LOC108715141	Dev < Reg	-0.621979	0.621979		LOC108715141	Dev < Reg	-1.07043	1.07043
hsph1.L	Dev < Reg	-0.239262	0.239262		hsph1.L	Dev < Reg	-1.19972	1.19972
llgl2.L	Dev < Reg	-0.286887	0.286887		llgl2.L	Dev < Reg	-1.09256	1.09256
lrrc8c.L	Dev < Reg	-0.138476	0.138476		lrrc8c.L	Dev < Reg	-0.735461	0.735461
erf.L	Dev < Reg	-0.217007	0.217007		erf.L	Dev < Reg	-0.619454	0.619454
mst1r.L	Dev < Reg	-0.203146	0.203146		mst1r.L	Dev < Reg	-3.28957	3.28957
LOC108715557	Dev < Reg	-0.113566	0.113566		LOC108715557	Dev < Reg	-1.15972	1.15972
fn1.S	Dev < Reg	-0.389203	0.389203		fn1.S	Dev < Reg	-1.07584	1.07584
anxa2.L	Dev < Reg	-0.58043	0.58043		anxa2.L	Dev < Reg	-0.651524	0.651524
LOC108695362	Dev < Reg	-0.130864	0.130864		LOC108695362	Dev < Reg	-1.03584	1.03584
LOC108719984	Dev < Reg	-0.175858	0.175858		LOC108719984	Dev < Reg	-0.632245	0.632245
dsp.S	Dev < Reg	-0.399645	0.399645		dsp.S	Dev < Reg	-0.908818	0.908818
rab25.L	Dev < Reg	-0.262461	0.262461		rab25.L	Dev < Reg	-0.757923	0.757923
nccrp1.L	Dev < Reg	-0.305235	0.305235		nccrp1.L	Dev < Reg	-1.28234	1.28234
elf3.L	Dev < Reg	-0.247834	0.247834		elf3.L	Dev < Reg	-1.00912	1.00912
ube2r2.L	Dev < Reg	-0.198086	0.198086		ube2r2.L	Dev < Reg	-0.713256	0.713256
relt.L	Dev < Reg	-0.2605	0.2605		relt.L	Dev < Reg	-1.98446	1.98446
elmsan1.S	Dev < Reg	-0.214134	0.214134		elmsan1.S	Dev < Reg	0.188879	-0.188879
n4bp3.L	Dev < Reg	-0.30939	0.30939		n4bp3.L	Dev < Reg	-0.842058	0.842058
LOC108699369	Dev < Reg	-0.115267	0.115267		LOC108699369	Dev < Reg	-1.02691	1.02691
hmox1.S	Dev < Reg	-0.103491	0.103491		hmox1.S	Dev < Reg	-0.923914	0.923914
pltp.L	Dev < Reg	-0.15303	0.15303		pltp.L	Dev < Reg	-1.57115	1.57115
bcl2l10.L	Dev < Reg	-0.358535	0.358535		bcl2l10.L	Dev < Reg	-1.57832	1.57832
LOC496170	Dev < Reg	-0.113584	0.113584		LOC496170	Dev < Reg	-0.806819	0.806819
col17a1.S	Dev < Reg	-0.28871	0.28871		col17a1.S	Dev < Reg	-1.27929	1.27929
myo5b.S	Dev < Reg	-0.152161	0.152161		myo5b.S	Dev < Reg	-1.23067	1.23067
tm9sf2.L	Dev < Reg	-0.27033	0.27033		tm9sf2.L	Dev < Reg	-0.60682	0.60682
lamp2.S	Dev < Reg	-0.250094	0.250094		lamp2.S	Dev < Reg	-0.72336	0.72336
Xetrov90000224m.S	Dev < Reg	-0.159793	0.159793		Xetrov90000224m.S	Dev < Reg	-0.800659	0.800659
actn4.L	Dev < Reg	-0.32097	0.32097		actn4.L	Dev < Reg	-0.836152	0.836152
nans.L	Dev < Reg	-0.146346	0.146346		nans.L	Dev < Reg	-0.770071	0.770071
Xelaev18046558m	Dev < Reg	-0.128682	0.128682		Xelaev18046558m	Dev < Reg	-1.08366	1.08366
LOC108698348	Dev < Reg	-0.317761	0.317761		LOC108698348	Dev < Reg	-3.44321	3.44321
dnaja4.1.L	Dev < Reg	-0.371144	0.371144		dnaja4.1.L	Dev < Reg	0.63713	-0.63713
golga3.S	Dev < Reg	-0.179496	0.179496		golga3.S	Dev < Reg	-0.867152	0.867152
LOC108701226	Dev < Reg	-0.293095	0.293095		LOC108701226	Dev < Reg	-1.93207	1.93207
plekhg3.L	Dev < Reg	-0.333222	0.333222		plekhg3.L	Dev < Reg	-2.22243	2.22243
fndc1.S	Dev < Reg	-0.110392	0.110392		fndc1.S	Dev < Reg	0.79893	-0.79893
LOC108700762	Dev < Reg	-0.117428	0.117428		LOC108700762	Dev < Reg	-2.0389	2.0389
gpx1.L	Dev < Reg	-0.255804	0.255804		gpx1.L	Dev < Reg	-0.993623	0.993623
tmem79.S	Dev < Reg	-0.205279	0.205279		tmem79.S	Dev < Reg	-1.35853	1.35853
hes2.L	Dev < Reg	-0.205424	0.205424		hes2.L	Dev < Reg	-1.11537	1.11537
plk2.S	Dev < Reg	-0.230598	0.230598		plk2.S	Dev < Reg	-0.819073	0.819073
emilin2.L	Dev < Reg	-0.326309	0.326309		emilin2.L	Dev < Reg	-1.08214	1.08214
bpnt1.L	Dev < Reg	-0.192287	0.192287		bpnt1.L	Dev < Reg	-0.939677	0.939677
LOC108713736	Dev < Reg	-0.220863	0.220863		LOC108713736	Dev < Reg	-1.19287	1.19287
twf1.S	Dev < Reg	-0.237078	0.237078		twf1.S	Dev < Reg	-1.1918	1.1918
mxra5.L	Dev < Reg	-0.314216	0.314216		mxra5.L	Dev < Reg	-1.03751	1.03751
galc.L	Dev < Reg	-0.112126	0.112126		galc.L	Dev < Reg	-0.70518	0.70518
cdkl5.S	Dev < Reg	-0.182565	0.182565		cdkl5.S	Dev < Reg	-0.905506	0.905506
tgfbr2.L	Dev < Reg	-0.217074	0.217074		tgfbr2.L	Dev < Reg	-0.829797	0.829797
LOC108709435	Dev < Reg	-0.314002	0.314002		LOC108709435	Dev < Reg	-1.06319	1.06319
LOC108698480	Dev < Reg	-0.174976	0.174976		LOC108698480	Dev < Reg	-0.761891	0.761891
LOC108717995	Dev < Reg	-0.302211	0.302211		LOC108717995	Dev < Reg	-0.894208	0.894208
atp5b.L	Dev < Reg	-0.214908	0.214908		atp5b.L	Dev < Reg	0.181716	-0.181716
LOC108697765	Dev < Reg	-0.134627	0.134627		LOC108697765	Dev < Reg	-0.755688	0.755688
LOC108711422	Dev < Reg	-0.154428	0.154428		LOC108711422	Dev < Reg	-1.38366	1.38366
arhgdib.S	Dev < Reg	-0.184718	0.184718		arhgdib.S	Dev < Reg	0.198192	-0.198192
tbc1d8b.L	Dev < Reg	-0.227112	0.227112		tbc1d8b.L	Dev < Reg	-0.588332	0.588332
fam83b.L	Dev < Reg	-0.244519	0.244519		fam83b.L	Dev < Reg	-2.01673	2.01673
LOC108711772	Dev < Reg	-0.2129	0.2129		LOC108711772	Dev < Reg	-0.783566	0.783566
LOC108707852	Dev < Reg	-0.197395	0.197395		LOC108707852	Dev < Reg	-2.3856	2.3856
f11r.L	Dev < Reg	-0.302325	0.302325		f11r.L	Dev < Reg	-0.913372	0.913372
angptl2.L	Dev < Reg	-0.308864	0.308864		angptl2.L	Dev < Reg	-0.874088	0.874088
gas6.L	Dev < Reg	-0.178337	0.178337		gas6.L	Dev < Reg	1.01186	-1.01186
prss36.L	Dev < Reg	-0.302828	0.302828		prss36.L	Dev < Reg	-1.49739	1.49739
epas1.S	Dev < Reg	-0.179789	0.179789		epas1.S	Dev < Reg	-1.07942	1.07942
Xelaev18044133m	Dev < Reg	-0.304571	0.304571		Xelaev18044133m	Dev < Reg	-1.00359	1.00359
net1.S	Dev < Reg	-0.217475	0.217475		net1.S	Dev < Reg	-0.790559	0.790559
adipor2.S	Dev < Reg	-0.322668	0.322668		adipor2.S	Dev < Reg	-0.632686	0.632686
LOC108695426	Dev < Reg	-0.167269	0.167269		LOC108695426	Dev < Reg	-1.50353	1.50353
pla2g7.L	Dev < Reg	-0.119189	0.119189		pla2g7.L	Dev < Reg	-1.86763	1.86763
cap1.L	Dev < Reg	-0.279554	0.279554		cap1.L	Dev < Reg	-0.62752	0.62752
LOC108703582	Dev < Reg	-0.263128	0.263128		LOC108703582	Dev < Reg	-1.21444	1.21444
tkt.L	Dev < Reg	-0.335425	0.335425		tkt.L	Dev < Reg	-0.0142446	0.0142446
ikbkb.L	Dev < Reg	-0.179398	0.179398		ikbkb.L	Dev < Reg	-1.25949	1.25949
ano1.L	Dev < Reg	-0.163104	0.163104		ano1.L	Dev < Reg	0.411311	-0.411311
thbs3.L	Dev < Reg	-0.20463	0.20463		thbs3.L	Dev < Reg	-1.32548	1.32548
egfl6.S	Dev < Reg	-0.129781	0.129781		egfl6.S	Dev < Reg	0.737893	-0.737893
slc7a8.S	Dev < Reg	-0.185318	0.185318		slc7a8.S	Dev < Reg	-1.45379	1.45379
scpep1.L	Dev < Reg	-0.23406	0.23406		scpep1.L	Dev < Reg	-1.24273	1.24273
LOC108719652	Dev < Reg	-0.13504	0.13504		LOC108719652	Dev < Reg	-1.20338	1.20338
c1orf116.L	Dev < Reg	-0.200875	0.200875		c1orf116.L	Dev < Reg	-0.926671	0.926671
dnmbp.L	Dev < Reg	-0.181126	0.181126		dnmbp.L	Dev < Reg	-1.13568	1.13568
cyp3a4	Dev < Reg	-0.24279	0.24279		cyp3a4	Dev < Reg	-1.33465	1.33465
pikfyve.L	Dev < Reg	-0.127184	0.127184		pikfyve.L	Dev < Reg	-0.648888	0.648888
LOC108702471	Dev < Reg	-0.177379	0.177379		LOC108702471	Dev < Reg	-1.11374	1.11374
LOC108713445	Dev < Reg	-0.120765	0.120765		LOC108713445	Dev < Reg	-1.31509	1.31509
LOC108699644	Dev < Reg	-0.387775	0.387775		LOC108699644	Dev < Reg	-1.01224	1.01224
klf3.L	Dev < Reg	-0.363496	0.363496		klf3.L	Dev < Reg	-1.10301	1.10301
nrp1.L	Dev < Reg	-0.169016	0.169016		nrp1.L	Dev < Reg	-0.748904	0.748904
LOC108717148	Dev < Reg	-0.146906	0.146906		LOC108717148	Dev < Reg	-1.1828	1.1828
sqstm1.L	Dev < Reg	-0.329324	0.329324		sqstm1.L	Dev < Reg	-0.616432	0.616432
prss23.S	Dev < Reg	-0.217025	0.217025		prss23.S	Dev < Reg	-1.20052	1.20052
LOC108704028	Dev < Reg	-0.14593	0.14593		LOC108704028	Dev < Reg	-0.906913	0.906913
ralb	Dev < Reg	-0.250599	0.250599		ralb	Dev < Reg	-0.760059	0.760059
myh9.L	Dev < Reg	-0.341318	0.341318		myh9.L	Dev < Reg	-0.796834	0.796834
LOC108711583	Dev < Reg	-0.150803	0.150803		LOC108711583	Dev < Reg	-0.859594	0.859594
atp6v0c.L	Dev < Reg	-0.260972	0.260972		atp6v0c.L	Dev < Reg	-0.625094	0.625094
st3gal4.L	Dev < Reg	-0.157408	0.157408		st3gal4.L	Dev < Reg	-1.84999	1.84999
serpine1.S	Dev < Reg	-0.136229	0.136229		serpine1.S	Dev < Reg	-2.66613	2.66613
LOC108709909	Dev < Reg	-0.108319	0.108319		LOC108709909	Dev < Reg	-2.84509	2.84509
LOC108715403	Dev < Reg	-0.196095	0.196095		LOC108715403	Dev < Reg	-0.74747	0.74747
LOC108696893	Dev < Reg	-0.202747	0.202747		LOC108696893	Dev < Reg	-1.62636	1.62636
anxa2.S	Dev < Reg	-0.60871	0.60871		anxa2.S	Dev < Reg	-0.954413	0.954413
wdr45b.S	Dev < Reg	-0.154868	0.154868		wdr45b.S	Dev < Reg	-0.577377	0.577377
gpr84.L	Dev < Reg	-0.192277	0.192277		gpr84.L	Dev < Reg	-1.82823	1.82823
kiaa0513.L	Dev < Reg	-0.252085	0.252085		kiaa0513.L	Dev < Reg	-1.17748	1.17748
smagp.L	Dev < Reg	-0.240644	0.240644		smagp.L	Dev < Reg	-1.00289	1.00289
Xelaev18025526m	Dev < Reg	-0.271424	0.271424		Xelaev18025526m	Dev < Reg	-1.14183	1.14183
lamb3.S	Dev < Reg	-0.240772	0.240772		lamb3.S	Dev < Reg	-2.71334	2.71334
LOC100125668	Dev < Reg	-0.408348	0.408348		LOC100125668	Dev < Reg	-0.742118	0.742118
cxcl16.S	Dev < Reg	-0.246988	0.246988		cxcl16.S	Dev < Reg	-0.826514	0.826514
trim29.L	Dev < Reg	-0.359237	0.359237		trim29.L	Dev < Reg	-1.21516	1.21516
tmem110.L	Dev < Reg	-0.19632	0.19632		tmem110.L	Dev < Reg	-0.663838	0.663838
gnpda1.S	Dev < Reg	-0.281783	0.281783		gnpda1.S	Dev < Reg	-0.752325	0.752325
map3k3.L	Dev < Reg	-0.231865	0.231865		map3k3.L	Dev < Reg	-0.697577	0.697577
ctsd.S	Dev < Reg	-0.242402	0.242402		ctsd.S	Dev < Reg	-0.799248	0.799248
inhba.L	Dev < Reg	-0.327531	0.327531		inhba.L	Dev < Reg	-1.81973	1.81973
lrrc8b.L	Dev < Reg	-0.11355	0.11355		lrrc8b.L	Dev < Reg	-1.42109	1.42109
etnppl.L	Dev < Reg	-0.340006	0.340006		etnppl.L	Dev < Reg	0.368032	-0.368032
rabac1.S	Dev < Reg	-0.157356	0.157356		rabac1.S	Dev < Reg	-0.777561	0.777561
cav1.L	Dev < Reg	-0.262734	0.262734		cav1.L	Dev < Reg	-0.810328	0.810328
acp5.L	Dev < Reg	-0.159282	0.159282		acp5.L	Dev < Reg	-0.868392	0.868392
psap.L	Dev < Reg	-0.265526	0.265526		psap.L	Dev < Reg	-0.663502	0.663502
ripk1.L	Dev < Reg	-0.248162	0.248162		ripk1.L	Dev < Reg	-0.641829	0.641829
plekhg5.S	Dev < Reg	-0.152139	0.152139		plekhg5.S	Dev < Reg	-1.15979	1.15979
ogn.S	Dev < Reg	-0.202351	0.202351		ogn.S	Dev < Reg	0.727096	-0.727096
gas7.S	Dev < Reg	-0.0871893	0.0871893		gas7.S	Dev < Reg	-0.650836	0.650836
chmp2a.S	Dev < Reg	-0.321632	0.321632		chmp2a.S	Dev < Reg	-0.831588	0.831588
rab27b.S	Dev < Reg	-0.0993132	0.0993132		rab27b.S	Dev < Reg	-0.875184	0.875184
mall.L	Dev < Reg	-0.309592	0.309592		mall.L	Dev < Reg	-0.894069	0.894069
hivep1.S	Dev < Reg	-0.200654	0.200654		hivep1.S	Dev < Reg	-1.46957	1.46957
LOC108710268	Dev < Reg	-0.187527	0.187527		LOC108710268	Dev < Reg	-0.753684	0.753684
myo6.L	Dev < Reg	-0.142289	0.142289		myo6.L	Dev < Reg	-1.00088	1.00088
lpar3.S	Dev < Reg	-0.161871	0.161871		lpar3.S	Dev < Reg	-1.32336	1.32336
cyth2.L	Dev < Reg	-0.210899	0.210899		cyth2.L	Dev < Reg	-0.730825	0.730825
rfk.L	Dev < Reg	-0.267077	0.267077		rfk.L	Dev < Reg	-1.12645	1.12645
LOC108698674	Dev < Reg	-0.189397	0.189397		LOC108698674	Dev < Reg	-1.1751	1.1751
plat.L	Dev < Reg	-0.235099	0.235099		plat.L	Dev < Reg	-0.779137	0.779137
Xelaev18035518m	Dev < Reg	-0.194913	0.194913		Xelaev18035518m	Dev < Reg	-1.28832	1.28832
hps5.L	Dev < Reg	-0.158448	0.158448		hps5.L	Dev < Reg	0.0523788	-0.0523788
ppp1r3c.1.L	Dev < Reg	-0.195265	0.195265		ppp1r3c.1.L	Dev < Reg	0.438505	-0.438505
trim16.L	Dev < Reg	-0.221511	0.221511		trim16.L	Dev < Reg	-0.914534	0.914534
LOC108709252	Dev < Reg	-0.161236	0.161236		LOC108709252	Dev < Reg	-3.00816	3.00816
rhbg.L	Dev < Reg	-0.227845	0.227845		rhbg.L	Dev < Reg	0.765519	-0.765519
chmp2b.S	Dev < Reg	-0.227729	0.227729		chmp2b.S	Dev < Reg	-1.18004	1.18004
scarb1.S	Dev < Reg	-0.203864	0.203864		scarb1.S	Dev < Reg	-0.789626	0.789626
LOC108712844	Dev < Reg	-0.0796592	0.0796592		LOC108712844	Dev < Reg	-0.910779	0.910779
flnc.L	Dev < Reg	-0.215796	0.215796		flnc.L	Dev < Reg	1.88512	-1.88512
LOC108701125	Dev < Reg	-0.20544	0.20544		LOC108701125	Dev < Reg	-0.767942	0.767942
lrrc32.1.L	Dev < Reg	-0.193587	0.193587		lrrc32.1.L	Dev < Reg	-0.923175	0.923175
il10rb.L	Dev < Reg	-0.308464	0.308464		il10rb.L	Dev < Reg	-1.90869	1.90869
slc25a1.L	Dev < Reg	-0.165521	0.165521		slc25a1.L	Dev < Reg	-0.769053	0.769053
f3.L	Dev < Reg	-0.2671	0.2671		f3.L	Dev < Reg	-1.29645	1.29645
vamp8.S	Dev < Reg	-0.238642	0.238642		vamp8.S	Dev < Reg	-0.993259	0.993259
galnt6	Dev < Reg	-0.245175	0.245175		galnt6	Dev < Reg	-1.84628	1.84628
thbs2.S	Dev < Reg	-0.315221	0.315221		thbs2.S	Dev < Reg	-0.793571	0.793571
tprn.L	Dev < Reg	-0.141432	0.141432		tprn.L	Dev < Reg	-1.32744	1.32744
ctsk.L	Dev < Reg	-0.327525	0.327525		ctsk.L	Dev < Reg	-0.898701	0.898701
LOC108698349	Dev < Reg	-0.263785	0.263785		LOC108698349	Dev < Reg	-1.99255	1.99255
LOC108719373	Dev < Reg	-0.317437	0.317437		LOC108719373	Dev < Reg	-0.935977	0.935977
LOC108709373	Dev < Reg	-0.215982	0.215982		LOC108709373	Dev < Reg	-1.26213	1.26213
gpr35.L	Dev < Reg	-0.182533	0.182533		gpr35.L	Dev < Reg	-1.03359	1.03359
galnt10.L	Dev < Reg	-0.26612	0.26612		galnt10.L	Dev < Reg	-0.606417	0.606417
angptl2.S	Dev < Reg	-0.31592	0.31592		angptl2.S	Dev < Reg	-1.03893	1.03893
pgk1.L	Dev < Reg	-0.324341	0.324341		pgk1.L	Dev < Reg	0.808674	-0.808674
plekha1.S	Dev < Reg	-0.120912	0.120912		plekha1.S	Dev < Reg	-0.814247	0.814247
ehd2.L	Dev < Reg	-0.214495	0.214495		ehd2.L	Dev < Reg	-0.802754	0.802754
LOC108701516	Dev < Reg	-0.227098	0.227098		LOC108701516	Dev < Reg	-1.4265	1.4265
rbm47.L	Dev < Reg	-0.205806	0.205806		rbm47.L	Dev < Reg	-0.896179	0.896179
pawr.S	Dev < Reg	-0.251304	0.251304		pawr.S	Dev < Reg	-1.08241	1.08241
pc.L	Dev < Reg	-0.255841	0.255841		pc.L	Dev < Reg	-0.659568	0.659568
LOC108703020	Dev < Reg	-0.100663	0.100663		LOC108703020	Dev < Reg	-0.733027	0.733027
naga.S	Dev < Reg	-0.236455	0.236455		naga.S	Dev < Reg	-0.741464	0.741464
LOC108697055	Dev < Reg	-0.35706	0.35706		LOC108697055	Dev < Reg	-1.94607	1.94607
LOC108696390	Dev < Reg	-0.234048	0.234048		LOC108696390	Dev < Reg	-0.819075	0.819075
LOC108712726	Dev < Reg	-0.335374	0.335374		LOC108712726	Dev < Reg	-0.749792	0.749792
MGC52622	Dev < Reg	-0.389401	0.389401		MGC52622	Dev < Reg	-1.8776	1.8776
nog2.L	Dev < Reg	-0.121326	0.121326		nog2.L	Dev < Reg	1.22691	-1.22691
pthlh.S	Dev < Reg	-0.153967	0.153967		pthlh.S	Dev < Reg	-1.57219	1.57219
ly6g6c.L	Dev < Reg	-0.15002	0.15002		ly6g6c.L	Dev < Reg	-1.90521	1.90521
plxna2.S	Dev < Reg	-0.13093	0.13093		plxna2.S	Dev < Reg	-1.10141	1.10141
adgrg2.S	Dev < Reg	-0.226494	0.226494		adgrg2.S	Dev < Reg	-1.5466	1.5466
LOC108707010	Dev < Reg	-0.152702	0.152702		LOC108707010	Dev < Reg	-1.35906	1.35906
edil3.L	Dev < Reg	-0.280891	0.280891		edil3.L	Dev < Reg	-0.884534	0.884534
cd37.L	Dev < Reg	-0.294802	0.294802		cd37.L	Dev < Reg	-0.664231	0.664231
tpm1.L	Dev < Reg	-0.171302	0.171302		tpm1.L	Dev < Reg	2.9748	-2.9748
bnc1.S	Dev < Reg	-0.221766	0.221766		bnc1.S	Dev < Reg	-1.75819	1.75819
LOC108710308	Dev < Reg	-0.141114	0.141114		LOC108710308	Dev < Reg	-0.732772	0.732772
LOC108718553	Dev < Reg	-0.17768	0.17768		LOC108718553	Dev < Reg	-2.44293	2.44293
pld2.L	Dev < Reg	-0.204779	0.204779		pld2.L	Dev < Reg	-0.521096	0.521096
mst1r.S	Dev < Reg	-0.182389	0.182389		mst1r.S	Dev < Reg	-2.3145	2.3145
LOC108713202	Dev < Reg	-0.261503	0.261503		LOC108713202	Dev < Reg	-1.65974	1.65974
erbb3.S	Dev < Reg	-0.211241	0.211241		erbb3.S	Dev < Reg	-0.876695	0.876695
Xelaev18029838m	Dev < Reg	-0.169362	0.169362		Xelaev18029838m	Dev < Reg	-2.31032	2.31032
LOC108715283	Dev < Reg	-0.243976	0.243976		LOC108715283	Dev < Reg	-1.42708	1.42708
sh3rf2.L	Dev < Reg	-0.254408	0.254408		sh3rf2.L	Dev < Reg	-1.31315	1.31315
LOC108701046	Dev < Reg	-0.268496	0.268496		LOC108701046	Dev < Reg	-1.38266	1.38266
pon2.L	Dev < Reg	-0.178536	0.178536		pon2.L	Dev < Reg	0.488843	-0.488843
dio3.L	Dev < Reg	-0.21572	0.21572		dio3.L	Dev < Reg	0.566378	-0.566378
trpv4.L	Dev < Reg	-0.121964	0.121964		trpv4.L	Dev < Reg	-1.01337	1.01337
sort1.S	Dev < Reg	-0.145477	0.145477		sort1.S	Dev < Reg	0.00931031	-0.00931031
LOC108697292	Dev < Reg	-0.23533	0.23533		LOC108697292	Dev < Reg	-1.73888	1.73888
LOC108717750	Dev < Reg	-0.19054	0.19054		LOC108717750	Dev < Reg	0.204146	-0.204146
pmp2.L	Dev < Reg	-0.115413	0.115413		pmp2.L	Dev < Reg	0.888901	-0.888901
golph3l.L	Dev < Reg	-0.128232	0.128232		golph3l.L	Dev < Reg	-0.665786	0.665786
rps6ka4.L	Dev < Reg	-0.11195	0.11195		rps6ka4.L	Dev < Reg	-0.883031	0.883031
LOC108707000	Dev < Reg	-0.217607	0.217607		LOC108707000	Dev < Reg	-1.2421	1.2421
ppp1r13l.L	Dev < Reg	-0.236684	0.236684		ppp1r13l.L	Dev < Reg	-0.982027	0.982027
ell2.S	Dev < Reg	-0.276423	0.276423		ell2.S	Dev < Reg	-0.593368	0.593368
me1.L	Dev < Reg	-0.190887	0.190887		me1.L	Dev < Reg	0.397174	-0.397174
LOC108719364	Dev < Reg	-0.140125	0.140125		LOC108719364	Dev < Reg	0.362012	-0.362012
noxo1.L	Dev < Reg	-0.211202	0.211202		noxo1.L	Dev < Reg	-1.49994	1.49994
LOC108711837	Dev < Reg	-0.135233	0.135233		LOC108711837	Dev < Reg	-1.1854	1.1854
pla2g4a.L	Dev < Reg	-0.176076	0.176076		pla2g4a.L	Dev < Reg	-0.897198	0.897198
LOC108697441	Dev < Reg	-0.105017	0.105017		LOC108697441	Dev < Reg	-1.1416	1.1416
MGC84194	Dev < Reg	-0.142991	0.142991		MGC84194	Dev < Reg	-1.06953	1.06953
LOC100049121	Dev < Reg	-0.252228	0.252228		LOC100049121	Dev < Reg	-0.75416	0.75416
cltc.L	Dev < Reg	-0.375249	0.375249		cltc.L	Dev < Reg	-0.611455	0.611455
syt8.L	Dev < Reg	-0.199477	0.199477		syt8.L	Dev < Reg	-1.93191	1.93191
tpm2.S	Dev < Reg	-0.090838	0.090838		tpm2.S	Dev < Reg	3.68438	-3.68438
myo1e.1.L	Dev < Reg	-0.14517	0.14517		myo1e.1.L	Dev < Reg	-1.05278	1.05278
LOC108703960	Dev < Reg	-0.250823	0.250823		LOC108703960	Dev < Reg	-0.867219	0.867219
slc12a2.L	Dev < Reg	-0.196731	0.196731		slc12a2.L	Dev < Reg	-1.08227	1.08227
cldn4.L	Dev < Reg	-0.345999	0.345999		cldn4.L	Dev < Reg	-1.1232	1.1232
slc7a5.L	Dev < Reg	-0.200066	0.200066		slc7a5.L	Dev < Reg	-1.9022	1.9022
LOC108702278	Dev < Reg	-0.330528	0.330528		LOC108702278	Dev < Reg	-1.22579	1.22579
lama1.L	Dev < Reg	-0.15537	0.15537		lama1.L	Dev < Reg	-0.87415	0.87415
LOC397842	Dev < Reg	-0.203375	0.203375		LOC397842	Dev < Reg	-1.31292	1.31292
golgb1.S	Dev < Reg	-0.25465	0.25465		golgb1.S	Dev < Reg	-1.52387	1.52387
LOC108711340	Dev < Reg	-0.283655	0.283655		LOC108711340	Dev < Reg	-0.968273	0.968273
baiap2l1.S	Dev < Reg	-0.15455	0.15455		baiap2l1.S	Dev < Reg	-1.53349	1.53349
LOC100490918.L	Dev < Reg	-0.287159	0.287159		LOC100490918.L	Dev < Reg	-5.99488	5.99488
lgals4.S	Dev < Reg	-0.395193	0.395193		lgals4.S	Dev < Reg	-0.901186	0.901186
tmcc3.S	Dev < Reg	-0.156872	0.156872		tmcc3.S	Dev < Reg	0.330017	-0.330017
csf2rb.S	Dev < Reg	-0.164169	0.164169		csf2rb.S	Dev < Reg	-0.881149	0.881149
naga.L	Dev < Reg	-0.218577	0.218577		naga.L	Dev < Reg	-1.11171	1.11171
vwa5a.L	Dev < Reg	-0.272106	0.272106		vwa5a.L	Dev < Reg	-0.79229	0.79229
snx21.L	Dev < Reg	-0.169496	0.169496		snx21.L	Dev < Reg	-1.04888	1.04888
hsh2d.S	Dev < Reg	-0.242061	0.242061		hsh2d.S	Dev < Reg	-2.00124	2.00124
abca12.S	Dev < Reg	-0.180221	0.180221		abca12.S	Dev < Reg	-3.02518	3.02518
LOC108696884	Dev < Reg	-0.189646	0.189646		LOC108696884	Dev < Reg	-1.16753	1.16753
ctns.L	Dev < Reg	-0.149418	0.149418		ctns.L	Dev < Reg	-0.759786	0.759786
rreb1.S	Dev < Reg	-0.163165	0.163165		rreb1.S	Dev < Reg	0.243448	-0.243448
plxna2.L	Dev < Reg	-0.107638	0.107638		plxna2.L	Dev < Reg	-0.90807	0.90807
LOC108712612	Dev < Reg	-0.324163	0.324163		LOC108712612	Dev < Reg	-1.26154	1.26154
zfyve28-like.2.S	Dev < Reg	-0.212159	0.212159		zfyve28-like.2.S	Dev < Reg	-1.53495	1.53495
fat2.S	Dev < Reg	-0.185002	0.185002		fat2.S	Dev < Reg	-0.920051	0.920051
tmem265.L	Dev < Reg	-0.281759	0.281759		tmem265.L	Dev < Reg	-1.41941	1.41941
LOC108713328	Dev < Reg	-0.19426	0.19426		LOC108713328	Dev < Reg	-1.11073	1.11073
LOC108705395	Dev < Reg	-0.121592	0.121592		LOC108705395	Dev < Reg	-0.924539	0.924539
plekha2.L	Dev < Reg	-0.167872	0.167872		plekha2.L	Dev < Reg	0.50774	-0.50774
LOC108702554	Dev < Reg	-0.125371	0.125371		LOC108702554	Dev < Reg	0.0900699	-0.0900699
gjb2.S	Dev < Reg	-0.2757	0.2757		gjb2.S	Dev < Reg	-1.69438	1.69438
zfpl1.L	Dev < Reg	-0.14478	0.14478		zfpl1.L	Dev < Reg	-0.733478	0.733478
aim1.S	Dev < Reg	-0.273331	0.273331		aim1.S	Dev < Reg	-0.872133	0.872133
slc45a4.S	Dev < Reg	-0.140548	0.140548		slc45a4.S	Dev < Reg	-1.03361	1.03361
asah1.L	Dev < Reg	-0.215686	0.215686		asah1.L	Dev < Reg	-1.16945	1.16945
slc1a5.S	Dev < Reg	-0.106349	0.106349		slc1a5.S	Dev < Reg	-1.58295	1.58295
trim29.S	Dev < Reg	-0.340724	0.340724		trim29.S	Dev < Reg	-1.23295	1.23295
egfr.L	Dev < Reg	-0.306909	0.306909		egfr.L	Dev < Reg	-0.953262	0.953262
rgcc.S	Dev < Reg	-0.199933	0.199933		rgcc.S	Dev < Reg	-1.73681	1.73681
hspa2.L	Dev < Reg	-0.221037	0.221037		hspa2.L	Dev < Reg	0.842941	-0.842941
noxa1.L	Dev < Reg	-0.184198	0.184198		noxa1.L	Dev < Reg	-1.21816	1.21816
cd151.L	Dev < Reg	-0.327035	0.327035		cd151.L	Dev < Reg	-1.0403	1.0403
arrdc1.S	Dev < Reg	-0.110007	0.110007		arrdc1.S	Dev < Reg	-0.922273	0.922273
synj2.L	Dev < Reg	-0.19579	0.19579		synj2.L	Dev < Reg	-0.506961	0.506961
serp1.S	Dev < Reg	-0.269304	0.269304		serp1.S	Dev < Reg	-0.782688	0.782688
dusp5.L	Dev < Reg	-0.265034	0.265034		dusp5.L	Dev < Reg	-3.11339	3.11339
mfap5.S	Dev < Reg	-0.258895	0.258895		mfap5.S	Dev < Reg	0.212395	-0.212395
npc2.S	Dev < Reg	-0.22962	0.22962		npc2.S	Dev < Reg	-0.845479	0.845479
LOC108695274	Dev < Reg	-0.368878	0.368878		LOC108695274	Dev < Reg	-0.895218	0.895218
LOC108712202	Dev < Reg	-0.208515	0.208515		LOC108712202	Dev < Reg	-0.698257	0.698257
mvp.S	Dev < Reg	-0.415219	0.415219		mvp.S	Dev < Reg	-2.11357	2.11357
pvrl2.L	Dev < Reg	-0.24965	0.24965		pvrl2.L	Dev < Reg	-1.38467	1.38467
swap70.S	Dev < Reg	-0.183628	0.183628		swap70.S	Dev < Reg	-0.748244	0.748244
LOC108698179	Dev < Reg	-0.199652	0.199652		LOC108698179	Dev < Reg	-1.2195	1.2195
cdc42se1.L	Dev < Reg	-0.270262	0.270262		cdc42se1.L	Dev < Reg	-0.811668	0.811668
MGC52683	Dev < Reg	-0.14761	0.14761		MGC52683	Dev < Reg	1.63105	-1.63105
tgm5.L	Dev < Reg	-0.408685	0.408685		tgm5.L	Dev < Reg	-1.11526	1.11526
slc35a2.L	Dev < Reg	-0.132692	0.132692		slc35a2.L	Dev < Reg	-0.558531	0.558531
tgm5.S	Dev < Reg	-0.326187	0.326187		tgm5.S	Dev < Reg	-1.22203	1.22203
LOC108698355	Dev < Reg	-0.284523	0.284523		LOC108698355	Dev < Reg	-3.60595	3.60595
fam3b.S	Dev < Reg	-0.265234	0.265234		fam3b.S	Dev < Reg	-0.861977	0.861977
rarres1.L	Dev < Reg	-0.175342	0.175342		rarres1.L	Dev < Reg	0.860544	-0.860544
ifi30.S	Dev < Reg	-0.227535	0.227535		ifi30.S	Dev < Reg	-0.774414	0.774414
serpine1.L	Dev < Reg	-0.186474	0.186474		serpine1.L	Dev < Reg	-2.92493	2.92493
acy3.L	Dev < Reg	-0.234673	0.234673		acy3.L	Dev < Reg	-1.15287	1.15287
kifc3.S	Dev < Reg	-0.139468	0.139468		kifc3.S	Dev < Reg	-1.78332	1.78332
hdac7.S	Dev < Reg	-0.173066	0.173066		hdac7.S	Dev < Reg	0.0549985	-0.0549985
gjb3.S	Dev < Reg	-0.174388	0.174388		gjb3.S	Dev < Reg	-1.03468	1.03468
nov.L	Dev < Reg	-0.175603	0.175603		nov.L	Dev < Reg	-2.69799	2.69799
Xelaev18042953m	Dev < Reg	-0.106966	0.106966		Xelaev18042953m	Dev < Reg	-1.91316	1.91316
Xelaev18011723m	Dev < Reg	-0.131042	0.131042		Xelaev18011723m	Dev < Reg	0.101911	-0.101911
arpc5.L	Dev < Reg	-0.381284	0.381284		arpc5.L	Dev < Reg	-0.58773	0.58773
cdcp1.L	Dev < Reg	-0.134694	0.134694		cdcp1.L	Dev < Reg	-1.16705	1.16705
LOC100036845	Dev < Reg	-0.289216	0.289216		LOC100036845	Dev < Reg	-0.932157	0.932157
sema3c.S	Dev < Reg	-0.148073	0.148073		sema3c.S	Dev < Reg	0.734979	-0.734979
jak2.L	Dev < Reg	-0.16455	0.16455		jak2.L	Dev < Reg	-0.618897	0.618897
ankrd37.L	Dev < Reg	-0.200291	0.200291		ankrd37.L	Dev < Reg	2.03044	-2.03044
ctnna1.S	Dev < Reg	-0.338251	0.338251		ctnna1.S	Dev < Reg	-0.600037	0.600037
LOC108714803	Dev < Reg	-0.197114	0.197114		LOC108714803	Dev < Reg	-0.686154	0.686154
LOC108698345	Dev < Reg	-0.21225	0.21225		LOC108698345	Dev < Reg	-3.43207	3.43207
clu.L	Dev < Reg	-0.177934	0.177934		clu.L	Dev < Reg	0.929808	-0.929808
txnip.L	Dev < Reg	-0.363658	0.363658		txnip.L	Dev < Reg	0.783993	-0.783993
ptprh.L	Dev < Reg	-0.206613	0.206613		ptprh.L	Dev < Reg	-1.10382	1.10382
lsp1.L	Dev < Reg	-0.275313	0.275313		lsp1.L	Dev < Reg	-0.976011	0.976011
irak2.L	Dev < Reg	-0.261311	0.261311		irak2.L	Dev < Reg	-1.62726	1.62726
hba1.S	Dev < Reg	-0.10327	0.10327		hba1.S	Dev < Reg	0.748604	-0.748604
gale.L	Dev < Reg	-0.277789	0.277789		gale.L	Dev < Reg	-1.11882	1.11882
LOC108696610	Dev < Reg	-0.188248	0.188248		LOC108696610	Dev < Reg	-0.802912	0.802912
pacs2.L	Dev < Reg	-0.16784	0.16784		pacs2.L	Dev < Reg	-0.747355	0.747355
gla.S	Dev < Reg	-0.236186	0.236186		gla.S	Dev < Reg	-0.669865	0.669865
timp-1.L	Dev < Reg	-0.215129	0.215129		timp-1.L	Dev < Reg	-1.08536	1.08536
Xelaev18011724m	Dev < Reg	-0.140739	0.140739		Xelaev18011724m	Dev < Reg	0.164802	-0.164802
elovl1.S	Dev < Reg	-0.298379	0.298379		elovl1.S	Dev < Reg	-0.519669	0.519669
lgmn.S	Dev < Reg	-0.198237	0.198237		lgmn.S	Dev < Reg	-0.816821	0.816821
LOC108701483	Dev < Reg	-0.376539	0.376539		LOC108701483	Dev < Reg	-0.684249	0.684249
ssfa2.L	Dev < Reg	-0.188322	0.188322		ssfa2.L	Dev < Reg	-0.953545	0.953545
ndfip1	Dev < Reg	-0.307318	0.307318		ndfip1	Dev < Reg	-0.588879	0.588879
atp8b2-like.L	Dev < Reg	-0.261647	0.261647		atp8b2-like.L	Dev < Reg	-0.736925	0.736925
tpi1.L	Dev < Reg	-0.484343	0.484343		tpi1.L	Dev < Reg	0.899812	-0.899812
LOC108705243	Dev < Reg	-0.238319	0.238319		LOC108705243	Dev < Reg	-0.784459	0.784459
rnf149.L	Dev < Reg	-0.293792	0.293792		rnf149.L	Dev < Reg	-1.05033	1.05033
cpne8.S	Dev < Reg	-0.179167	0.179167		cpne8.S	Dev < Reg	-0.974717	0.974717
LOC108701721	Dev < Reg	-0.383821	0.383821		LOC108701721	Dev < Reg	-0.779103	0.779103
aqp3.S	Dev < Reg	-0.294691	0.294691		aqp3.S	Dev < Reg	-1.46098	1.46098
tmprss4.L	Dev < Reg	-0.257886	0.257886		tmprss4.L	Dev < Reg	-1.0033	1.0033
pde4d-like.L	Dev < Reg	-0.163671	0.163671		pde4d-like.L	Dev < Reg	-1.55895	1.55895
plk3.L	Dev < Reg	-0.188986	0.188986		plk3.L	Dev < Reg	-1.26958	1.26958
xbp1.S	Dev < Reg	-0.345221	0.345221		xbp1.S	Dev < Reg	-0.668946	0.668946
mknk2.L	Dev < Reg	-0.236427	0.236427		mknk2.L	Dev < Reg	0.518669	-0.518669
khnyn.L	Dev < Reg	-0.292138	0.292138		khnyn.L	Dev < Reg	-0.919684	0.919684
gjb3.L	Dev < Reg	-0.26216	0.26216		gjb3.L	Dev < Reg	-1.37146	1.37146
gnpda1.L	Dev < Reg	-0.212806	0.212806		gnpda1.L	Dev < Reg	-0.699716	0.699716
irg1.L	Dev < Reg	-0.29242	0.29242		irg1.L	Dev < Reg	-3.69049	3.69049
itga2.L	Dev < Reg	-0.148934	0.148934		itga2.L	Dev < Reg	-1.61385	1.61385
myh14.L	Dev < Reg	-0.309683	0.309683		myh14.L	Dev < Reg	-0.808801	0.808801
grhl3.S	Dev < Reg	-0.252442	0.252442		grhl3.S	Dev < Reg	-0.638773	0.638773
LOC100497709.L	Dev < Reg	-0.205613	0.205613		LOC100497709.L	Dev < Reg	-1.19036	1.19036
sparc.S	Dev < Reg	-0.221238	0.221238		sparc.S	Dev < Reg	-0.722697	0.722697
LOC108703949	Dev < Reg	-0.27153	0.27153		LOC108703949	Dev < Reg	-1.04289	1.04289
emp1.S	Dev < Reg	-0.331181	0.331181		emp1.S	Dev < Reg	-1.28801	1.28801
LOC108719137	Dev < Reg	-0.208067	0.208067		LOC108719137	Dev < Reg	-1.25954	1.25954
rab7b.S	Dev < Reg	-0.248131	0.248131		rab7b.S	Dev < Reg	-1.22776	1.22776
tom1.L	Dev < Reg	-0.121791	0.121791		tom1.L	Dev < Reg	0.25863	-0.25863
nt5c1a.S	Dev < Reg	-0.288004	0.288004		nt5c1a.S	Dev < Reg	-1.32404	1.32404
loc733735.L	Dev < Reg	-0.278836	0.278836		loc733735.L	Dev < Reg	-0.774967	0.774967
vill.L	Dev < Reg	-0.26505	0.26505		vill.L	Dev < Reg	-1.31153	1.31153
glb1l.L	Dev < Reg	-0.195322	0.195322		glb1l.L	Dev < Reg	-0.70477	0.70477
LOC108714350	Dev < Reg	-0.12338	0.12338		LOC108714350	Dev < Reg	-1.53526	1.53526
s100a11.L	Dev < Reg	-0.57245	0.57245		s100a11.L	Dev < Reg	-0.720833	0.720833
slc27a4.L	Dev < Reg	-0.236963	0.236963		slc27a4.L	Dev < Reg	-0.878133	0.878133
slc39a13.S	Dev < Reg	-0.266621	0.266621		slc39a13.S	Dev < Reg	-0.708557	0.708557
kera.L	Dev < Reg	-0.114515	0.114515		kera.L	Dev < Reg	-1.28536	1.28536
nkpd1.L	Dev < Reg	-0.193662	0.193662		nkpd1.L	Dev < Reg	-1.96346	1.96346
a2m.S	Dev < Reg	-0.170577	0.170577		a2m.S	Dev < Reg	0.657406	-0.657406
clic3.L	Dev < Reg	-0.222969	0.222969		clic3.L	Dev < Reg	-1.17446	1.17446
tjp3.L	Dev < Reg	-0.123394	0.123394		tjp3.L	Dev < Reg	-0.888897	0.888897
errfi1.S	Dev < Reg	-0.159982	0.159982		errfi1.S	Dev < Reg	-0.924508	0.924508
ybx2.L	Dev < Reg	-0.15246	0.15246		ybx2.L	Dev < Reg	-0.686094	0.686094
prss35.S	Dev < Reg	-0.193763	0.193763		prss35.S	Dev < Reg	-1.02915	1.02915
Xetrov90018014m.L	Dev < Reg	-0.146507	0.146507		Xetrov90018014m.L	Dev < Reg	1.94715	-1.94715
inpp1.L	Dev < Reg	-0.217704	0.217704		inpp1.L	Dev < Reg	-0.974268	0.974268
tnfaip2.L	Dev < Reg	-0.198815	0.198815		tnfaip2.L	Dev < Reg	-0.747977	0.747977
LOC108713762	Dev < Reg	-0.208606	0.208606		LOC108713762	Dev < Reg	-1.63958	1.63958
itgax.L	Dev < Reg	-0.183686	0.183686		itgax.L	Dev < Reg	0.195751	-0.195751
sacm1l.L	Dev < Reg	-0.189301	0.189301		sacm1l.L	Dev < Reg	-0.594462	0.594462
xilr2.L	Dev < Reg	-0.15146	0.15146		xilr2.L	Dev < Reg	0.888407	-0.888407
tnc.L	Dev < Reg	-0.27628	0.27628		tnc.L	Dev < Reg	-1.08931	1.08931
acsl4.S	Dev < Reg	-0.142216	0.142216		acsl4.S	Dev < Reg	-1.11366	1.11366
sema3c.L	Dev < Reg	-0.161889	0.161889		sema3c.L	Dev < Reg	0.351837	-0.351837
b4galnt1.L	Dev < Reg	-0.324001	0.324001		b4galnt1.L	Dev < Reg	-1.50069	1.50069
igfbp4.S	Dev < Reg	-0.102771	0.102771		igfbp4.S	Dev < Reg	-1.09442	1.09442
LOC108707308	Dev < Reg	-0.209902	0.209902		LOC108707308	Dev < Reg	0.44265	-0.44265
cd9.S	Dev < Reg	-0.414878	0.414878		cd9.S	Dev < Reg	-1.22487	1.22487
rab40b.L	Dev < Reg	-0.144766	0.144766		rab40b.L	Dev < Reg	0.779849	-0.779849
itgb3.L	Dev < Reg	-0.220212	0.220212		itgb3.L	Dev < Reg	-1.20425	1.20425
reep5.L	Dev < Reg	-0.31842	0.31842		reep5.L	Dev < Reg	0.434372	-0.434372
lgmn.L	Dev < Reg	-0.284078	0.284078		lgmn.L	Dev < Reg	-1.10747	1.10747
rab27a.L	Dev < Reg	-0.109473	0.109473		rab27a.L	Dev < Reg	-1.0628	1.0628
gad1.2.S	Dev < Reg	-0.215565	0.215565		gad1.2.S	Dev < Reg	-1.72593	1.72593
tnfrsf11a.L	Dev < Reg	-0.131391	0.131391		tnfrsf11a.L	Dev < Reg	0.440669	-0.440669
krt79.L	Dev < Reg	-0.132766	0.132766		krt79.L	Dev < Reg	0.853078	-0.853078
gipc2.S	Dev < Reg	-0.258747	0.258747		gipc2.S	Dev < Reg	-0.88103	0.88103
LOC100493447.S	Dev < Reg	-0.340672	0.340672		LOC100493447.S	Dev < Reg	-1.83051	1.83051
gas2l1.L	Dev < Reg	-0.196039	0.196039		gas2l1.L	Dev < Reg	-1.61986	1.61986
degs3.L	Dev < Reg	-0.149765	0.149765		degs3.L	Dev < Reg	-1.43183	1.43183
thbs2.L	Dev < Reg	-0.177844	0.177844		thbs2.L	Dev < Reg	-0.929192	0.929192
pkp3.S	Dev < Reg	-0.323687	0.323687		pkp3.S	Dev < Reg	-1.08906	1.08906
pfkfb4.S	Dev < Reg	-0.183927	0.183927		pfkfb4.S	Dev < Reg	0.271594	-0.271594
eno1.S	Dev < Reg	-0.470522	0.470522		eno1.S	Dev < Reg	0.556558	-0.556558
tmprss13.L	Dev < Reg	-0.331923	0.331923		tmprss13.L	Dev < Reg	-0.998781	0.998781
kcnk1.S	Dev < Reg	-0.211039	0.211039		kcnk1.S	Dev < Reg	-1.73696	1.73696
dgkq.L	Dev < Reg	-0.188265	0.188265		dgkq.L	Dev < Reg	-1.31006	1.31006
nudt9.L	Dev < Reg	-0.259136	0.259136		nudt9.L	Dev < Reg	0.160574	-0.160574
plin2.L	Dev < Reg	-0.389327	0.389327		plin2.L	Dev < Reg	-1.22632	1.22632
vasp.L	Dev < Reg	-0.27154	0.27154		vasp.L	Dev < Reg	-1.01903	1.01903
lcp1.S	Dev < Reg	-0.163507	0.163507		lcp1.S	Dev < Reg	0.270682	-0.270682
slc26a11.L	Dev < Reg	-0.161667	0.161667		slc26a11.L	Dev < Reg	-0.544839	0.544839
ccser2.S	Dev < Reg	-0.157841	0.157841		ccser2.S	Dev < Reg	-1.54064	1.54064
coro1c.L	Dev < Reg	-0.352961	0.352961		coro1c.L	Dev < Reg	-0.757567	0.757567
ugcg.S	Dev < Reg	-0.261421	0.261421		ugcg.S	Dev < Reg	-1.41562	1.41562
ywhaq.S	Dev < Reg	-0.414934	0.414934		ywhaq.S	Dev < Reg	-1.38803	1.38803
homer2.L	Dev < Reg	-0.132611	0.132611		homer2.L	Dev < Reg	-0.758483	0.758483
rcn3.S	Dev < Reg	-0.144775	0.144775		rcn3.S	Dev < Reg	-0.788294	0.788294
rin2.S	Dev < Reg	-0.176956	0.176956		rin2.S	Dev < Reg	-0.72492	0.72492
sesn2.S	Dev < Reg	-0.176387	0.176387		sesn2.S	Dev < Reg	-1.01073	1.01073
c1qc.L	Dev < Reg	-0.212686	0.212686		c1qc.L	Dev < Reg	0.200493	-0.200493
smpdl3a.L	Dev < Reg	-0.195967	0.195967		smpdl3a.L	Dev < Reg	-0.999923	0.999923
LOC108698815	Dev < Reg	-0.247348	0.247348		LOC108698815	Dev < Reg	-1.19864	1.19864
rusc2.L	Dev < Reg	-0.160503	0.160503		rusc2.L	Dev < Reg	-1.13638	1.13638
idh3g.S	Dev < Reg	-0.168558	0.168558		idh3g.S	Dev < Reg	0.188414	-0.188414
f3.S	Dev < Reg	-0.156077	0.156077		f3.S	Dev < Reg	-1.32636	1.32636
igfbp5.L	Dev < Reg	-0.122629	0.122629		igfbp5.L	Dev < Reg	0.114022	-0.114022
wnt10b.S	Dev < Reg	-0.272627	0.272627		wnt10b.S	Dev < Reg	-1.32545	1.32545
Xetrov90002578m.L	Dev < Reg	-0.122085	0.122085		Xetrov90002578m.L	Dev < Reg	-1.52528	1.52528
LOC108701798	Dev < Reg	-0.209583	0.209583		LOC108701798	Dev < Reg	-1.05248	1.05248
maff.S	Dev < Reg	-0.153515	0.153515		maff.S	Dev < Reg	-0.955258	0.955258
LOC108718085	Dev < Reg	-0.247526	0.247526		LOC108718085	Dev < Reg	-0.899203	0.899203
cobll1.L	Dev < Reg	-0.263243	0.263243		cobll1.L	Dev < Reg	-0.900099	0.900099
cxcl8.L	Dev < Reg	-0.189176	0.189176		cxcl8.L	Dev < Reg	-1.90098	1.90098
LOC108696926	Dev < Reg	-0.283322	0.283322		LOC108696926	Dev < Reg	-1.81978	1.81978
LOC495407	Dev < Reg	-0.23057	0.23057		LOC495407	Dev < Reg	-0.888186	0.888186
tmem263-b	Dev < Reg	-0.218024	0.218024		tmem263-b	Dev < Reg	-0.519829	0.519829
ldlrad4.L	Dev < Reg	-0.180865	0.180865		ldlrad4.L	Dev < Reg	-1.05932	1.05932
tmem40.L	Dev < Reg	-0.20862	0.20862		tmem40.L	Dev < Reg	-1.04403	1.04403
foxo1.L	Dev < Reg	-0.194471	0.194471		foxo1.L	Dev < Reg	-1.01769	1.01769
LOC108696284	Dev < Reg	-0.426719	0.426719		LOC108696284	Dev < Reg	-0.916721	0.916721
smox.S	Dev < Reg	-0.387536	0.387536		smox.S	Dev < Reg	-2.03299	2.03299
soga3.L	Dev < Reg	-0.109958	0.109958		soga3.L	Dev < Reg	-1.03648	1.03648
LOC108696856	Dev < Reg	-0.240555	0.240555		LOC108696856	Dev < Reg	-1.78211	1.78211
tifa.S	Dev < Reg	-0.0883372	0.0883372		tifa.S	Dev < Reg	0.38512	-0.38512
palmd.S	Dev < Reg	-0.341119	0.341119		palmd.S	Dev < Reg	-1.59024	1.59024
ctsc.S	Dev < Reg	-0.247325	0.247325		ctsc.S	Dev < Reg	-0.932232	0.932232
LOC108704510	Dev < Reg	-0.119946	0.119946		LOC108704510	Dev < Reg	-2.69125	2.69125
hsph1.S	Dev < Reg	-0.158478	0.158478		hsph1.S	Dev < Reg	-1.73986	1.73986
adpgk.L	Dev < Reg	-0.172853	0.172853		adpgk.L	Dev < Reg	-0.579451	0.579451
tp63.L	Dev < Reg	-0.267633	0.267633		tp63.L	Dev < Reg	-0.970235	0.970235
fam83h.S	Dev < Reg	-0.174708	0.174708		fam83h.S	Dev < Reg	-1.3909	1.3909
fbln2.L	Dev < Reg	-0.258669	0.258669		fbln2.L	Dev < Reg	-0.694146	0.694146
LOC108720005	Dev < Reg	-0.247362	0.247362		LOC108720005	Dev < Reg	-2.14869	2.14869
dsg2.L	Dev < Reg	-0.226079	0.226079		dsg2.L	Dev < Reg	-1.87417	1.87417
LOC108695405	Dev < Reg	-0.213953	0.213953		LOC108695405	Dev < Reg	-1.301	1.301
plod2.L	Dev < Reg	-0.186071	0.186071		plod2.L	Dev < Reg	-0.901288	0.901288
LOC108712943	Dev < Reg	-0.146073	0.146073		LOC108712943	Dev < Reg	-1.0968	1.0968
aldoa.S	Dev < Reg	-0.574835	0.574835		aldoa.S	Dev < Reg	1.00429	-1.00429
prss35.L	Dev < Reg	-0.154756	0.154756		prss35.L	Dev < Reg	-0.694652	0.694652
bok.L	Dev < Reg	-0.252432	0.252432		bok.L	Dev < Reg	-1.80436	1.80436
LOC108716663	Dev < Reg	-0.270145	0.270145		LOC108716663	Dev < Reg	-0.955324	0.955324
fblim1.S	Dev < Reg	-0.1766	0.1766		fblim1.S	Dev < Reg	-1.786	1.786
ptprc.L	Dev < Reg	-0.142097	0.142097		ptprc.L	Dev < Reg	-0.880877	0.880877
nipal1.S	Dev < Reg	-0.200875	0.200875		nipal1.S	Dev < Reg	-1.44525	1.44525
cgn.L	Dev < Reg	-0.233141	0.233141		cgn.L	Dev < Reg	-0.987046	0.987046
LOC108710310	Dev < Reg	-0.128688	0.128688		LOC108710310	Dev < Reg	-1.24099	1.24099
fabp4.L	Dev < Reg	-0.446154	0.446154		fabp4.L	Dev < Reg	-0.621649	0.621649
LOC108714417	Dev < Reg	-0.155577	0.155577		LOC108714417	Dev < Reg	-1.5571	1.5571
kif5b.S	Dev < Reg	-0.228143	0.228143		kif5b.S	Dev < Reg	-0.621717	0.621717
col5a1.L	Dev < Reg	-0.370391	0.370391		col5a1.L	Dev < Reg	-1.00214	1.00214
cldn4.S	Dev < Reg	-0.323894	0.323894		cldn4.S	Dev < Reg	-1.35798	1.35798
dsg4.L	Dev < Reg	-0.284831	0.284831		dsg4.L	Dev < Reg	-0.69291	0.69291
ndel1.S	Dev < Reg	-0.219529	0.219529		ndel1.S	Dev < Reg	-0.802421	0.802421
LOC108698519	Dev < Reg	-0.18231	0.18231		LOC108698519	Dev < Reg	-1.02563	1.02563
tagln2.S	Dev < Reg	-0.431728	0.431728		tagln2.S	Dev < Reg	-0.723956	0.723956
col12a1.L	Dev < Reg	-0.371893	0.371893		col12a1.L	Dev < Reg	-1.19985	1.19985
p3h2.L	Dev < Reg	-0.192698	0.192698		p3h2.L	Dev < Reg	-0.811252	0.811252
rab11a.L	Dev < Reg	-0.357135	0.357135		rab11a.L	Dev < Reg	-1.14568	1.14568
fkbp2.S	Dev < Reg	-0.325644	0.325644		fkbp2.S	Dev < Reg	-0.596519	0.596519
gpa33.S	Dev < Reg	-0.157099	0.157099		gpa33.S	Dev < Reg	-0.771805	0.771805
macc1.L	Dev < Reg	-0.210333	0.210333		macc1.L	Dev < Reg	-1.25265	1.25265
dync1h1.L	Dev < Reg	-0.426433	0.426433		dync1h1.L	Dev < Reg	-0.798339	0.798339
grhl1.S	Dev < Reg	-0.303124	0.303124		grhl1.S	Dev < Reg	-0.726493	0.726493
ptafr.L	Dev < Reg	-0.169983	0.169983		ptafr.L	Dev < Reg	-1.09315	1.09315
mast4.S	Dev < Reg	-0.320093	0.320093		mast4.S	Dev < Reg	-1.55265	1.55265
rfk.S	Dev < Reg	-0.25585	0.25585		rfk.S	Dev < Reg	-1.88446	1.88446
LOC108717256	Dev < Reg	-0.172565	0.172565		LOC108717256	Dev < Reg	-0.774103	0.774103
anxa8.S	Dev < Reg	-0.377873	0.377873		anxa8.S	Dev < Reg	-0.847898	0.847898
adam33.L	Dev < Reg	-0.397715	0.397715		adam33.L	Dev < Reg	-1.10689	1.10689
LOC108700424	Dev < Reg	-0.724777	0.724777		LOC108700424	Dev < Reg	-0.874092	0.874092
ap1m2.L	Dev < Reg	-0.148547	0.148547		ap1m2.L	Dev < Reg	-0.684988	0.684988
rab1a.L	Dev < Reg	-0.315431	0.315431		rab1a.L	Dev < Reg	-0.499363	0.499363
col6a2.L	Dev < Reg	-0.304873	0.304873		col6a2.L	Dev < Reg	-0.606396	0.606396
LOC108708033	Dev < Reg	-0.171452	0.171452		LOC108708033	Dev < Reg	-1.17827	1.17827
LOC108708732	Dev < Reg	-0.305581	0.305581		LOC108708732	Dev < Reg	-2.11274	2.11274
col4a3bp.S	Dev < Reg	-0.141478	0.141478		col4a3bp.S	Dev < Reg	-1.11311	1.11311
pmepa1.S	Dev < Reg	-0.373387	0.373387		pmepa1.S	Dev < Reg	-1.15171	1.15171
c1s.L	Dev < Reg	-0.208567	0.208567		c1s.L	Dev < Reg	0.934394	-0.934394
hook1.L	Dev < Reg	-0.210357	0.210357		hook1.L	Dev < Reg	-0.866206	0.866206
ankrd35.L	Dev < Reg	-0.260989	0.260989		ankrd35.L	Dev < Reg	-1.29137	1.29137
LOC108696842	Dev < Reg	-0.474449	0.474449		LOC108696842	Dev < Reg	-0.629329	0.629329
tnfrsf10b.L	Dev < Reg	-0.22574	0.22574		tnfrsf10b.L	Dev < Reg	-1.34615	1.34615
gfpt1.S	Dev < Reg	-0.268725	0.268725		gfpt1.S	Dev < Reg	-0.773184	0.773184
LOC108696836	Dev < Reg	-0.248991	0.248991		LOC108696836	Dev < Reg	-0.611546	0.611546
anxa1.L	Dev < Reg	-0.575321	0.575321		anxa1.L	Dev < Reg	-0.986137	0.986137
Xelaev18002137m	Dev < Reg	-0.135656	0.135656		Xelaev18002137m	Dev < Reg	-0.909195	0.909195
clic3.S	Dev < Reg	-0.189384	0.189384		clic3.S	Dev < Reg	-1.30707	1.30707
ezr.L	Dev < Reg	-0.375536	0.375536		ezr.L	Dev < Reg	-1.26609	1.26609
loc733209.L	Dev < Reg	-0.258944	0.258944		loc733209.L	Dev < Reg	-1.03736	1.03736
cxcl8.S	Dev < Reg	-0.277854	0.277854		cxcl8.S	Dev < Reg	-2.65112	2.65112
LOC108709532	Dev < Reg	-0.250914	0.250914		LOC108709532	Dev < Reg	-1.13552	1.13552
frk.L	Dev < Reg	-0.153528	0.153528		frk.L	Dev < Reg	-2.0613	2.0613
pgam5.L	Dev < Reg	-0.191033	0.191033		pgam5.L	Dev < Reg	-0.974442	0.974442
krt17.L	Dev < Reg	-0.208724	0.208724		krt17.L	Dev < Reg	-1.78359	1.78359
emilin2	Dev < Reg	-0.256811	0.256811		emilin2	Dev < Reg	-1.19115	1.19115
adh1b.L	Dev < Reg	-0.16962	0.16962		adh1b.L	Dev < Reg	3.05012	-3.05012
shroom2.L	Dev < Reg	-0.176196	0.176196		shroom2.L	Dev < Reg	-0.747861	0.747861
atp1b1.L	Dev < Reg	-0.30947	0.30947		atp1b1.L	Dev < Reg	-0.837088	0.837088
LOC108702994	Dev < Reg	-0.22861	0.22861		LOC108702994	Dev < Reg	-1.63186	1.63186
rrbp1.L	Dev < Reg	-0.374048	0.374048		rrbp1.L	Dev < Reg	-0.706284	0.706284
pygl.S	Dev < Reg	-0.125592	0.125592		pygl.S	Dev < Reg	0.23985	-0.23985
lamc2.L	Dev < Reg	-0.159558	0.159558		lamc2.L	Dev < Reg	-3.04628	3.04628
LOC101734660.L	Dev < Reg	-0.28684	0.28684		LOC101734660.L	Dev < Reg	-0.742094	0.742094
LOC108711763	Dev < Reg	-0.183085	0.183085		LOC108711763	Dev < Reg	0.55681	-0.55681
LOC108716826	Dev < Reg	-0.245614	0.245614		LOC108716826	Dev < Reg	-0.590649	0.590649
LOC108708628	Dev < Reg	-0.197883	0.197883		LOC108708628	Dev < Reg	-1.13985	1.13985
tgfb2.L	Dev < Reg	-0.25681	0.25681		tgfb2.L	Dev < Reg	-0.759691	0.759691
LOC108718422	Dev < Reg	-0.194399	0.194399		LOC108718422	Dev < Reg	-1.1733	1.1733
LOC108703132	Dev < Reg	-0.404946	0.404946		LOC108703132	Dev < Reg	-1.57937	1.57937
pdia5.L	Dev < Reg	-0.28599	0.28599		pdia5.L	Dev < Reg	-0.846945	0.846945
fam83f.S	Dev < Reg	-0.122338	0.122338		fam83f.S	Dev < Reg	-2.14659	2.14659
tjp3.S	Dev < Reg	-0.190328	0.190328		tjp3.S	Dev < Reg	-0.95304	0.95304
optn.S	Dev < Reg	-0.176618	0.176618		optn.S	Dev < Reg	-0.870589	0.870589
LOC108696359	Dev < Reg	-0.182331	0.182331		LOC108696359	Dev < Reg	0.394882	-0.394882
alpl.L	Dev < Reg	-0.321636	0.321636		alpl.L	Dev < Reg	-1.01211	1.01211
dusp10.S	Dev < Reg	-0.216735	0.216735		dusp10.S	Dev < Reg	1.25157	-1.25157
LOC108707243	Dev < Reg	-0.161882	0.161882		LOC108707243	Dev < Reg	-1.11232	1.11232
LOC108703278	Dev < Reg	-0.275335	0.275335		LOC108703278	Dev < Reg	-0.783688	0.783688
cope.S	Dev < Reg	-0.305127	0.305127		cope.S	Dev < Reg	-0.519603	0.519603
esrp1.S	Dev < Reg	-0.371856	0.371856		esrp1.S	Dev < Reg	-0.57733	0.57733
MGC115708.L	Dev < Reg	-0.359887	0.359887		MGC115708.L	Dev < Reg	-0.564272	0.564272
adamts15.L	Dev < Reg	-0.150518	0.150518		adamts15.L	Dev < Reg	1.0615	-1.0615
klf7.L	Dev < Reg	-0.169894	0.169894		klf7.L	Dev < Reg	-1.3546	1.3546
col6a1.L	Dev < Reg	-0.27992	0.27992		col6a1.L	Dev < Reg	-0.628043	0.628043
Xelaev18043700m	Dev < Reg	-0.231556	0.231556		Xelaev18043700m	Dev < Reg	-3.41681	3.41681
col26a1.S	Dev < Reg	-0.154668	0.154668		col26a1.S	Dev < Reg	-1.33283	1.33283
LOC108714175	Dev < Reg	-0.114941	0.114941		LOC108714175	Dev < Reg	-2.42638	2.42638
snai2.L	Dev < Reg	-0.155599	0.155599		snai2.L	Dev < Reg	-1.36727	1.36727
mctp2.L	Dev < Reg	-0.211205	0.211205		mctp2.L	Dev < Reg	-0.873664	0.873664
LOC108716137	Dev < Reg	-0.174638	0.174638		LOC108716137	Dev < Reg	2.34469	-2.34469
ccdc64b.L	Dev < Reg	-0.149106	0.149106		ccdc64b.L	Dev < Reg	-1.07946	1.07946
barx2.S	Dev < Reg	-0.191245	0.191245		barx2.S	Dev < Reg	-0.967854	0.967854
glmp.S	Dev < Reg	-0.262082	0.262082		glmp.S	Dev < Reg	-0.695291	0.695291
LOC108708501	Dev < Reg	-0.214769	0.214769		LOC108708501	Dev < Reg	-1.27069	1.27069
pycr1.L	Dev < Reg	-0.199471	0.199471		pycr1.L	Dev < Reg	-0.734129	0.734129
iqgap1.L	Dev < Reg	-0.45783	0.45783		iqgap1.L	Dev < Reg	-0.62282	0.62282
micall2.S	Dev < Reg	-0.176688	0.176688		micall2.S	Dev < Reg	-0.968672	0.968672
sbno2.S	Dev < Reg	-0.17237	0.17237		sbno2.S	Dev < Reg	-0.676707	0.676707
egln3.L	Dev < Reg	-0.251178	0.251178		egln3.L	Dev < Reg	2.29028	-2.29028
cfh.L	Dev < Reg	-0.0718394	0.0718394		cfh.L	Dev < Reg	0.376714	-0.376714
LOC108715574	Dev < Reg	-0.183739	0.183739		LOC108715574	Dev < Reg	-0.700255	0.700255
LOC108707048	Dev < Reg	-0.293389	0.293389		LOC108707048	Dev < Reg	-0.838831	0.838831
aldoa.L	Dev < Reg	-0.53172	0.53172		aldoa.L	Dev < Reg	1.08164	-1.08164
LOC108697894	Dev < Reg	-0.282808	0.282808		LOC108697894	Dev < Reg	-1.13669	1.13669
tnf.S	Dev < Reg	-0.215998	0.215998		tnf.S	Dev < Reg	0.197654	-0.197654
cast.S	Dev < Reg	-0.35369	0.35369		cast.S	Dev < Reg	-0.725251	0.725251
LOC108711430	Dev < Reg	-0.237339	0.237339		LOC108711430	Dev < Reg	-1.06367	1.06367
znf534.L	Dev < Reg	-0.158309	0.158309		znf534.L	Dev < Reg	-1.6832	1.6832
tagln.S	Dev < Reg	-0.166303	0.166303		tagln.S	Dev < Reg	-0.99328	0.99328
LOC108698346	Dev < Reg	-0.284107	0.284107		LOC108698346	Dev < Reg	-4.75335	4.75335
tpm4.L	Dev < Reg	-0.281855	0.281855		tpm4.L	Dev < Reg	-0.817208	0.817208
tm9sf2.S	Dev < Reg	-0.252992	0.252992		tm9sf2.S	Dev < Reg	-0.594034	0.594034
ssr4.L	Dev < Reg	-0.27576	0.27576		ssr4.L	Dev < Reg	-0.54245	0.54245
kif13b.L	Dev < Reg	-0.125164	0.125164		kif13b.L	Dev < Reg	-1.16652	1.16652
lmna.L	Dev < Reg	-0.313876	0.313876		lmna.L	Dev < Reg	-1.23479	1.23479
aim1l.L	Dev < Reg	-0.194242	0.194242		aim1l.L	Dev < Reg	-1.40826	1.40826
zfp36l2.S	Dev < Reg	-0.303926	0.303926		zfp36l2.S	Dev < Reg	0.269245	-0.269245
ckap4.S	Dev < Reg	-0.36688	0.36688		ckap4.S	Dev < Reg	-0.557105	0.557105
ppp1r15b.L	Dev < Reg	-0.115844	0.115844		ppp1r15b.L	Dev < Reg	-0.634619	0.634619
ifitm3.L	Dev < Reg	-0.288844	0.288844		ifitm3.L	Dev < Reg	-1.25017	1.25017
elovl1.L	Dev < Reg	-0.347422	0.347422		elovl1.L	Dev < Reg	-0.940428	0.940428
cdknx.L	Dev < Reg	-0.2312	0.2312		cdknx.L	Dev < Reg	0.647994	-0.647994
fam83g.L	Dev < Reg	-0.323775	0.323775		fam83g.L	Dev < Reg	-1.46375	1.46375
kcnk6.S	Dev < Reg	-0.189124	0.189124		kcnk6.S	Dev < Reg	-0.755594	0.755594
hyou1.L	Dev < Reg	-0.16676	0.16676		hyou1.L	Dev < Reg	-0.751345	0.751345
eml3.L	Dev < Reg	-0.147551	0.147551		eml3.L	Dev < Reg	-0.66285	0.66285
LOC108699744	Dev < Reg	-0.443523	0.443523		LOC108699744	Dev < Reg	-0.914335	0.914335
LOC108698045	Dev < Reg	-0.332459	0.332459		LOC108698045	Dev < Reg	-1.07626	1.07626
zbtb7c.L	Dev < Reg	-0.201161	0.201161		zbtb7c.L	Dev < Reg	-0.882687	0.882687
LOC108719004	Dev < Reg	-0.14661	0.14661		LOC108719004	Dev < Reg	-0.984305	0.984305
LOC108714191	Dev < Reg	-0.328432	0.328432		LOC108714191	Dev < Reg	-1.39378	1.39378
LOC108695563	Dev < Reg	-0.203873	0.203873		LOC108695563	Dev < Reg	-2.21052	2.21052
rnasek.L	Dev < Reg	-0.201929	0.201929		rnasek.L	Dev < Reg	-0.666424	0.666424
frmd6.S	Dev < Reg	-0.21347	0.21347		frmd6.S	Dev < Reg	-0.72396	0.72396
cpne3.L	Dev < Reg	-0.183042	0.183042		cpne3.L	Dev < Reg	-0.59484	0.59484
tyrobp.S	Dev < Reg	-0.183476	0.183476		tyrobp.S	Dev < Reg	-0.902913	0.902913
gas2l1.S	Dev < Reg	-0.192483	0.192483		gas2l1.S	Dev < Reg	-1.49542	1.49542
Xetrov90024133m.S	Dev < Reg	-0.214303	0.214303		Xetrov90024133m.S	Dev < Reg	-1.08929	1.08929
stk17a.L	Dev < Reg	-0.251181	0.251181		stk17a.L	Dev < Reg	-1.27551	1.27551
slurp1l.S	Dev < Reg	-0.103858	0.103858		slurp1l.S	Dev < Reg	2.63277	-2.63277
LOC108702730	Dev < Reg	-0.196703	0.196703		LOC108702730	Dev < Reg	0.107033	-0.107033
LOC108719104	Dev < Reg	-0.264612	0.264612		LOC108719104	Dev < Reg	-0.889956	0.889956
arpc3.L	Dev < Reg	-0.437885	0.437885		arpc3.L	Dev < Reg	-0.563903	0.563903
epcam.S	Dev < Reg	-0.234507	0.234507		epcam.S	Dev < Reg	-1.54809	1.54809
acbd3.L	Dev < Reg	-0.155212	0.155212		acbd3.L	Dev < Reg	-0.662879	0.662879
prdm1.S	Dev < Reg	-0.197845	0.197845		prdm1.S	Dev < Reg	-0.72832	0.72832
mef2c.L	Dev < Reg	-0.11692	0.11692		mef2c.L	Dev < Reg	2.36401	-2.36401
rab5c.L	Dev < Reg	-0.353904	0.353904		rab5c.L	Dev < Reg	-0.586248	0.586248
LOC108703361	Dev < Reg	-0.244049	0.244049		LOC108703361	Dev < Reg	-2.11066	2.11066
pnp.L	Dev < Reg	-0.130269	0.130269		pnp.L	Dev < Reg	-0.694299	0.694299
ppp1r14c.L	Dev < Reg	-0.196308	0.196308		ppp1r14c.L	Dev < Reg	-1.31081	1.31081
palm3-like.S	Dev < Reg	-0.322187	0.322187		palm3-like.S	Dev < Reg	-0.674039	0.674039
perp.S	Dev < Reg	-0.429285	0.429285		perp.S	Dev < Reg	-0.702723	0.702723
tmem2.L	Dev < Reg	-0.204058	0.204058		tmem2.L	Dev < Reg	-1.01457	1.01457
LOC108717212	Dev < Reg	-0.162782	0.162782		LOC108717212	Dev < Reg	-1.59706	1.59706
soat1.S	Dev < Reg	-0.239555	0.239555		soat1.S	Dev < Reg	-1.34895	1.34895
bok.S	Dev < Reg	-0.228395	0.228395		bok.S	Dev < Reg	-2.15033	2.15033
casz1.S	Dev < Reg	-0.162719	0.162719		casz1.S	Dev < Reg	0.179416	-0.179416
podn.L	Dev < Reg	-0.123633	0.123633		podn.L	Dev < Reg	1.08885	-1.08885
smap2.L	Dev < Reg	-0.162397	0.162397		smap2.L	Dev < Reg	-1.00114	1.00114
rrad.S	Dev < Reg	-0.184486	0.184486		rrad.S	Dev < Reg	1.91472	-1.91472
LOC108717165	Dev < Reg	-0.19724	0.19724		LOC108717165	Dev < Reg	-0.860969	0.860969
LOC100036872	Dev < Reg	-0.130494	0.130494		LOC100036872	Dev < Reg	0.586666	-0.586666
slc37a2.L	Dev < Reg	-0.165121	0.165121		slc37a2.L	Dev < Reg	-0.961858	0.961858
mafb.S	Dev < Reg	-0.372285	0.372285		mafb.S	Dev < Reg	0.226525	-0.226525
LOC108697268	Dev < Reg	-0.119319	0.119319		LOC108697268	Dev < Reg	-1.19664	1.19664
blnk.S	Dev < Reg	-0.211106	0.211106		blnk.S	Dev < Reg	-0.864551	0.864551
rap2b.S	Dev < Reg	-0.187971	0.187971		rap2b.S	Dev < Reg	-1.29088	1.29088
aldh1a3.L	Dev < Reg	-0.134322	0.134322		aldh1a3.L	Dev < Reg	0.611783	-0.611783
rgcc.L	Dev < Reg	-0.238568	0.238568		rgcc.L	Dev < Reg	-0.953273	0.953273
tep1.L	Dev < Reg	-0.197405	0.197405		tep1.L	Dev < Reg	-0.528908	0.528908
gprc5a.L	Dev < Reg	-0.228915	0.228915		gprc5a.L	Dev < Reg	-1.36915	1.36915
bin1.L	Dev < Reg	-0.18607	0.18607		bin1.L	Dev < Reg	1.9059	-1.9059
mmp19.L	Dev < Reg	-0.25593	0.25593		mmp19.L	Dev < Reg	-1.88176	1.88176
tbc1d10a.L	Dev < Reg	-0.258386	0.258386		tbc1d10a.L	Dev < Reg	-0.995667	0.995667
stxbp2.L	Dev < Reg	-0.150113	0.150113		stxbp2.L	Dev < Reg	-0.677231	0.677231
eno1.L	Dev < Reg	-0.442945	0.442945		eno1.L	Dev < Reg	0.530024	-0.530024
vim.S	Dev < Reg	-0.44727	0.44727		vim.S	Dev < Reg	-0.755629	0.755629
fkbp7.L	Dev < Reg	-0.23378	0.23378		fkbp7.L	Dev < Reg	-0.565435	0.565435
cobl.L	Dev < Reg	-0.177432	0.177432		cobl.L	Dev < Reg	1.52914	-1.52914
gpx7.L	Dev < Reg	-0.246631	0.246631		gpx7.L	Dev < Reg	-0.650249	0.650249
LOC108704470	Dev < Reg	-0.217436	0.217436		LOC108704470	Dev < Reg	-0.844424	0.844424
osgin2.S	Dev < Reg	-0.140894	0.140894		osgin2.S	Dev < Reg	-1.02744	1.02744
parp3.L	Dev < Reg	-0.186016	0.186016		parp3.L	Dev < Reg	0.177618	-0.177618
atl3.L	Dev < Reg	-0.317058	0.317058		atl3.L	Dev < Reg	-0.764322	0.764322
prkd3.L	Dev < Reg	-0.0856999	0.0856999		prkd3.L	Dev < Reg	-0.775082	0.775082
zdhhc8.L	Dev < Reg	-0.162047	0.162047		zdhhc8.L	Dev < Reg	-1.71747	1.71747
pvrl1-like.2.S	Dev < Reg	-0.290785	0.290785		pvrl1-like.2.S	Dev < Reg	-1.6753	1.6753
LOC108711526	Dev < Reg	-0.175498	0.175498		LOC108711526	Dev < Reg	-1.68456	1.68456
ehd1.S	Dev < Reg	-0.175037	0.175037		ehd1.S	Dev < Reg	-0.852627	0.852627
mxra5.S	Dev < Reg	-0.379943	0.379943		mxra5.S	Dev < Reg	-0.965466	0.965466
lrba.L	Dev < Reg	-0.194285	0.194285		lrba.L	Dev < Reg	-0.58322	0.58322
traf4.L	Dev < Reg	-0.202788	0.202788		traf4.L	Dev < Reg	-0.714018	0.714018
LOC108715304	Dev < Reg	-0.148363	0.148363		LOC108715304	Dev < Reg	-1.33096	1.33096
LOC108718268	Dev < Reg	-0.101495	0.101495		LOC108718268	Dev < Reg	-0.941332	0.941332
rbpms.S	Dev < Reg	-0.182932	0.182932		rbpms.S	Dev < Reg	-0.825772	0.825772
sra1.S	Dev < Reg	-0.158163	0.158163		sra1.S	Dev < Reg	-0.805443	0.805443
lima1.L	Dev < Reg	-0.251289	0.251289		lima1.L	Dev < Reg	-1.04147	1.04147
cyp3a5.L	Dev < Reg	-0.192145	0.192145		cyp3a5.L	Dev < Reg	-0.879579	0.879579
myo1c.S	Dev < Reg	-0.255562	0.255562		myo1c.S	Dev < Reg	-0.707462	0.707462
LOC108706534	Dev < Reg	-0.172888	0.172888		LOC108706534	Dev < Reg	-1.02497	1.02497
lmcd1.L	Dev < Reg	-0.200295	0.200295		lmcd1.L	Dev < Reg	-0.938104	0.938104
LOC108713610	Dev < Reg	-0.225409	0.225409		LOC108713610	Dev < Reg	-0.942195	0.942195
LOC108717013	Dev < Reg	-0.0762702	0.0762702		LOC108717013	Dev < Reg	0.852377	-0.852377
phlda1.L	Dev < Reg	-0.157199	0.157199		phlda1.L	Dev < Reg	-0.584997	0.584997
arfip1.S	Dev < Reg	-0.123413	0.123413		arfip1.S	Dev < Reg	-0.741613	0.741613
slc12a2.S	Dev < Reg	-0.193166	0.193166		slc12a2.S	Dev < Reg	-1.05805	1.05805
arid5b.L	Dev < Reg	-0.198048	0.198048		arid5b.L	Dev < Reg	-0.654823	0.654823
ccpg1.L	Dev < Reg	-0.26545	0.26545		ccpg1.L	Dev < Reg	-0.585214	0.585214
ovol1.L	Dev < Reg	-0.216886	0.216886		ovol1.L	Dev < Reg	0.36719	-0.36719
atp6ap2.S	Dev < Reg	-0.205028	0.205028		atp6ap2.S	Dev < Reg	-0.807424	0.807424
ppp2r3a.L	Dev < Reg	-0.148242	0.148242		ppp2r3a.L	Dev < Reg	0.0181301	-0.0181301
LOC108704232	Dev < Reg	-0.198627	0.198627		LOC108704232	Dev < Reg	-3.61833	3.61833
glud1.L	Dev < Reg	-0.337241	0.337241		glud1.L	Dev < Reg	0.627447	-0.627447
xtm4	Dev < Reg	-0.168833	0.168833		xtm4	Dev < Reg	1.41827	-1.41827
LOC108701048	Dev < Reg	-0.319947	0.319947		LOC108701048	Dev < Reg	-1.29658	1.29658
colec12.L	Dev < Reg	-0.17264	0.17264		colec12.L	Dev < Reg	0.200264	-0.200264
cebpb.L	Dev < Reg	-0.468603	0.468603		cebpb.L	Dev < Reg	-1.01737	1.01737
LOC100489286-like.L	Dev < Reg	-0.223502	0.223502		LOC100489286-like.L	Dev < Reg	-0.797121	0.797121
tpm4.S	Dev < Reg	-0.299791	0.299791		tpm4.S	Dev < Reg	-0.999314	0.999314
pi4k2a.L	Dev < Reg	-0.172532	0.172532		pi4k2a.L	Dev < Reg	-0.563413	0.563413
LOC108698350	Dev < Reg	-0.257241	0.257241		LOC108698350	Dev < Reg	-3.15974	3.15974
lgals4.L	Dev < Reg	-0.403035	0.403035		lgals4.L	Dev < Reg	-0.909521	0.909521
epn3.S	Dev < Reg	-0.162152	0.162152		epn3.S	Dev < Reg	-0.84059	0.84059
rhbdf1.S	Dev < Reg	-0.24384	0.24384		rhbdf1.S	Dev < Reg	-0.741579	0.741579
LOC108717084	Dev < Reg	-0.147034	0.147034		LOC108717084	Dev < Reg	-1.10562	1.10562
jag1.S	Dev < Reg	-0.182608	0.182608		jag1.S	Dev < Reg	0.333819	-0.333819
atp1a1.S	Dev < Reg	-0.451546	0.451546		atp1a1.S	Dev < Reg	-0.763022	0.763022
mfsd12.L	Dev < Reg	-0.211553	0.211553		mfsd12.L	Dev < Reg	-0.940549	0.940549
LOC108703061	Dev < Reg	-0.161651	0.161651		LOC108703061	Dev < Reg	-1.18383	1.18383
smim22.S	Dev < Reg	-0.150461	0.150461		smim22.S	Dev < Reg	-1.37219	1.37219
elovl7.L	Dev < Reg	-0.244908	0.244908		elovl7.L	Dev < Reg	-1.89113	1.89113
gng12.S	Dev < Reg	-0.310628	0.310628		gng12.S	Dev < Reg	-0.712801	0.712801
apoe.L	Dev < Reg	-0.139487	0.139487		apoe.L	Dev < Reg	-1.51977	1.51977
luzp1.L	Dev < Reg	-0.288041	0.288041		luzp1.L	Dev < Reg	-1.88356	1.88356
LOC108698347	Dev < Reg	-0.38091	0.38091		LOC108698347	Dev < Reg	-4.21735	4.21735
slc27a4.S	Dev < Reg	-0.185007	0.185007		slc27a4.S	Dev < Reg	-1.16928	1.16928
tiparp.S	Dev < Reg	-0.179374	0.179374		tiparp.S	Dev < Reg	-1.13528	1.13528
LOC108711468	Dev < Reg	-0.278165	0.278165		LOC108711468	Dev < Reg	-0.514094	0.514094
LOC108717639	Dev < Reg	-0.204304	0.204304		LOC108717639	Dev < Reg	0.363994	-0.363994
dst.L	Dev < Reg	-0.227391	0.227391		dst.L	Dev < Reg	-0.963704	0.963704
pip4k2b.S	Dev < Reg	-0.0855669	0.0855669		pip4k2b.S	Dev < Reg	0.0458597	-0.0458597
elf1.L	Dev < Reg	-0.290743	0.290743		elf1.L	Dev < Reg	-0.92976	0.92976
fam83g.S	Dev < Reg	-0.285336	0.285336		fam83g.S	Dev < Reg	-1.99892	1.99892
LOC108702692	Dev < Reg	-0.379565	0.379565		LOC108702692	Dev < Reg	-1.03903	1.03903
esyt1.S	Dev < Reg	-0.262069	0.262069		esyt1.S	Dev < Reg	-0.77656	0.77656
LOC108704467	Dev < Reg	-0.360791	0.360791		LOC108704467	Dev < Reg	-0.825419	0.825419
Xelaev18041553m	Dev < Reg	-0.278691	0.278691		Xelaev18041553m	Dev < Reg	-0.96388	0.96388
cox5b.2.L	Dev < Reg	-0.353162	0.353162		cox5b.2.L	Dev < Reg	1.37661	-1.37661
cebpa.L	Dev < Reg	-0.226519	0.226519		cebpa.L	Dev < Reg	0.435534	-0.435534
ehd4.L	Dev < Reg	-0.258168	0.258168		ehd4.L	Dev < Reg	-0.720034	0.720034
LOC108715417	Dev < Reg	-0.221206	0.221206		LOC108715417	Dev < Reg	-1.50438	1.50438
myh14.S	Dev < Reg	-0.353085	0.353085		myh14.S	Dev < Reg	-1.29157	1.29157
eps8l2.S	Dev < Reg	-0.185276	0.185276		eps8l2.S	Dev < Reg	-1.09481	1.09481
vamp1.L	Dev < Reg	-0.195752	0.195752		vamp1.L	Dev < Reg	-0.0253851	0.0253851
mmp2.S	Dev < Reg	-0.294352	0.294352		mmp2.S	Dev < Reg	-0.683362	0.683362
LOC108701907	Dev < Reg	-0.105257	0.105257		LOC108701907	Dev < Reg	-1.12265	1.12265
pgm3.L	Dev < Reg	-0.207148	0.207148		pgm3.L	Dev < Reg	-0.632349	0.632349
edem3.L	Dev < Reg	-0.184754	0.184754		edem3.L	Dev < Reg	-0.734418	0.734418
cep170b.S	Dev < Reg	-0.119924	0.119924		cep170b.S	Dev < Reg	-0.758063	0.758063
galnt3.S	Dev < Reg	-0.256665	0.256665		galnt3.S	Dev < Reg	-0.987314	0.987314
spint2.L	Dev < Reg	-0.303119	0.303119		spint2.L	Dev < Reg	-0.825084	0.825084
bckdk.S	Dev < Reg	-0.178085	0.178085		bckdk.S	Dev < Reg	-0.776085	0.776085
selenbp1.L	Dev < Reg	-0.290666	0.290666		selenbp1.L	Dev < Reg	-0.844604	0.844604
vps4b.S	Dev < Reg	-0.233516	0.233516		vps4b.S	Dev < Reg	-0.66365	0.66365
LOC108710165	Dev < Reg	-0.240174	0.240174		LOC108710165	Dev < Reg	-1.38424	1.38424
st14.S	Dev < Reg	-0.161871	0.161871		st14.S	Dev < Reg	-0.845565	0.845565
LOC108707914	Dev < Reg	-0.344026	0.344026		LOC108707914	Dev < Reg	-2.18847	2.18847
LOC108707002	Dev < Reg	-0.250624	0.250624		LOC108707002	Dev < Reg	-0.881781	0.881781
mtss1.2.L	Dev < Reg	-0.160305	0.160305		mtss1.2.L	Dev < Reg	-1.17434	1.17434
abi1.L	Dev < Reg	-0.150855	0.150855		abi1.L	Dev < Reg	-0.792854	0.792854
LOC108712774	Dev < Reg	-0.180686	0.180686		LOC108712774	Dev < Reg	-1.12963	1.12963
dkk3.L	Dev < Reg	-0.105531	0.105531		dkk3.L	Dev < Reg	-1.31444	1.31444
hs3st1.L	Dev < Reg	-0.129888	0.129888		hs3st1.L	Dev < Reg	-1.83338	1.83338
LOC108696562	Dev < Reg	-0.126863	0.126863		LOC108696562	Dev < Reg	-1.19566	1.19566
LOC108707654	Dev < Reg	-0.393913	0.393913		LOC108707654	Dev < Reg	-1.25777	1.25777
akr1a1.S	Dev < Reg	-0.204383	0.204383		akr1a1.S	Dev < Reg	-0.967111	0.967111
ddit4.L	Dev < Reg	-0.215541	0.215541		ddit4.L	Dev < Reg	1.38904	-1.38904
tgfbr3.S	Dev < Reg	-0.0869032	0.0869032		tgfbr3.S	Dev < Reg	0.96559	-0.96559
LOC108717133	Dev < Reg	-0.14475	0.14475		LOC108717133	Dev < Reg	-0.764141	0.764141
plekho1.S	Dev < Reg	-0.133372	0.133372		plekho1.S	Dev < Reg	-0.880239	0.880239
col1a1.L	Dev < Reg	-0.296536	0.296536		col1a1.L	Dev < Reg	-0.544847	0.544847
LOC108699437	Dev < Reg	-0.19511	0.19511		LOC108699437	Dev < Reg	-1.23055	1.23055
capn2.2.S	Dev < Reg	-0.318097	0.318097		capn2.2.S	Dev < Reg	-0.771356	0.771356
lnx1.L	Dev < Reg	-0.147603	0.147603		lnx1.L	Dev < Reg	-1.59834	1.59834
zc3h12a.L	Dev < Reg	-0.380966	0.380966		zc3h12a.L	Dev < Reg	-1.4216	1.4216
cdc42se1.S	Dev < Reg	-0.232489	0.232489		cdc42se1.S	Dev < Reg	-0.818112	0.818112
timp-1.S	Dev < Reg	-0.204897	0.204897		timp-1.S	Dev < Reg	-1.37426	1.37426
psme1.L	Dev < Reg	-0.347028	0.347028		psme1.L	Dev < Reg	0.0797958	-0.0797958
LOC108711727	Dev < Reg	-0.362044	0.362044		LOC108711727	Dev < Reg	0.0370764	-0.0370764
tnfrsf12a.S	Dev < Reg	-0.36577	0.36577		tnfrsf12a.S	Dev < Reg	-1.92031	1.92031
arf1.S	Dev < Reg	-0.152656	0.152656		arf1.S	Dev < Reg	-0.821071	0.821071
LOC108709667	Dev < Reg	-0.398422	0.398422		LOC108709667	Dev < Reg	-1.48868	1.48868
pfkp.S	Dev < Reg	-0.266807	0.266807		pfkp.S	Dev < Reg	-0.914833	0.914833
LOC108719114	Dev < Reg	-0.181479	0.181479		LOC108719114	Dev < Reg	-0.909235	0.909235
znf185.S	Dev < Reg	-0.171731	0.171731		znf185.S	Dev < Reg	-0.610547	0.610547
furin.L	Dev < Reg	-0.25066	0.25066		furin.L	Dev < Reg	-0.898944	0.898944
fibin.S	Dev < Reg	-0.151058	0.151058		fibin.S	Dev < Reg	-1.49831	1.49831
serinc3.L	Dev < Reg	-0.130621	0.130621		serinc3.L	Dev < Reg	-0.551747	0.551747
piezo1.L	Dev < Reg	-0.297005	0.297005		piezo1.L	Dev < Reg	-0.632081	0.632081
cog1.S	Dev < Reg	-0.151713	0.151713		cog1.S	Dev < Reg	-0.538344	0.538344
flii.S	Dev < Reg	-0.200983	0.200983		flii.S	Dev < Reg	-0.729512	0.729512
sdc4.S	Dev < Reg	-0.250955	0.250955		sdc4.S	Dev < Reg	-1.76463	1.76463
fam129b.S	Dev < Reg	-0.34271	0.34271		fam129b.S	Dev < Reg	-0.72389	0.72389
LOC108718662	Dev < Reg	-0.178098	0.178098		LOC108718662	Dev < Reg	0.18561	-0.18561
col1a2.L	Dev < Reg	-0.267788	0.267788		col1a2.L	Dev < Reg	-0.601494	0.601494
c1galt1c1.L	Dev < Reg	-0.0983578	0.0983578		c1galt1c1.L	Dev < Reg	-0.615038	0.615038
cyba.S	Dev < Reg	-0.128441	0.128441		cyba.S	Dev < Reg	-0.895009	0.895009
fndc3a.2.S	Dev < Reg	-0.123271	0.123271		fndc3a.2.S	Dev < Reg	-0.948795	0.948795
fuca2.L	Dev < Reg	-0.450542	0.450542		fuca2.L	Dev < Reg	-0.659241	0.659241
apoc1-like.L	Dev < Reg	-0.177877	0.177877		apoc1-like.L	Dev < Reg	-0.968139	0.968139
LOC108696138	Dev < Reg	-0.199991	0.199991		LOC108696138	Dev < Reg	-0.880052	0.880052
slco3a1.S	Dev < Reg	-0.239111	0.239111		slco3a1.S	Dev < Reg	-0.90212	0.90212
ccng1.L	Dev < Reg	-0.244384	0.244384		ccng1.L	Dev < Reg	1.10566	-1.10566
esyt2.L	Dev < Reg	-0.157976	0.157976		esyt2.L	Dev < Reg	-0.850741	0.850741
LOC108698356	Dev < Reg	-0.30396	0.30396		LOC108698356	Dev < Reg	-2.50153	2.50153
grb10.L	Dev < Reg	-0.152384	0.152384		grb10.L	Dev < Reg	-0.708732	0.708732
cd276.S	Dev < Reg	-0.218593	0.218593		cd276.S	Dev < Reg	-0.824891	0.824891
fbxo4.L	Dev < Reg	-0.178875	0.178875		fbxo4.L	Dev < Reg	-0.962741	0.962741
LOC108700245	Dev < Reg	-0.250091	0.250091		LOC108700245	Dev < Reg	-1.11941	1.11941
irak1.L	Dev < Reg	-0.121687	0.121687		irak1.L	Dev < Reg	-0.979005	0.979005
mgst1.L	Dev < Reg	-0.303376	0.303376		mgst1.L	Dev < Reg	-0.76086	0.76086
pik3cg.S	Dev < Reg	-0.105791	0.105791		pik3cg.S	Dev < Reg	-0.653865	0.653865
LOC108697778	Dev < Reg	-0.148883	0.148883		LOC108697778	Dev < Reg	-0.744052	0.744052
LOC108696685	Dev < Reg	-0.212061	0.212061		LOC108696685	Dev < Reg	-1.61538	1.61538
tubb6.S	Dev < Reg	-0.178082	0.178082		tubb6.S	Dev < Reg	1.2424	-1.2424
LOC108718295	Dev < Reg	-0.173869	0.173869		LOC108718295	Dev < Reg	-1.30481	1.30481
higd1a.L	Dev < Reg	-0.31683	0.31683		higd1a.L	Dev < Reg	-0.943761	0.943761
ctsv.L	Dev < Reg	-0.274793	0.274793		ctsv.L	Dev < Reg	-1.01326	1.01326
ehd2.S	Dev < Reg	-0.408537	0.408537		ehd2.S	Dev < Reg	-0.907688	0.907688
tifa.L	Dev < Reg	-0.230598	0.230598		tifa.L	Dev < Reg	-0.737967	0.737967
LOC108707864	Dev < Reg	-0.206698	0.206698		LOC108707864	Dev < Reg	0.539851	-0.539851
rab32.L	Dev < Reg	-0.106932	0.106932		rab32.L	Dev < Reg	0.361862	-0.361862
LOC108715434	Dev < Reg	-0.235736	0.235736		LOC108715434	Dev < Reg	-0.714573	0.714573
plod3.L	Dev < Reg	-0.272202	0.272202		plod3.L	Dev < Reg	-0.627954	0.627954
col6a6.L	Dev < Reg	-0.099785	0.099785		col6a6.L	Dev < Reg	-1.91888	1.91888
ctsa.L	Dev < Reg	-0.322636	0.322636		ctsa.L	Dev < Reg	-0.674211	0.674211
pxdc1.S	Dev < Reg	-0.196448	0.196448		pxdc1.S	Dev < Reg	-0.993691	0.993691
mmp8.S	Dev < Reg	-0.155816	0.155816		mmp8.S	Dev < Reg	-4.60388	4.60388
LOC108695569	Dev < Reg	-0.317507	0.317507		LOC108695569	Dev < Reg	-0.948203	0.948203
abhd12.S	Dev < Reg	-0.164215	0.164215		abhd12.S	Dev < Reg	-0.689289	0.689289
Xelaev18012280m	Dev < Reg	-0.294643	0.294643		Xelaev18012280m	Dev < Reg	-0.646685	0.646685
birc2.L	Dev < Reg	-0.415422	0.415422		birc2.L	Dev < Reg	-1.55061	1.55061
man2a1.S	Dev < Reg	-0.16316	0.16316		man2a1.S	Dev < Reg	-0.713932	0.713932
loxl2.L	Dev < Reg	-0.202704	0.202704		loxl2.L	Dev < Reg	-1.5472	1.5472
slc30a1.S	Dev < Reg	-0.137757	0.137757		slc30a1.S	Dev < Reg	-0.830373	0.830373
mdh2.L	Dev < Reg	-0.270002	0.270002		mdh2.L	Dev < Reg	0.262079	-0.262079
LOC100127316	Dev < Reg	-0.273501	0.273501		LOC100127316	Dev < Reg	-1.06501	1.06501
dctn2.L	Dev < Reg	-0.137887	0.137887		dctn2.L	Dev < Reg	-0.53727	0.53727
vim.L	Dev < Reg	-0.371699	0.371699		vim.L	Dev < Reg	-0.826768	0.826768
plekhh2.S	Dev < Reg	-0.133107	0.133107		plekhh2.S	Dev < Reg	0.204756	-0.204756
rps6ka3.L	Dev < Reg	-0.187097	0.187097		rps6ka3.L	Dev < Reg	-0.674174	0.674174
litaf.L	Dev < Reg	-0.184194	0.184194		litaf.L	Dev < Reg	-0.656653	0.656653
klf3.S	Dev < Reg	-0.302118	0.302118		klf3.S	Dev < Reg	-0.764757	0.764757
gamt.S	Dev < Reg	-0.144481	0.144481		gamt.S	Dev < Reg	2.25202	-2.25202
LOC108718177	Dev < Reg	-0.275575	0.275575		LOC108718177	Dev < Reg	-0.973265	0.973265
mtss1.2.S	Dev < Reg	-0.131697	0.131697		mtss1.2.S	Dev < Reg	-1.49527	1.49527
LOC108708143	Dev < Reg	-0.178736	0.178736		LOC108708143	Dev < Reg	-1.36824	1.36824
LOC108716664	Dev < Reg	-0.232679	0.232679		LOC108716664	Dev < Reg	-0.540741	0.540741
LOC108715155	Dev < Reg	-0.158534	0.158534		LOC108715155	Dev < Reg	-1.16235	1.16235
tesk1.L	Dev < Reg	-0.219331	0.219331		tesk1.L	Dev < Reg	-1.58998	1.58998
LOC108707868	Dev < Reg	-0.260087	0.260087		LOC108707868	Dev < Reg	-0.705612	0.705612
selm.L	Dev < Reg	-0.218878	0.218878		selm.L	Dev < Reg	0.0660083	-0.0660083
acsl4.L	Dev < Reg	-0.17433	0.17433		acsl4.L	Dev < Reg	-2.0128	2.0128
LOC108709238	Dev < Reg	-0.246019	0.246019		LOC108709238	Dev < Reg	0.191821	-0.191821
muc1.S	Dev < Reg	-0.209845	0.209845		muc1.S	Dev < Reg	-2.96687	2.96687
itgav.L	Dev < Reg	-0.28771	0.28771		itgav.L	Dev < Reg	-0.705083	0.705083
LOC108699781	Dev < Reg	-0.143049	0.143049		LOC108699781	Dev < Reg	-1.18378	1.18378
LOC108706826	Dev < Reg	-0.136648	0.136648		LOC108706826	Dev < Reg	-1.77351	1.77351
LOC108704222	Dev < Reg	-0.284188	0.284188		LOC108704222	Dev < Reg	-1.64828	1.64828
col1a1.S	Dev < Reg	-0.20911	0.20911		col1a1.S	Dev < Reg	-0.646926	0.646926
LOC108696325	Dev < Reg	-0.154052	0.154052		LOC108696325	Dev < Reg	-0.771261	0.771261
mxra8.L	Dev < Reg	-0.159071	0.159071		mxra8.L	Dev < Reg	0.668611	-0.668611
prlr.S	Dev < Reg	-0.213617	0.213617		prlr.S	Dev < Reg	0.301123	-0.301123
ranbp3l.L	Dev < Reg	-0.259395	0.259395		ranbp3l.L	Dev < Reg	0.628423	-0.628423
cidea.L	Dev < Reg	-0.1474	0.1474		cidea.L	Dev < Reg	-1.36558	1.36558
abhd4.L	Dev < Reg	-0.168679	0.168679		abhd4.L	Dev < Reg	-1.01672	1.01672
stk10.L	Dev < Reg	-0.207031	0.207031		stk10.L	Dev < Reg	-0.79537	0.79537
gys1.S	Dev < Reg	-0.204425	0.204425		gys1.S	Dev < Reg	0.6015	-0.6015
msn.L	Dev < Reg	-0.372595	0.372595		msn.L	Dev < Reg	-0.810213	0.810213
mal2.L	Dev < Reg	-0.337573	0.337573		mal2.L	Dev < Reg	-1.71972	1.71972
MGC68956	Dev < Reg	-0.321063	0.321063		MGC68956	Dev < Reg	-0.60839	0.60839
LOC108716610	Dev < Reg	-0.479802	0.479802		LOC108716610	Dev < Reg	-0.999317	0.999317
LOC108696983	Dev < Reg	-0.296908	0.296908		LOC108696983	Dev < Reg	-1.64474	1.64474
csrp2.L	Dev < Reg	-0.391972	0.391972		csrp2.L	Dev < Reg	-0.539703	0.539703
LOC108708362	Dev < Reg	-0.346334	0.346334		LOC108708362	Dev < Reg	-1.27739	1.27739
LOC108696729	Dev < Reg	-0.155383	0.155383		LOC108696729	Dev < Reg	-1.17356	1.17356
fam46a.S	Dev < Reg	-0.197507	0.197507		fam46a.S	Dev < Reg	-0.923637	0.923637
capza2.L	Dev < Reg	-0.331737	0.331737		capza2.L	Dev < Reg	0.147179	-0.147179
sik2.S	Dev < Reg	-0.0833208	0.0833208		sik2.S	Dev < Reg	-2.38308	2.38308
slc16a1.L	Dev < Reg	-0.154136	0.154136		slc16a1.L	Dev < Reg	-0.92075	0.92075
sytl5.S	Dev < Reg	-0.236699	0.236699		sytl5.S	Dev < Reg	-1.27353	1.27353
cpt1a.S	Dev < Reg	-0.162558	0.162558		cpt1a.S	Dev < Reg	-0.710139	0.710139
LOC108696920	Dev < Reg	-0.1524	0.1524		LOC108696920	Dev < Reg	-1.95197	1.95197
arpc1b.S	Dev < Reg	-0.38728	0.38728		arpc1b.S	Dev < Reg	-0.635865	0.635865
LOC108708048	Dev < Reg	-0.25631	0.25631		LOC108708048	Dev < Reg	-1.29742	1.29742
chmp2b.L	Dev < Reg	-0.277822	0.277822		chmp2b.L	Dev < Reg	-0.886326	0.886326
ldhb.L	Dev < Reg	-0.501115	0.501115		ldhb.L	Dev < Reg	-0.592139	0.592139
LOC108699711	Dev < Reg	-0.151682	0.151682		LOC108699711	Dev < Reg	0.317695	-0.317695
LOC108718009	Dev < Reg	-0.261272	0.261272		LOC108718009	Dev < Reg	-0.779294	0.779294
fam83b.S	Dev < Reg	-0.348659	0.348659		fam83b.S	Dev < Reg	-1.3228	1.3228
ubap1.S	Dev < Reg	-0.148795	0.148795		ubap1.S	Dev < Reg	-0.904623	0.904623
slc35a2.S	Dev < Reg	-0.142118	0.142118		slc35a2.S	Dev < Reg	-1.06978	1.06978
LOC108713850	Dev < Reg	-0.225866	0.225866		LOC108713850	Dev < Reg	-1.26897	1.26897
LOC108715671	Dev < Reg	-0.121233	0.121233		LOC108715671	Dev < Reg	0.610598	-0.610598
btg5.L	Dev < Reg	-0.186257	0.186257		btg5.L	Dev < Reg	-1.63997	1.63997
gpi.L	Dev < Reg	-0.158942	0.158942		gpi.L	Dev < Reg	1.07931	-1.07931
LOC398207.S	Dev < Reg	-0.253811	0.253811		LOC398207.S	Dev < Reg	-2.52023	2.52023
pxdc1.L	Dev < Reg	-0.147368	0.147368		pxdc1.L	Dev < Reg	-0.761882	0.761882
rbms1.S	Dev < Reg	-0.204731	0.204731		rbms1.S	Dev < Reg	-0.619811	0.619811
ywhaq.L	Dev < Reg	-0.316202	0.316202		ywhaq.L	Dev < Reg	-0.684415	0.684415
cyp27b1.L	Dev < Reg	-0.345057	0.345057		cyp27b1.L	Dev < Reg	-3.23414	3.23414
ctss.L	Dev < Reg	-0.292193	0.292193		ctss.L	Dev < Reg	-0.817538	0.817538
LOC108709496	Dev < Reg	-0.229514	0.229514		LOC108709496	Dev < Reg	-1.30947	1.30947
plekhm1.S	Dev < Reg	-0.152144	0.152144		plekhm1.S	Dev < Reg	-1.12471	1.12471
kiaa1671.S	Dev < Reg	-0.17627	0.17627		kiaa1671.S	Dev < Reg	-1.16022	1.16022
LOC100491211.L	Dev < Reg	-0.166595	0.166595		LOC100491211.L	Dev < Reg	0.673148	-0.673148
tuba4b.S	Dev < Reg	-0.226267	0.226267		tuba4b.S	Dev < Reg	0.0670188	-0.0670188
MGC147475.L	Dev < Reg	-0.233067	0.233067		MGC147475.L	Dev < Reg	1.12033	-1.12033
plpp1.L	Dev < Reg	-0.170649	0.170649		plpp1.L	Dev < Reg	0.24068	-0.24068
ecm1.L	Dev < Reg	-0.385267	0.385267		ecm1.L	Dev < Reg	-1.33017	1.33017
postn.S	Dev < Reg	-0.18829	0.18829		postn.S	Dev < Reg	0.325259	-0.325259
arf5.S	Dev < Reg	-0.219821	0.219821		arf5.S	Dev < Reg	-0.571884	0.571884
arntl2.S	Dev < Reg	-0.165901	0.165901		arntl2.S	Dev < Reg	-0.902239	0.902239
fndc3b.L	Dev < Reg	-0.1311	0.1311		fndc3b.L	Dev < Reg	-0.774863	0.774863
slc2a1.S	Dev < Reg	-0.167945	0.167945		slc2a1.S	Dev < Reg	-1.1272	1.1272
cav2.L	Dev < Reg	-0.285155	0.285155		cav2.L	Dev < Reg	-1.04803	1.04803
baz2b.S	Dev < Reg	-0.29531	0.29531		baz2b.S	Dev < Reg	-0.787648	0.787648
p3h4.L	Dev < Reg	-0.236633	0.236633		p3h4.L	Dev < Reg	-0.713223	0.713223
spint1.L	Dev < Reg	-0.262648	0.262648		spint1.L	Dev < Reg	-1.16887	1.16887
rasd1.L	Dev < Reg	-0.106318	0.106318		rasd1.L	Dev < Reg	-1.45963	1.45963
LOC733321	Dev < Reg	-0.143632	0.143632		LOC733321	Dev < Reg	1.3874	-1.3874
inf2.S	Dev < Reg	-0.329888	0.329888		inf2.S	Dev < Reg	-0.806017	0.806017
itga5.L	Dev < Reg	-0.239707	0.239707		itga5.L	Dev < Reg	-1.86632	1.86632
arhgap12.L	Dev < Reg	-0.132989	0.132989		arhgap12.L	Dev < Reg	-0.614619	0.614619
cndp1.L	Dev < Reg	-0.168546	0.168546		cndp1.L	Dev < Reg	0.30077	-0.30077
avpi1.S	Dev < Reg	-0.19253	0.19253		avpi1.S	Dev < Reg	-1.16012	1.16012
anxa11.S	Dev < Reg	-0.201207	0.201207		anxa11.S	Dev < Reg	-0.0834785	0.0834785
LOC108711758	Dev < Reg	-0.236506	0.236506		LOC108711758	Dev < Reg	-2.31471	2.31471
mras.L	Dev < Reg	-0.209749	0.209749		mras.L	Dev < Reg	-1.24477	1.24477
dcn.S	Dev < Reg	-0.359919	0.359919		dcn.S	Dev < Reg	-0.567489	0.567489
serpinf2.S	Dev < Reg	-0.185552	0.185552		serpinf2.S	Dev < Reg	-1.09863	1.09863
vamp5.L	Dev < Reg	-0.15638	0.15638		vamp5.L	Dev < Reg	0.778332	-0.778332
uap1.L	Dev < Reg	-0.242099	0.242099		uap1.L	Dev < Reg	-0.72237	0.72237
marveld2.L	Dev < Reg	-0.17459	0.17459		marveld2.L	Dev < Reg	-1.40348	1.40348
scamp2.L	Dev < Reg	-0.210279	0.210279		scamp2.L	Dev < Reg	-0.754983	0.754983
LOC108702681	Dev < Reg	-0.13346	0.13346		LOC108702681	Dev < Reg	0.378285	-0.378285
smim14.L	Dev < Reg	-0.178931	0.178931		smim14.L	Dev < Reg	0.0482735	-0.0482735
LOC108702585	Dev < Reg	-0.127232	0.127232		LOC108702585	Dev < Reg	-1.33802	1.33802
sox7.L	Dev < Reg	-0.150597	0.150597		sox7.L	Dev < Reg	-1.87294	1.87294
LOC108709755	Dev < Reg	-0.225082	0.225082		LOC108709755	Dev < Reg	0.196338	-0.196338
rhoc.L	Dev < Reg	-0.316535	0.316535		rhoc.L	Dev < Reg	-0.637968	0.637968
golga3.L	Dev < Reg	-0.170314	0.170314		golga3.L	Dev < Reg	-0.647458	0.647458
marveld2.S	Dev < Reg	-0.121537	0.121537		marveld2.S	Dev < Reg	-1.32479	1.32479
fndc3a.S	Dev < Reg	-0.125696	0.125696		fndc3a.S	Dev < Reg	-1.50717	1.50717
ptpn18.S	Dev < Reg	-0.129664	0.129664		ptpn18.S	Dev < Reg	-0.681315	0.681315
pip4k2b.L	Dev < Reg	-0.145573	0.145573		pip4k2b.L	Dev < Reg	0.445421	-0.445421
LOC108715894	Dev < Reg	-0.14439	0.14439		LOC108715894	Dev < Reg	-0.935328	0.935328
arpc5.S	Dev < Reg	-0.34186	0.34186		arpc5.S	Dev < Reg	-0.996484	0.996484
hexb.L	Dev < Reg	-0.256918	0.256918		hexb.L	Dev < Reg	-0.826468	0.826468
LOC108700982	Dev < Reg	-0.227356	0.227356		LOC108700982	Dev < Reg	-3.49455	3.49455
chpt1.L	Dev < Reg	-0.154975	0.154975		chpt1.L	Dev < Reg	-1.03531	1.03531
runx1.L	Dev < Reg	-0.35029	0.35029		runx1.L	Dev < Reg	0.260394	-0.260394
rab25.S	Dev < Reg	-0.254621	0.254621		rab25.S	Dev < Reg	-0.89937	0.89937
cycs.S	Dev < Reg	-0.32675	0.32675		cycs.S	Dev < Reg	0.0838455	-0.0838455
efnb2.L	Dev < Reg	-0.238395	0.238395		efnb2.L	Dev < Reg	-0.882948	0.882948
Xelaev18000656m	Dev < Reg	-0.398554	0.398554		Xelaev18000656m	Dev < Reg	-0.695866	0.695866
lbh.S	Dev < Reg	-0.252399	0.252399		lbh.S	Dev < Reg	-0.720753	0.720753
uggt1-like.L	Dev < Reg	-0.144244	0.144244		uggt1-like.L	Dev < Reg	-0.687583	0.687583
s1pr2.L	Dev < Reg	-0.28207	0.28207		s1pr2.L	Dev < Reg	0.731673	-0.731673
bcl2l10.S	Dev < Reg	-0.312964	0.312964		bcl2l10.S	Dev < Reg	-1.48753	1.48753
slc22a31.L	Dev < Reg	-0.21389	0.21389		slc22a31.L	Dev < Reg	0.652567	-0.652567
Xetrov90019582m.S	Dev < Reg	-0.130602	0.130602		Xetrov90019582m.S	Dev < Reg	-2.41531	2.41531
plin2.S	Dev < Reg	-0.178444	0.178444		plin2.S	Dev < Reg	-0.739252	0.739252
lyn.L	Dev < Reg	-0.149647	0.149647		lyn.L	Dev < Reg	-0.754052	0.754052
met.L	Dev < Reg	-0.193934	0.193934		met.L	Dev < Reg	-1.49046	1.49046
dhrs3.L	Dev < Reg	-0.244058	0.244058		dhrs3.L	Dev < Reg	0.625029	-0.625029
bag4.L	Dev < Reg	-0.142972	0.142972		bag4.L	Dev < Reg	-1.85176	1.85176
LOC100488805.L	Dev < Reg	-0.11253	0.11253		LOC100488805.L	Dev < Reg	-1.6564	1.6564
anxa6.S	Dev < Reg	-0.299394	0.299394		anxa6.S	Dev < Reg	1.3063	-1.3063
LOC108711515	Dev < Reg	-0.0898256	0.0898256		LOC108711515	Dev < Reg	-0.726525	0.726525
slc39a7.S	Dev < Reg	-0.263775	0.263775		slc39a7.S	Dev < Reg	-0.547671	0.547671
arg1.L	Dev < Reg	-0.197409	0.197409		arg1.L	Dev < Reg	-1.74292	1.74292
LOC108700617	Dev < Reg	-0.538521	0.538521		LOC108700617	Dev < Reg	-0.797952	0.797952
evi5.L	Dev < Reg	-0.142829	0.142829		evi5.L	Dev < Reg	-0.748456	0.748456
LOC108700035	Dev < Reg	-0.402436	0.402436		LOC108700035	Dev < Reg	-1.45615	1.45615
slain2.L	Dev < Reg	-0.115028	0.115028		slain2.L	Dev < Reg	-0.664841	0.664841
acp2.S	Dev < Reg	-0.293005	0.293005		acp2.S	Dev < Reg	-0.6249	0.6249
cox7b.L	Dev < Reg	-0.42661	0.42661		cox7b.L	Dev < Reg	0.257988	-0.257988
thbs1.L	Dev < Reg	-0.261693	0.261693		thbs1.L	Dev < Reg	-1.00114	1.00114
nr1i2.L	Dev < Reg	-0.12758	0.12758		nr1i2.L	Dev < Reg	-1.10543	1.10543
kiaa1522.S	Dev < Reg	-0.186549	0.186549		kiaa1522.S	Dev < Reg	-0.638991	0.638991
dlx3.L	Dev < Reg	-0.121887	0.121887		dlx3.L	Dev < Reg	0.274453	-0.274453
col5a1.S	Dev < Reg	-0.360749	0.360749		col5a1.S	Dev < Reg	-0.763792	0.763792
LOC108696154	Dev < Reg	-0.253795	0.253795		LOC108696154	Dev < Reg	-1.13513	1.13513
galk2.L	Dev < Reg	-0.122103	0.122103		galk2.L	Dev < Reg	-0.841321	0.841321
LOC398368	Dev < Reg	-0.365396	0.365396		LOC398368	Dev < Reg	-0.574908	0.574908
serp2.L	Dev < Reg	-0.193668	0.193668		serp2.L	Dev < Reg	-0.641061	0.641061
LOC108708746	Dev < Reg	-0.295964	0.295964		LOC108708746	Dev < Reg	-1.0088	1.0088
arf6.2.L	Dev < Reg	-0.285534	0.285534		arf6.2.L	Dev < Reg	-0.751038	0.751038
rnf19a.L	Dev < Reg	-0.182893	0.182893		rnf19a.L	Dev < Reg	-0.793945	0.793945
pdlim5.S	Dev < Reg	-0.286114	0.286114		pdlim5.S	Dev < Reg	-0.818614	0.818614
pfkfb3.L	Dev < Reg	-0.194588	0.194588		pfkfb3.L	Dev < Reg	-0.71896	0.71896
dennd2c.L	Dev < Reg	-0.225235	0.225235		dennd2c.L	Dev < Reg	-1.14168	1.14168
kctd12.S	Dev < Reg	-0.147466	0.147466		kctd12.S	Dev < Reg	0.28732	-0.28732
LOC108697552	Dev < Reg	-0.107028	0.107028		LOC108697552	Dev < Reg	-1.16562	1.16562
Xetrov90011192m.S	Dev < Reg	-0.250623	0.250623		Xetrov90011192m.S	Dev < Reg	-2.6472	2.6472
LOC100126651	Dev < Reg	-0.194939	0.194939		LOC100126651	Dev < Reg	-1.5707	1.5707
irf6.2.S	Dev < Reg	-0.160035	0.160035		irf6.2.S	Dev < Reg	-0.976822	0.976822
nid2.S	Dev < Reg	-0.117589	0.117589		nid2.S	Dev < Reg	0.300452	-0.300452
dsc3.S	Dev < Reg	-0.37986	0.37986		dsc3.S	Dev < Reg	-1.35128	1.35128
lcp1.L	Dev < Reg	-0.176816	0.176816		lcp1.L	Dev < Reg	-0.684657	0.684657
nt5e.S	Dev < Reg	-0.211893	0.211893		nt5e.S	Dev < Reg	0.257411	-0.257411
capn1.L	Dev < Reg	-0.390561	0.390561		capn1.L	Dev < Reg	-1.18399	1.18399
LOC108711534	Dev < Reg	-0.405334	0.405334		LOC108711534	Dev < Reg	-1.12755	1.12755
LOC108709571	Dev < Reg	-0.193672	0.193672		LOC108709571	Dev < Reg	4.57531	-4.57531
ctsz.S	Dev < Reg	-0.304138	0.304138		ctsz.S	Dev < Reg	-0.862566	0.862566
pdcd6ip.L	Dev < Reg	-0.222478	0.222478		pdcd6ip.L	Dev < Reg	-0.709262	0.709262
c3orf52.L	Dev < Reg	-0.173061	0.173061		c3orf52.L	Dev < Reg	-0.902866	0.902866
LOC108709307	Dev < Reg	-0.172751	0.172751		LOC108709307	Dev < Reg	-1.28841	1.28841
adgrg2.L	Dev < Reg	-0.16386	0.16386		adgrg2.L	Dev < Reg	-0.953358	0.953358
anxa1.S	Dev < Reg	-0.621249	0.621249		anxa1.S	Dev < Reg	-0.627583	0.627583
fam83h.L	Dev < Reg	-0.1841	0.1841		fam83h.L	Dev < Reg	-0.927458	0.927458
serpini1.S	Dev < Reg	-0.0674238	0.0674238		serpini1.S	Dev < Reg	0.342103	-0.342103
LOC108719483	Dev < Reg	-0.175215	0.175215		LOC108719483	Dev < Reg	-2.06331	2.06331
LOC108696180	Dev < Reg	-0.426849	0.426849		LOC108696180	Dev < Reg	-0.918442	0.918442
Xelaev18046562m	Dev < Reg	-0.192714	0.192714		Xelaev18046562m	Dev < Reg	-5.42035	5.42035
LOC108709197	Dev < Reg	-0.192945	0.192945		LOC108709197	Dev < Reg	-2.54363	2.54363
LOC108709404	Dev < Reg	-0.219376	0.219376		LOC108709404	Dev < Reg	-0.959023	0.959023
emp1.L	Dev < Reg	-0.371061	0.371061		emp1.L	Dev < Reg	-1.1493	1.1493
mmp14.L	Dev < Reg	-0.328943	0.328943		mmp14.L	Dev < Reg	-0.676859	0.676859
pgd.S	Dev < Reg	-0.232171	0.232171		pgd.S	Dev < Reg	-1.01455	1.01455
LOC108695966	Dev < Reg	-0.126539	0.126539		LOC108695966	Dev < Reg	-2.1764	2.1764
elf3.S	Dev < Reg	-0.373343	0.373343		elf3.S	Dev < Reg	-1.31843	1.31843
map4.L	Dev < Reg	-0.138502	0.138502		map4.L	Dev < Reg	1.11423	-1.11423
LOC108695919	Dev < Reg	-0.180001	0.180001		LOC108695919	Dev < Reg	0.895714	-0.895714
braf.L	Dev < Reg	-0.0754723	0.0754723		braf.L	Dev < Reg	-1.41666	1.41666
hivep2.L	Dev < Reg	-0.29745	0.29745		hivep2.L	Dev < Reg	-0.981484	0.981484
bend7.S	Dev < Reg	-0.150437	0.150437		bend7.S	Dev < Reg	0.729044	-0.729044
micall2.L	Dev < Reg	-0.210089	0.210089		micall2.L	Dev < Reg	-1.03254	1.03254
il1b.S	Dev < Reg	-0.187939	0.187939		il1b.S	Dev < Reg	-1.81446	1.81446
LOC101243550	Dev < Reg	-0.173719	0.173719		LOC101243550	Dev < Reg	0.476041	-0.476041
MGC130869	Dev < Reg	-0.175863	0.175863		MGC130869	Dev < Reg	0.762887	-0.762887
gjb5.L	Dev < Reg	-0.273347	0.273347		gjb5.L	Dev < Reg	-0.838024	0.838024
gclc.L	Dev < Reg	-0.118403	0.118403		gclc.L	Dev < Reg	-1.03771	1.03771
ecm2.1.S	Dev < Reg	-0.0986347	0.0986347		ecm2.1.S	Dev < Reg	-1.89113	1.89113
mdk.L	Dev < Reg	-0.376104	0.376104		mdk.L	Dev < Reg	-1.43422	1.43422
LOC108711281	Dev < Reg	-0.264234	0.264234		LOC108711281	Dev < Reg	-1.54227	1.54227
bnipl.L	Dev < Reg	-0.202075	0.202075		bnipl.L	Dev < Reg	-1.19357	1.19357
ocln.L	Dev < Reg	-0.20462	0.20462		ocln.L	Dev < Reg	-1.06132	1.06132
myo5a.L	Dev < Reg	-0.0815155	0.0815155		myo5a.L	Dev < Reg	-1.45775	1.45775
sfxn3.L	Dev < Reg	-0.238272	0.238272		sfxn3.L	Dev < Reg	-0.577447	0.577447
rhpn2.L	Dev < Reg	-0.101745	0.101745		rhpn2.L	Dev < Reg	-1.6729	1.6729
cd44.S	Dev < Reg	-0.502679	0.502679		cd44.S	Dev < Reg	-1.23891	1.23891
ttc13.L	Dev < Reg	-0.128801	0.128801		ttc13.L	Dev < Reg	-0.848616	0.848616
arf1.L	Dev < Reg	-0.262458	0.262458		arf1.L	Dev < Reg	-0.634153	0.634153
nr3c2.L	Dev < Reg	-0.301359	0.301359		nr3c2.L	Dev < Reg	-0.81264	0.81264
fas.S	Dev < Reg	-0.285806	0.285806		fas.S	Dev < Reg	-1.71358	1.71358
lmo7.S	Dev < Reg	-0.0822554	0.0822554		lmo7.S	Dev < Reg	-1.10396	1.10396
cd74.L	Dev < Reg	-0.297622	0.297622		cd74.L	Dev < Reg	-0.630767	0.630767
LOC108709000	Dev < Reg	-0.183806	0.183806		LOC108709000	Dev < Reg	-0.743595	0.743595
LOC108697659	Dev < Reg	-0.1611	0.1611		LOC108697659	Dev < Reg	0.168653	-0.168653
LOC108713934	Dev < Reg	-0.156987	0.156987		LOC108713934	Dev < Reg	-0.721442	0.721442
fam110c.S	Dev < Reg	-0.220745	0.220745		fam110c.S	Dev < Reg	-1.51087	1.51087
acadl.L	Dev < Reg	-0.201475	0.201475		acadl.L	Dev < Reg	0.388115	-0.388115
pmepa1.L	Dev < Reg	-0.356171	0.356171		pmepa1.L	Dev < Reg	-0.996036	0.996036
kif5b.L	Dev < Reg	-0.367858	0.367858		kif5b.L	Dev < Reg	-0.813688	0.813688
LOC108709367	Dev < Reg	-0.138107	0.138107		LOC108709367	Dev < Reg	-2.6087	2.6087
endod1.S	Dev < Reg	-0.14533	0.14533		endod1.S	Dev < Reg	-0.591805	0.591805
krt17.S	Dev < Reg	-0.290055	0.290055		krt17.S	Dev < Reg	-1.91638	1.91638
tm4sf1.L	Dev < Reg	-0.166175	0.166175		tm4sf1.L	Dev < Reg	-1.68748	1.68748
manf.S	Dev < Reg	-0.263402	0.263402		manf.S	Dev < Reg	-0.916601	0.916601
vcan.L	Dev < Reg	-0.251808	0.251808		vcan.L	Dev < Reg	-0.899172	0.899172
LOC108701482	Dev < Reg	-0.384063	0.384063		LOC108701482	Dev < Reg	-0.762141	0.762141
st3gal1.S	Dev < Reg	-0.305892	0.305892		st3gal1.S	Dev < Reg	-1.13602	1.13602
col21a1.L	Dev < Reg	-0.191395	0.191395		col21a1.L	Dev < Reg	0.304226	-0.304226
LOC108713903	Dev < Reg	-0.177757	0.177757		LOC108713903	Dev < Reg	-0.677717	0.677717
col4a3bp.L	Dev < Reg	-0.20472	0.20472		col4a3bp.L	Dev < Reg	-0.679417	0.679417
pla2g4f.L	Dev < Reg	-0.126524	0.126524		pla2g4f.L	Dev < Reg	-0.755681	0.755681
lrrn4cl.S	Dev < Reg	-0.24421	0.24421		lrrn4cl.S	Dev < Reg	-2.86326	2.86326
creb3.S	Dev < Reg	-0.192835	0.192835		creb3.S	Dev < Reg	-0.750981	0.750981
LOC108711206	Dev < Reg	-0.200515	0.200515		LOC108711206	Dev < Reg	-1.04703	1.04703
LOC108696592	Dev < Reg	-0.13235	0.13235		LOC108696592	Dev < Reg	-1.6294	1.6294
LOC108696196	Dev < Reg	-0.0447511	0.0447511		LOC108696196	Dev < Reg	0.583393	-0.583393
LOC108695240	Dev < Reg	-0.234677	0.234677		LOC108695240	Dev < Reg	-0.931762	0.931762
eppk1.L	Dev < Reg	-0.160976	0.160976		eppk1.L	Dev < Reg	-2.74744	2.74744
dab2.S	Dev < Reg	-0.133869	0.133869		dab2.S	Dev < Reg	0.174788	-0.174788
osbpl9.S	Dev < Reg	-0.21575	0.21575		osbpl9.S	Dev < Reg	-1.32054	1.32054
coro6.1.L	Dev < Reg	-0.164076	0.164076		coro6.1.L	Dev < Reg	0.520176	-0.520176
ccdc64b.S	Dev < Reg	-0.199634	0.199634		ccdc64b.S	Dev < Reg	-1.21219	1.21219
capns1.S	Dev < Reg	-0.107656	0.107656		capns1.S	Dev < Reg	4.21237	-4.21237
LOC108708283	Dev < Reg	-0.407053	0.407053		LOC108708283	Dev < Reg	-1.1049	1.1049
LOC108709607	Dev < Reg	-0.296303	0.296303		LOC108709607	Dev < Reg	-1.10875	1.10875
tgfbi.L	Dev < Reg	-0.343778	0.343778		tgfbi.L	Dev < Reg	-0.852661	0.852661
LOC108700619	Dev < Reg	-0.263486	0.263486		LOC108700619	Dev < Reg	-1.57064	1.57064
hmox1.L	Dev < Reg	-0.0789574	0.0789574		hmox1.L	Dev < Reg	-0.980154	0.980154
LOC108696758	Dev < Reg	-0.184706	0.184706		LOC108696758	Dev < Reg	0.475512	-0.475512
c5orf15.S	Dev < Reg	-0.191868	0.191868		c5orf15.S	Dev < Reg	-0.989617	0.989617
col3a1.S	Dev < Reg	-0.382738	0.382738		col3a1.S	Dev < Reg	-0.627781	0.627781
LOC108718407	Dev < Reg	-0.284944	0.284944		LOC108718407	Dev < Reg	-0.962318	0.962318
tcn2.S	Dev < Reg	-0.344385	0.344385		tcn2.S	Dev < Reg	-1.42157	1.42157
klf11.L	Dev < Reg	-0.209254	0.209254		klf11.L	Dev < Reg	-0.660859	0.660859
carhsp1.L	Dev < Reg	-0.141291	0.141291		carhsp1.L	Dev < Reg	-0.563861	0.563861
gyg1.S	Dev < Reg	-0.20614	0.20614		gyg1.S	Dev < Reg	-0.980267	0.980267
b4galt6.L	Dev < Reg	-0.18703	0.18703		b4galt6.L	Dev < Reg	-2.39644	2.39644
LOC108713333	Dev < Reg	-0.0977376	0.0977376		LOC108713333	Dev < Reg	0.723506	-0.723506
pea15.S	Dev < Reg	-0.215462	0.215462		pea15.S	Dev < Reg	-0.59539	0.59539
cd109.L	Dev < Reg	-0.403324	0.403324		cd109.L	Dev < Reg	-0.649093	0.649093
ahnak.L	Dev < Reg	-0.563936	0.563936		ahnak.L	Dev < Reg	-0.974448	0.974448
eepd1.L	Dev < Reg	-0.237246	0.237246		eepd1.L	Dev < Reg	0.510797	-0.510797
arl10b.S	Dev < Reg	-0.224934	0.224934		arl10b.S	Dev < Reg	-0.631058	0.631058
cybb.L	Dev < Reg	-0.157798	0.157798		cybb.L	Dev < Reg	0.725836	-0.725836
[truncated: 41 more rows]

## Sheet: FigS15D
Larval dev (St. 52) vs Froglet reg (7 dpa)					Tg froglet reg (7dpa) vs Ctrl froglet reg (7dpa)
Genes		Dev	Reg		Genes		Tg	Ctrl
xrcc1.L	Dev > Reg	0.130378	-0.130378		xrcc1.L	Dev > Reg	0.0576534	-0.0576534
acvr2a.L	Dev > Reg	0.363145	-0.363145		acvr2a.L	Dev > Reg	0.231751	-0.231751
aurkb.S	Dev > Reg	0.185819	-0.185819		aurkb.S	Dev > Reg	0.377491	-0.377491
LOC100036994	Dev > Reg	0.141748	-0.141748		LOC100036994	Dev > Reg	0.645802	-0.645802
rbm6.L	Dev > Reg	0.294289	-0.294289		rbm6.L	Dev > Reg	-0.642795	0.642795
LOC108701262	Dev > Reg	0.466206	-0.466206		LOC108701262	Dev > Reg	0.993071	-0.993071
sec61g.S	Dev > Reg	0.182971	-0.182971		sec61g.S	Dev > Reg	0.193222	-0.193222
thul16.L	Dev > Reg	0.125382	-0.125382		thul16.L	Dev > Reg	0.22009	-0.22009
rpl28.S	Dev > Reg	0.802359	-0.802359		rpl28.S	Dev > Reg	0.0776823	-0.0776823
prrc2a.L	Dev > Reg	0.325021	-0.325021		prrc2a.L	Dev > Reg	-0.0330304	0.0330304
LOC108708156	Dev > Reg	0.344369	-0.344369		LOC108708156	Dev > Reg	-1.48742	1.48742
prdx2.L	Dev > Reg	0.140151	-0.140151		prdx2.L	Dev > Reg	0.970673	-0.970673
egflam.L	Dev > Reg	0.290382	-0.290382		egflam.L	Dev > Reg	-1.35855	1.35855
LOC108706841	Dev > Reg	0.310811	-0.310811		LOC108706841	Dev > Reg	-0.846907	0.846907
fos.L	Dev > Reg	0.533449	-0.533449		fos.L	Dev > Reg	1.19512	-1.19512
akt1s1.S	Dev > Reg	0.264327	-0.264327		akt1s1.S	Dev > Reg	0.118948	-0.118948
aadat.S	Dev > Reg	0.123065	-0.123065		aadat.S	Dev > Reg	0.976975	-0.976975
LOC108695459	Dev > Reg	0.159052	-0.159052		LOC108695459	Dev > Reg	-1.20335	1.20335
LOC108700022	Dev > Reg	0.67882	-0.67882		LOC108700022	Dev > Reg	0.0981313	-0.0981313
LOC108704637	Dev > Reg	0.221975	-0.221975		LOC108704637	Dev > Reg	0.369697	-0.369697
spry2.L	Dev > Reg	0.213299	-0.213299		spry2.L	Dev > Reg	0.412749	-0.412749
rps6.L	Dev > Reg	0.732612	-0.732612		rps6.L	Dev > Reg	0.248426	-0.248426
LOC108715529	Dev > Reg	0.285956	-0.285956		LOC108715529	Dev > Reg	0.644035	-0.644035
sall4b	Dev > Reg	0.197467	-0.197467		sall4b	Dev > Reg	-1.26707	1.26707
usp13.L	Dev > Reg	0.145598	-0.145598		usp13.L	Dev > Reg	3.83793	-3.83793
LOC108719505	Dev > Reg	0.139305	-0.139305		LOC108719505	Dev > Reg	0.439292	-0.439292
rpl8.S	Dev > Reg	0.728684	-0.728684		rpl8.S	Dev > Reg	0.301026	-0.301026
LOC108712246	Dev > Reg	0.369182	-0.369182		LOC108712246	Dev > Reg	-1.10504	1.10504
LOC108704954	Dev > Reg	0.111367	-0.111367		LOC108704954	Dev > Reg	-1.10838	1.10838
usp37.S	Dev > Reg	0.0830902	-0.0830902		usp37.S	Dev > Reg	0.238392	-0.238392
gpr1.S	Dev > Reg	0.101573	-0.101573		gpr1.S	Dev > Reg	0.865635	-0.865635
tshz3.S	Dev > Reg	0.256484	-0.256484		tshz3.S	Dev > Reg	-1.16242	1.16242
pcmtd1.L	Dev > Reg	0.154103	-0.154103		pcmtd1.L	Dev > Reg	-1.91702	1.91702
LOC108710063	Dev > Reg	0.109337	-0.109337		LOC108710063	Dev > Reg	0.263733	-0.263733
slc40a1.S	Dev > Reg	0.212367	-0.212367		slc40a1.S	Dev > Reg	0.77804	-0.77804
znf81.S	Dev > Reg	0.136228	-0.136228		znf81.S	Dev > Reg	-0.99388	0.99388
kctd15.L	Dev > Reg	0.249798	-0.249798		kctd15.L	Dev > Reg	-0.717218	0.717218
fau.S	Dev > Reg	0.708238	-0.708238		fau.S	Dev > Reg	0.199658	-0.199658
myo1a.S	Dev > Reg	0.0966018	-0.0966018		myo1a.S	Dev > Reg	-0.778936	0.778936
pabpc4.L	Dev > Reg	0.137986	-0.137986		pabpc4.L	Dev > Reg	0.933133	-0.933133
eif3g.L	Dev > Reg	0.459997	-0.459997		eif3g.L	Dev > Reg	-0.0437844	0.0437844
rpl18.S	Dev > Reg	0.781429	-0.781429		rpl18.S	Dev > Reg	0.412984	-0.412984
LOC108708445	Dev > Reg	0.337984	-0.337984		LOC108708445	Dev > Reg	0.274843	-0.274843
rpl31.L	Dev > Reg	0.719803	-0.719803		rpl31.L	Dev > Reg	0.0986569	-0.0986569
LOC108715857	Dev > Reg	0.760254	-0.760254		LOC108715857	Dev > Reg	0.174754	-0.174754
plekhg4.S	Dev > Reg	0.181622	-0.181622		plekhg4.S	Dev > Reg	1.0398	-1.0398
sirt4.L	Dev > Reg	0.166602	-0.166602		sirt4.L	Dev > Reg	0.149438	-0.149438
u2surp.S	Dev > Reg	0.312925	-0.312925		u2surp.S	Dev > Reg	-0.517598	0.517598
bmp7.1.S	Dev > Reg	0.0941176	-0.0941176		bmp7.1.S	Dev > Reg	-0.785646	0.785646
dach2.L	Dev > Reg	0.212902	-0.212902		dach2.L	Dev > Reg	1.46033	-1.46033
tbx18.S	Dev > Reg	0.244816	-0.244816		tbx18.S	Dev > Reg	1.26389	-1.26389
dsn1.L	Dev > Reg	0.167338	-0.167338		dsn1.L	Dev > Reg	0.214306	-0.214306
gprc5b.L	Dev > Reg	0.233062	-0.233062		gprc5b.L	Dev > Reg	1.42642	-1.42642
btf3.L	Dev > Reg	0.648638	-0.648638		btf3.L	Dev > Reg	0.134905	-0.134905
LOC108703381	Dev > Reg	0.328435	-0.328435		LOC108703381	Dev > Reg	0.147048	-0.147048
LOC100037213	Dev > Reg	0.274929	-0.274929		LOC100037213	Dev > Reg	0.280632	-0.280632
hba4.L	Dev > Reg	0.0802603	-0.0802603		hba4.L	Dev > Reg	3.57085	-3.57085
cct6a.S	Dev > Reg	0.334065	-0.334065		cct6a.S	Dev > Reg	-0.0539961	0.0539961
hsd17b10.S	Dev > Reg	0.138466	-0.138466		hsd17b10.S	Dev > Reg	0.546161	-0.546161
clmp.L	Dev > Reg	0.250194	-0.250194		clmp.L	Dev > Reg	-0.651892	0.651892
MGC84460	Dev > Reg	0.323759	-0.323759		MGC84460	Dev > Reg	0.776235	-0.776235
rpl7.L	Dev > Reg	0.377471	-0.377471		rpl7.L	Dev > Reg	0.274581	-0.274581
LOC108698857	Dev > Reg	0.406495	-0.406495		LOC108698857	Dev > Reg	-1.02577	1.02577
ptch2.S	Dev > Reg	0.176853	-0.176853		ptch2.S	Dev > Reg	0.500867	-0.500867
bpgm.S	Dev > Reg	0.152691	-0.152691		bpgm.S	Dev > Reg	0.355884	-0.355884
tspan7.L	Dev > Reg	0.304986	-0.304986		tspan7.L	Dev > Reg	1.05676	-1.05676
thumpd1.L	Dev > Reg	0.141193	-0.141193		thumpd1.L	Dev > Reg	0.228542	-0.228542
LOC108714634	Dev > Reg	0.304554	-0.304554		LOC108714634	Dev > Reg	0.390872	-0.390872
MGC84691	Dev > Reg	0.247421	-0.247421		MGC84691	Dev > Reg	-0.579723	0.579723
dhodh.L	Dev > Reg	0.190035	-0.190035		dhodh.L	Dev > Reg	0.181029	-0.181029
hoxd3.L	Dev > Reg	0.27661	-0.27661		hoxd3.L	Dev > Reg	-0.715295	0.715295
gpx3.L	Dev > Reg	0.18893	-0.18893		gpx3.L	Dev > Reg	0.513615	-0.513615
mllt3.L	Dev > Reg	0.376684	-0.376684		mllt3.L	Dev > Reg	-0.806528	0.806528
hes6.1.L	Dev > Reg	0.295619	-0.295619		hes6.1.L	Dev > Reg	-0.73755	0.73755
rps6.S	Dev > Reg	0.77004	-0.77004		rps6.S	Dev > Reg	0.27596	-0.27596
LOC100487499.S	Dev > Reg	0.14753	-0.14753		LOC100487499.S	Dev > Reg	0.505958	-0.505958
fbln7.L	Dev > Reg	0.15299	-0.15299		fbln7.L	Dev > Reg	-1.01725	1.01725
rplp0.S	Dev > Reg	0.72329	-0.72329		rplp0.S	Dev > Reg	0.553525	-0.553525
rpl36.L	Dev > Reg	0.666996	-0.666996		rpl36.L	Dev > Reg	0.112943	-0.112943
LOC108698132	Dev > Reg	0.792257	-0.792257		LOC108698132	Dev > Reg	0.165791	-0.165791
limch1.L	Dev > Reg	0.408752	-0.408752		limch1.L	Dev > Reg	0.78627	-0.78627
tmem69.L	Dev > Reg	0.167807	-0.167807		tmem69.L	Dev > Reg	0.411824	-0.411824
fgfr1.L	Dev > Reg	0.346705	-0.346705		fgfr1.L	Dev > Reg	0.129135	-0.129135
prpf40b.L	Dev > Reg	0.340331	-0.340331		prpf40b.L	Dev > Reg	0.418241	-0.418241
LOC108708488	Dev > Reg	0.316	-0.316		LOC108708488	Dev > Reg	3.36	-3.36
kif20a.L	Dev > Reg	0.138366	-0.138366		kif20a.L	Dev > Reg	0.272854	-0.272854
bgn	Dev > Reg	0.39331	-0.39331		bgn	Dev > Reg	0.707257	-0.707257
rps12.S	Dev > Reg	0.498568	-0.498568		rps12.S	Dev > Reg	0.188163	-0.188163
zmym3.L	Dev > Reg	0.253944	-0.253944		zmym3.L	Dev > Reg	0.226533	-0.226533
rps10.L	Dev > Reg	0.71612	-0.71612		rps10.L	Dev > Reg	0.00978797	-0.00978797
ccni.L	Dev > Reg	0.472382	-0.472382		ccni.L	Dev > Reg	0.134558	-0.134558
tmem52.L	Dev > Reg	0.248981	-0.248981		tmem52.L	Dev > Reg	0.351697	-0.351697
larp1b.L	Dev > Reg	0.17777	-0.17777		larp1b.L	Dev > Reg	0.440315	-0.440315
ldlrad3.S	Dev > Reg	0.224412	-0.224412		ldlrad3.S	Dev > Reg	0.233311	-0.233311
cystm1.S	Dev > Reg	0.153043	-0.153043		cystm1.S	Dev > Reg	2.27606	-2.27606
nfatc4.S	Dev > Reg	0.220369	-0.220369		nfatc4.S	Dev > Reg	-0.872424	0.872424
cgnl1.L	Dev > Reg	0.249567	-0.249567		cgnl1.L	Dev > Reg	-0.742285	0.742285
sulf2.S	Dev > Reg	0.220218	-0.220218		sulf2.S	Dev > Reg	-0.723411	0.723411
micu3.L	Dev > Reg	0.220687	-0.220687		micu3.L	Dev > Reg	0.294274	-0.294274
LOC108700058	Dev > Reg	0.162008	-0.162008		LOC108700058	Dev > Reg	0.531166	-0.531166
sgf29.S	Dev > Reg	0.260735	-0.260735		sgf29.S	Dev > Reg	-0.756844	0.756844
ppia.L	Dev > Reg	0.733628	-0.733628		ppia.L	Dev > Reg	0.244606	-0.244606
LOC108700041	Dev > Reg	0.274741	-0.274741		LOC108700041	Dev > Reg	0.650328	-0.650328
hmgn1.S	Dev > Reg	0.578752	-0.578752		hmgn1.S	Dev > Reg	0.153349	-0.153349
smim3.S	Dev > Reg	0.165129	-0.165129		smim3.S	Dev > Reg	-1.14193	1.14193
sox8.S	Dev > Reg	0.181334	-0.181334		sox8.S	Dev > Reg	1.23848	-1.23848
bard1.L	Dev > Reg	0.184452	-0.184452		bard1.L	Dev > Reg	0.418323	-0.418323
tcf7l1.L	Dev > Reg	0.264152	-0.264152		tcf7l1.L	Dev > Reg	0.224459	-0.224459
apex1.L	Dev > Reg	0.300755	-0.300755		apex1.L	Dev > Reg	-0.524603	0.524603
adnp.S	Dev > Reg	0.227618	-0.227618		adnp.S	Dev > Reg	-0.526674	0.526674
sncaip.L	Dev > Reg	0.292289	-0.292289		sncaip.L	Dev > Reg	-0.972846	0.972846
LOC398189	Dev > Reg	0.666073	-0.666073		LOC398189	Dev > Reg	0.203778	-0.203778
aldh1l1.L	Dev > Reg	0.228916	-0.228916		aldh1l1.L	Dev > Reg	0.973218	-0.973218
LOC108709568	Dev > Reg	0.113856	-0.113856		LOC108709568	Dev > Reg	-0.975118	0.975118
LOC108715836	Dev > Reg	0.216815	-0.216815		LOC108715836	Dev > Reg	0.952095	-0.952095
LOC108698051	Dev > Reg	0.195903	-0.195903		LOC108698051	Dev > Reg	0.258079	-0.258079
LOC108714345	Dev > Reg	0.357296	-0.357296		LOC108714345	Dev > Reg	-0.735375	0.735375
supt16h.L	Dev > Reg	0.369862	-0.369862		supt16h.L	Dev > Reg	0.263946	-0.263946
rsl24d1.S	Dev > Reg	0.401725	-0.401725		rsl24d1.S	Dev > Reg	0.363609	-0.363609
dync2h1.L	Dev > Reg	0.138949	-0.138949		dync2h1.L	Dev > Reg	-0.932331	0.932331
no38	Dev > Reg	0.513709	-0.513709		no38	Dev > Reg	-0.0940494	0.0940494
LOC108712908	Dev > Reg	0.288513	-0.288513		LOC108712908	Dev > Reg	0.322319	-0.322319
trmt12.L	Dev > Reg	0.133484	-0.133484		trmt12.L	Dev > Reg	0.244621	-0.244621
LOC495433	Dev > Reg	0.261157	-0.261157		LOC495433	Dev > Reg	-0.64605	0.64605
LOC108706612	Dev > Reg	0.217672	-0.217672		LOC108706612	Dev > Reg	-0.768914	0.768914
tdg.S	Dev > Reg	0.31796	-0.31796		tdg.S	Dev > Reg	-0.575871	0.575871
rps11.L	Dev > Reg	0.773488	-0.773488		rps11.L	Dev > Reg	0.214591	-0.214591
LOC108714594	Dev > Reg	0.177536	-0.177536		LOC108714594	Dev > Reg	1.07518	-1.07518
sobp.S	Dev > Reg	0.250084	-0.250084		sobp.S	Dev > Reg	1.15514	-1.15514
rps4x.S	Dev > Reg	0.798762	-0.798762		rps4x.S	Dev > Reg	0.271258	-0.271258
rps9.L	Dev > Reg	0.747989	-0.747989		rps9.L	Dev > Reg	0.40811	-0.40811
hp1bp3.L	Dev > Reg	0.573953	-0.573953		hp1bp3.L	Dev > Reg	0.153473	-0.153473
fabp3.S	Dev > Reg	0.0973416	-0.0973416		fabp3.S	Dev > Reg	2.00656	-2.00656
LOC108715227	Dev > Reg	0.216967	-0.216967		LOC108715227	Dev > Reg	0.0882784	-0.0882784
cmbl.L	Dev > Reg	0.257103	-0.257103		cmbl.L	Dev > Reg	0.204671	-0.204671
itgb8.L	Dev > Reg	0.114486	-0.114486		itgb8.L	Dev > Reg	-1.47552	1.47552
msrb3.L	Dev > Reg	0.123059	-0.123059		msrb3.L	Dev > Reg	0.366392	-0.366392
grip1.S	Dev > Reg	0.194885	-0.194885		grip1.S	Dev > Reg	1.58751	-1.58751
asip.L	Dev > Reg	0.162088	-0.162088		asip.L	Dev > Reg	1.4911	-1.4911
rpl22.S	Dev > Reg	0.662424	-0.662424		rpl22.S	Dev > Reg	0.181236	-0.181236
Xelaev18022168m	Dev > Reg	0.261622	-0.261622		Xelaev18022168m	Dev > Reg	0.523295	-0.523295
aoc3.L	Dev > Reg	0.1289	-0.1289		aoc3.L	Dev > Reg	0.99839	-0.99839
cenpf.L	Dev > Reg	0.156964	-0.156964		cenpf.L	Dev > Reg	0.25369	-0.25369
hells.S	Dev > Reg	0.21348	-0.21348		hells.S	Dev > Reg	0.379118	-0.379118
slc38a5.L	Dev > Reg	0.201099	-0.201099		slc38a5.L	Dev > Reg	0.015028	-0.015028
fbxl7.S	Dev > Reg	0.253121	-0.253121		fbxl7.S	Dev > Reg	-0.73554	0.73554
glul-like.1.L	Dev > Reg	0.116896	-0.116896		glul-like.1.L	Dev > Reg	1.41057	-1.41057
rrm2.2.L	Dev > Reg	0.139932	-0.139932		rrm2.2.L	Dev > Reg	0.334725	-0.334725
khdrbs3.L	Dev > Reg	0.208085	-0.208085		khdrbs3.L	Dev > Reg	0.638205	-0.638205
ss18l2.L	Dev > Reg	0.188318	-0.188318		ss18l2.L	Dev > Reg	-0.585071	0.585071
rps7	Dev > Reg	0.699689	-0.699689		rps7	Dev > Reg	0.230418	-0.230418
sept5.S	Dev > Reg	0.133954	-0.133954		sept5.S	Dev > Reg	-0.971801	0.971801
ppp1r1b.L	Dev > Reg	0.203538	-0.203538		ppp1r1b.L	Dev > Reg	0.627101	-0.627101
LOC108718824	Dev > Reg	0.195335	-0.195335		LOC108718824	Dev > Reg	0.634186	-0.634186
LOC108711693	Dev > Reg	0.292955	-0.292955		LOC108711693	Dev > Reg	0.459999	-0.459999
timeless.S	Dev > Reg	0.203024	-0.203024		timeless.S	Dev > Reg	0.117192	-0.117192
rpl7a.L	Dev > Reg	0.696741	-0.696741		rpl7a.L	Dev > Reg	0.350345	-0.350345
eif3d.S	Dev > Reg	0.525654	-0.525654		eif3d.S	Dev > Reg	0.23888	-0.23888
mzt1.S	Dev > Reg	0.158064	-0.158064		mzt1.S	Dev > Reg	0.188334	-0.188334
xnf7.S	Dev > Reg	0.369415	-0.369415		xnf7.S	Dev > Reg	-0.736465	0.736465
idh2.S	Dev > Reg	0.343527	-0.343527		idh2.S	Dev > Reg	1.76007	-1.76007
ahcy.L	Dev > Reg	0.453574	-0.453574		ahcy.L	Dev > Reg	0.227196	-0.227196
akap8l.L	Dev > Reg	0.20205	-0.20205		akap8l.L	Dev > Reg	0.1105	-0.1105
ap4s1.L	Dev > Reg	0.217519	-0.217519		ap4s1.L	Dev > Reg	-0.909808	0.909808
adck3.S	Dev > Reg	0.137601	-0.137601		adck3.S	Dev > Reg	1.11906	-1.11906
LOC108711112	Dev > Reg	0.18986	-0.18986		LOC108711112	Dev > Reg	0.235397	-0.235397
rspo2.L	Dev > Reg	0.297746	-0.297746		rspo2.L	Dev > Reg	3.26049	-3.26049
smim11a.L	Dev > Reg	0.142734	-0.142734		smim11a.L	Dev > Reg	0.310722	-0.310722
cct3.L	Dev > Reg	0.295336	-0.295336		cct3.L	Dev > Reg	0.0234931	-0.0234931
idh2.L	Dev > Reg	0.493168	-0.493168		idh2.L	Dev > Reg	1.03874	-1.03874
LOC108706570	Dev > Reg	0.756027	-0.756027		LOC108706570	Dev > Reg	0.278738	-0.278738
LOC108717850	Dev > Reg	0.340408	-0.340408		LOC108717850	Dev > Reg	-1.08394	1.08394
LOC100492197-like.L	Dev > Reg	0.146295	-0.146295		LOC100492197-like.L	Dev > Reg	-0.772101	0.772101
LOC108697306	Dev > Reg	0.201393	-0.201393		LOC108697306	Dev > Reg	-0.693382	0.693382
spry1.S	Dev > Reg	0.165958	-0.165958		spry1.S	Dev > Reg	0.47225	-0.47225
ung.L	Dev > Reg	0.182986	-0.182986		ung.L	Dev > Reg	0.225397	-0.225397
rab12.S	Dev > Reg	0.231381	-0.231381		rab12.S	Dev > Reg	0.520855	-0.520855
eny2.L	Dev > Reg	0.306037	-0.306037		eny2.L	Dev > Reg	-0.673152	0.673152
plcd3.L	Dev > Reg	0.20322	-0.20322		plcd3.L	Dev > Reg	0.202422	-0.202422
arhgef40.L	Dev > Reg	0.234681	-0.234681		arhgef40.L	Dev > Reg	-0.65317	0.65317
rpl21.L	Dev > Reg	0.696766	-0.696766		rpl21.L	Dev > Reg	0.173729	-0.173729
LOC108714711	Dev > Reg	0.138636	-0.138636		LOC108714711	Dev > Reg	0.14491	-0.14491
Xelaev18004836m	Dev > Reg	0.161239	-0.161239		Xelaev18004836m	Dev > Reg	-0.528747	0.528747
sardh.L	Dev > Reg	0.168447	-0.168447		sardh.L	Dev > Reg	0.67528	-0.67528
lrig3.S	Dev > Reg	0.246885	-0.246885		lrig3.S	Dev > Reg	0.30035	-0.30035
hmg-17	Dev > Reg	0.379377	-0.379377		hmg-17	Dev > Reg	0.263274	-0.263274
LOC108698048	Dev > Reg	0.235334	-0.235334		LOC108698048	Dev > Reg	2.76558	-2.76558
LOC108705031	Dev > Reg	0.158995	-0.158995		LOC108705031	Dev > Reg	1.30838	-1.30838
vezf1.L	Dev > Reg	0.200801	-0.200801		vezf1.L	Dev > Reg	-0.56852	0.56852
arglu1.L	Dev > Reg	0.430875	-0.430875		arglu1.L	Dev > Reg	-0.499738	0.499738
socs3	Dev > Reg	0.503132	-0.503132		socs3	Dev > Reg	0.373808	-0.373808
rpl17.S	Dev > Reg	0.733429	-0.733429		rpl17.S	Dev > Reg	0.269963	-0.269963
sult2b1.S	Dev > Reg	0.349995	-0.349995		sult2b1.S	Dev > Reg	0.733292	-0.733292
rpl22.L	Dev > Reg	0.731445	-0.731445		rpl22.L	Dev > Reg	0.116421	-0.116421
nkrf.L	Dev > Reg	0.118811	-0.118811		nkrf.L	Dev > Reg	0.127841	-0.127841
mrps18b.S	Dev > Reg	0.266953	-0.266953		mrps18b.S	Dev > Reg	0.0826287	-0.0826287
klf8.L	Dev > Reg	0.167461	-0.167461		klf8.L	Dev > Reg	-0.000950509	0.000950509
hmgn1.L	Dev > Reg	0.54853	-0.54853		hmgn1.L	Dev > Reg	0.163468	-0.163468
LOC108719064	Dev > Reg	0.277613	-0.277613		LOC108719064	Dev > Reg	0.27255	-0.27255
numbl.S	Dev > Reg	0.146729	-0.146729		numbl.S	Dev > Reg	0.15709	-0.15709
ahcy.S	Dev > Reg	0.433763	-0.433763		ahcy.S	Dev > Reg	0.493849	-0.493849
slc6a8.L	Dev > Reg	0.162048	-0.162048		slc6a8.L	Dev > Reg	0.668594	-0.668594
hoxd4.L	Dev > Reg	0.180534	-0.180534		hoxd4.L	Dev > Reg	-1.5575	1.5575
sp4.L	Dev > Reg	0.140082	-0.140082		sp4.L	Dev > Reg	0.295114	-0.295114
LOC108716124	Dev > Reg	0.343522	-0.343522		LOC108716124	Dev > Reg	-1.07116	1.07116
LOC108710721	Dev > Reg	0.167459	-0.167459		LOC108710721	Dev > Reg	1.16233	-1.16233
rpl19.L	Dev > Reg	0.662251	-0.662251		rpl19.L	Dev > Reg	0.354683	-0.354683
LOC108698254	Dev > Reg	0.23672	-0.23672		LOC108698254	Dev > Reg	-0.9007	0.9007
xhoxc8	Dev > Reg	0.137446	-0.137446		xhoxc8	Dev > Reg	0.454204	-0.454204
LOC108702501	Dev > Reg	0.207091	-0.207091		LOC108702501	Dev > Reg	-2.40813	2.40813
tp53bp1.L	Dev > Reg	0.240962	-0.240962		tp53bp1.L	Dev > Reg	0.240013	-0.240013
eva1a.S	Dev > Reg	0.268646	-0.268646		eva1a.S	Dev > Reg	-0.880327	0.880327
arid3b.L	Dev > Reg	0.290297	-0.290297		arid3b.L	Dev > Reg	-0.568598	0.568598
rpl3.L	Dev > Reg	0.690411	-0.690411		rpl3.L	Dev > Reg	0.232181	-0.232181
egr1.S	Dev > Reg	0.564749	-0.564749		egr1.S	Dev > Reg	1.43711	-1.43711
nme2.S	Dev > Reg	0.532038	-0.532038		nme2.S	Dev > Reg	0.97965	-0.97965
hmgb3.S	Dev > Reg	0.594594	-0.594594		hmgb3.S	Dev > Reg	0.0764021	-0.0764021
kif3a.S	Dev > Reg	0.247401	-0.247401		kif3a.S	Dev > Reg	-0.656171	0.656171
zbtb33.S	Dev > Reg	0.184265	-0.184265		zbtb33.S	Dev > Reg	-0.798093	0.798093
cyr61.S	Dev > Reg	0.172986	-0.172986		cyr61.S	Dev > Reg	0.41516	-0.41516
slc27a6.L	Dev > Reg	0.193607	-0.193607		slc27a6.L	Dev > Reg	0.082467	-0.082467
snrpb.L	Dev > Reg	0.415772	-0.415772		snrpb.L	Dev > Reg	0.0253042	-0.0253042
stau2.S	Dev > Reg	0.199292	-0.199292		stau2.S	Dev > Reg	0.1008	-0.1008
LOC108702499	Dev > Reg	0.735738	-0.735738		LOC108702499	Dev > Reg	0.247256	-0.247256
sall4.L	Dev > Reg	0.29475	-0.29475		sall4.L	Dev > Reg	-1.44803	1.44803
vwde.L	Dev > Reg	0.140535	-0.140535		vwde.L	Dev > Reg	0.90303	-0.90303
LOC108705784	Dev > Reg	0.59743	-0.59743		LOC108705784	Dev > Reg	0.142753	-0.142753
mrpl13.S	Dev > Reg	0.302494	-0.302494		mrpl13.S	Dev > Reg	-0.00491706	0.00491706
ptch1.L	Dev > Reg	0.257974	-0.257974		ptch1.L	Dev > Reg	0.536679	-0.536679
thoc5.S	Dev > Reg	0.235463	-0.235463		thoc5.S	Dev > Reg	0.0756553	-0.0756553
homer3.L	Dev > Reg	0.210621	-0.210621		homer3.L	Dev > Reg	0.273302	-0.273302
rsbn1.L	Dev > Reg	0.27228	-0.27228		rsbn1.L	Dev > Reg	0.154689	-0.154689
LOC108708614	Dev > Reg	0.181757	-0.181757		LOC108708614	Dev > Reg	0.430673	-0.430673
vwc2l.2.L	Dev > Reg	0.376989	-0.376989		vwc2l.2.L	Dev > Reg	0.224506	-0.224506
LOC108708684	Dev > Reg	0.165661	-0.165661		LOC108708684	Dev > Reg	0.592531	-0.592531
meox2.L	Dev > Reg	0.170888	-0.170888		meox2.L	Dev > Reg	0.566381	-0.566381
rbp1.L	Dev > Reg	0.419219	-0.419219		rbp1.L	Dev > Reg	-1.57399	1.57399
nit2.S	Dev > Reg	0.15784	-0.15784		nit2.S	Dev > Reg	0.278991	-0.278991
eif3f.S	Dev > Reg	0.370906	-0.370906		eif3f.S	Dev > Reg	0.0783694	-0.0783694
sobp.L	Dev > Reg	0.280925	-0.280925		sobp.L	Dev > Reg	0.889728	-0.889728
aimp1.S	Dev > Reg	0.500696	-0.500696		aimp1.S	Dev > Reg	1.74951	-1.74951
LOC108717036	Dev > Reg	0.25701	-0.25701		LOC108717036	Dev > Reg	1.03518	-1.03518
LOC108708936	Dev > Reg	0.289072	-0.289072		LOC108708936	Dev > Reg	0.637493	-0.637493
c1orf198.L	Dev > Reg	0.25702	-0.25702		c1orf198.L	Dev > Reg	0.40455	-0.40455
med31.L	Dev > Reg	0.212075	-0.212075		med31.L	Dev > Reg	0.178862	-0.178862
rps10	Dev > Reg	0.768739	-0.768739		rps10	Dev > Reg	0.104697	-0.104697
sema6a.L	Dev > Reg	0.248323	-0.248323		sema6a.L	Dev > Reg	0.530987	-0.530987
nmt1.S	Dev > Reg	0.225428	-0.225428		nmt1.S	Dev > Reg	0.264685	-0.264685
eif3e.L	Dev > Reg	0.378329	-0.378329		eif3e.L	Dev > Reg	0.201223	-0.201223
igf1r.S	Dev > Reg	0.188039	-0.188039		igf1r.S	Dev > Reg	-0.6853	0.6853
prrx1.S	Dev > Reg	0.349419	-0.349419		prrx1.S	Dev > Reg	-0.688392	0.688392
LOC108700059	Dev > Reg	0.213216	-0.213216		LOC108700059	Dev > Reg	0.693724	-0.693724
fbxo46.L	Dev > Reg	0.124565	-0.124565		fbxo46.L	Dev > Reg	0.247681	-0.247681
sptbn1.L	Dev > Reg	0.223247	-0.223247		sptbn1.L	Dev > Reg	0.33673	-0.33673
rarg.L	Dev > Reg	0.213687	-0.213687		rarg.L	Dev > Reg	-0.699777	0.699777
LOC108698411	Dev > Reg	0.146811	-0.146811		LOC108698411	Dev > Reg	0.303906	-0.303906
ackr3.S	Dev > Reg	0.132531	-0.132531		ackr3.S	Dev > Reg	0.434676	-0.434676
LOC108719795	Dev > Reg	0.119681	-0.119681		LOC108719795	Dev > Reg	-0.90829	0.90829
tfam.L	Dev > Reg	0.157083	-0.157083		tfam.L	Dev > Reg	0.099725	-0.099725
LOC108695404	Dev > Reg	0.21282	-0.21282		LOC108695404	Dev > Reg	-1.04072	1.04072
bcl7a.L	Dev > Reg	0.180822	-0.180822		bcl7a.L	Dev > Reg	-0.552678	0.552678
uqcc3.L	Dev > Reg	0.185835	-0.185835		uqcc3.L	Dev > Reg	0.27731	-0.27731
LOC108710952	Dev > Reg	0.767045	-0.767045		LOC108710952	Dev > Reg	0.0837685	-0.0837685
LOC108720121	Dev > Reg	0.210219	-0.210219		LOC108720121	Dev > Reg	-0.929928	0.929928
cfl2.L	Dev > Reg	0.104732	-0.104732		cfl2.L	Dev > Reg	3.46641	-3.46641
esco2.S	Dev > Reg	0.139517	-0.139517		esco2.S	Dev > Reg	0.549573	-0.549573
tfdp2.S	Dev > Reg	0.215793	-0.215793		tfdp2.S	Dev > Reg	0.374321	-0.374321
med15.L	Dev > Reg	0.267323	-0.267323		med15.L	Dev > Reg	-0.561295	0.561295
LOC108709733	Dev > Reg	0.235417	-0.235417		LOC108709733	Dev > Reg	0.341298	-0.341298
dis3l.L	Dev > Reg	0.155476	-0.155476		dis3l.L	Dev > Reg	0.186141	-0.186141
zbtb48.L	Dev > Reg	0.129991	-0.129991		zbtb48.L	Dev > Reg	0.534735	-0.534735
hmgn2.L	Dev > Reg	0.362101	-0.362101		hmgn2.L	Dev > Reg	0.300556	-0.300556
ankrd10.L	Dev > Reg	0.286262	-0.286262		ankrd10.L	Dev > Reg	-0.652692	0.652692
cct5b	Dev > Reg	0.577523	-0.577523		cct5b	Dev > Reg	0.00978788	-0.00978788
LOC108701572	Dev > Reg	0.114332	-0.114332		LOC108701572	Dev > Reg	0.289343	-0.289343
slc40a1.L	Dev > Reg	0.174597	-0.174597		slc40a1.L	Dev > Reg	0.249371	-0.249371
wdr83.L	Dev > Reg	0.182793	-0.182793		wdr83.L	Dev > Reg	0.700858	-0.700858
rplp2.L	Dev > Reg	0.83628	-0.83628		rplp2.L	Dev > Reg	0.103683	-0.103683
phax.L	Dev > Reg	0.198858	-0.198858		phax.L	Dev > Reg	0.179979	-0.179979
LOC108719175	Dev > Reg	0.200459	-0.200459		LOC108719175	Dev > Reg	1.39612	-1.39612
yeats4.S	Dev > Reg	0.133848	-0.133848		yeats4.S	Dev > Reg	-0.592604	0.592604
bivm.L	Dev > Reg	0.143998	-0.143998		bivm.L	Dev > Reg	0.140644	-0.140644
sema6d.L	Dev > Reg	0.194938	-0.194938		sema6d.L	Dev > Reg	1.38725	-1.38725
sgol1.L	Dev > Reg	0.14459	-0.14459		sgol1.L	Dev > Reg	0.304927	-0.304927
MGC86492.S	Dev > Reg	0.234057	-0.234057		MGC86492.S	Dev > Reg	-0.824507	0.824507
boc.S	Dev > Reg	0.202966	-0.202966		boc.S	Dev > Reg	0.230193	-0.230193
fgfr1.S	Dev > Reg	0.329197	-0.329197		fgfr1.S	Dev > Reg	0.3335	-0.3335
LOC108717147	Dev > Reg	0.115052	-0.115052		LOC108717147	Dev > Reg	0.374068	-0.374068
LOC108704180	Dev > Reg	0.225562	-0.225562		LOC108704180	Dev > Reg	0.311179	-0.311179
ift74.L	Dev > Reg	0.163749	-0.163749		ift74.L	Dev > Reg	0.986974	-0.986974
hdgf.S	Dev > Reg	0.355952	-0.355952		hdgf.S	Dev > Reg	0.376468	-0.376468
LOC108696457	Dev > Reg	0.312881	-0.312881		LOC108696457	Dev > Reg	-1.04015	1.04015
nusap1.S	Dev > Reg	0.204381	-0.204381		nusap1.S	Dev > Reg	0.39893	-0.39893
ntn3.L	Dev > Reg	0.215983	-0.215983		ntn3.L	Dev > Reg	1.18448	-1.18448
eif3g.S	Dev > Reg	0.516057	-0.516057		eif3g.S	Dev > Reg	0.172671	-0.172671
spats2.S	Dev > Reg	0.310985	-0.310985		spats2.S	Dev > Reg	-0.71195	0.71195
rps25.L	Dev > Reg	0.811527	-0.811527		rps25.L	Dev > Reg	0.133885	-0.133885
LOC108703801	Dev > Reg	0.139468	-0.139468		LOC108703801	Dev > Reg	-0.80625	0.80625
rps3a.S	Dev > Reg	0.796278	-0.796278		rps3a.S	Dev > Reg	0.330931	-0.330931
Xelaev18030689m	Dev > Reg	0.149037	-0.149037		Xelaev18030689m	Dev > Reg	102.257	-102.257
slc2a4.L	Dev > Reg	0.15538	-0.15538		slc2a4.L	Dev > Reg	1.363	-1.363
foxr1.L	Dev > Reg	0.346474	-0.346474		foxr1.L	Dev > Reg	1.18162	-1.18162
LOC108708564	Dev > Reg	0.723002	-0.723002		LOC108708564	Dev > Reg	0.336605	-0.336605
emp2.L	Dev > Reg	0.332324	-0.332324		emp2.L	Dev > Reg	0.0508312	-0.0508312
ctbp1.S	Dev > Reg	0.220305	-0.220305		ctbp1.S	Dev > Reg	0.171085	-0.171085
tef.S	Dev > Reg	0.268753	-0.268753		tef.S	Dev > Reg	0.575653	-0.575653
rpl5.S	Dev > Reg	0.695668	-0.695668		rpl5.S	Dev > Reg	0.262321	-0.262321
robo3.S	Dev > Reg	0.203305	-0.203305		robo3.S	Dev > Reg	-2.38019	2.38019
lmnb3.L	Dev > Reg	0.219543	-0.219543		lmnb3.L	Dev > Reg	0.941151	-0.941151
cfap45.L	Dev > Reg	0.142761	-0.142761		cfap45.L	Dev > Reg	0.75363	-0.75363
hgd.L	Dev > Reg	0.14477	-0.14477		hgd.L	Dev > Reg	0.341862	-0.341862
rpl13.S	Dev > Reg	0.710607	-0.710607		rpl13.S	Dev > Reg	0.254246	-0.254246
LOC108718000	Dev > Reg	0.105769	-0.105769		LOC108718000	Dev > Reg	-1.0346	1.0346
stx1a.L	Dev > Reg	0.14527	-0.14527		stx1a.L	Dev > Reg	0.860977	-0.860977
asxl1.S	Dev > Reg	0.167527	-0.167527		asxl1.S	Dev > Reg	-0.626063	0.626063
LOC108696656	Dev > Reg	0.290233	-0.290233		LOC108696656	Dev > Reg	-0.594926	0.594926
rps5.S	Dev > Reg	0.768707	-0.768707		rps5.S	Dev > Reg	0.113373	-0.113373
naca.2.L	Dev > Reg	0.670642	-0.670642		naca.2.L	Dev > Reg	0.0209072	-0.0209072
pno1.L	Dev > Reg	0.412815	-0.412815		pno1.L	Dev > Reg	0.325918	-0.325918
pik3ip1.L	Dev > Reg	0.269057	-0.269057		pik3ip1.L	Dev > Reg	0.767329	-0.767329
nr2f2.L	Dev > Reg	0.203891	-0.203891		nr2f2.L	Dev > Reg	0.527401	-0.527401
fgfr2.L	Dev > Reg	0.227494	-0.227494		fgfr2.L	Dev > Reg	0.491952	-0.491952
ccdc28b.L	Dev > Reg	0.216328	-0.216328		ccdc28b.L	Dev > Reg	0.315353	-0.315353
maml1.L	Dev > Reg	0.219052	-0.219052		maml1.L	Dev > Reg	-0.664004	0.664004
LOC108710735	Dev > Reg	0.201847	-0.201847		LOC108710735	Dev > Reg	0.781227	-0.781227
cpz.S	Dev > Reg	0.211379	-0.211379		cpz.S	Dev > Reg	-1.37568	1.37568
LOC108698269	Dev > Reg	0.129697	-0.129697		LOC108698269	Dev > Reg	0.621688	-0.621688
cdo1.L	Dev > Reg	0.359441	-0.359441		cdo1.L	Dev > Reg	1.1166	-1.1166
f5.L	Dev > Reg	0.130483	-0.130483		f5.L	Dev > Reg	0.50471	-0.50471
LOC108714373	Dev > Reg	0.169089	-0.169089		LOC108714373	Dev > Reg	0.148105	-0.148105
egr1.L	Dev > Reg	0.620466	-0.620466		egr1.L	Dev > Reg	1.07555	-1.07555
Xetrov90026715m.L	Dev > Reg	0.320163	-0.320163		Xetrov90026715m.L	Dev > Reg	-0.966276	0.966276
hmces.L	Dev > Reg	0.305772	-0.305772		hmces.L	Dev > Reg	0.403289	-0.403289
nsg1.L	Dev > Reg	0.429646	-0.429646		nsg1.L	Dev > Reg	-0.873199	0.873199
LOC101027289	Dev > Reg	0.395687	-0.395687		LOC101027289	Dev > Reg	2.39726	-2.39726
gprc5c.L	Dev > Reg	0.13388	-0.13388		gprc5c.L	Dev > Reg	-1.38795	1.38795
nsa2.L	Dev > Reg	0.48239	-0.48239		nsa2.L	Dev > Reg	0.0685797	-0.0685797
lgr4.S	Dev > Reg	0.167796	-0.167796		lgr4.S	Dev > Reg	0.35591	-0.35591
rpl30.S	Dev > Reg	0.700618	-0.700618		rpl30.S	Dev > Reg	0.120465	-0.120465
mdh1.L	Dev > Reg	0.224332	-0.224332		mdh1.L	Dev > Reg	0.81353	-0.81353
tcf12.S	Dev > Reg	0.353441	-0.353441		tcf12.S	Dev > Reg	0.142965	-0.142965
gnl2.L	Dev > Reg	0.358004	-0.358004		gnl2.L	Dev > Reg	0.0370485	-0.0370485
slco5a1.S	Dev > Reg	0.196633	-0.196633		slco5a1.S	Dev > Reg	-0.707143	0.707143
gtse1.L	Dev > Reg	0.154319	-0.154319		gtse1.L	Dev > Reg	0.241392	-0.241392
LOC108696945	Dev > Reg	0.226453	-0.226453		LOC108696945	Dev > Reg	1.15973	-1.15973
dpyd.L	Dev > Reg	0.127856	-0.127856		dpyd.L	Dev > Reg	1.85323	-1.85323
LOC108707564	Dev > Reg	0.261679	-0.261679		LOC108707564	Dev > Reg	0.4215	-0.4215
LOC733421	Dev > Reg	0.220513	-0.220513		LOC733421	Dev > Reg	0.770154	-0.770154
LOC108705922	Dev > Reg	0.314276	-0.314276		LOC108705922	Dev > Reg	-1.94886	1.94886
rgma.L	Dev > Reg	0.348163	-0.348163		rgma.L	Dev > Reg	2.35147	-2.35147
rpl32.L	Dev > Reg	0.775535	-0.775535		rpl32.L	Dev > Reg	0.0632708	-0.0632708
ush1g.S	Dev > Reg	0.112539	-0.112539		ush1g.S	Dev > Reg	-1.02075	1.02075
rps20.L	Dev > Reg	0.604802	-0.604802		rps20.L	Dev > Reg	0.166005	-0.166005
LOC108718680	Dev > Reg	0.335278	-0.335278		LOC108718680	Dev > Reg	0.912386	-0.912386
ddx39b.L	Dev > Reg	0.2451	-0.2451		ddx39b.L	Dev > Reg	0.0629836	-0.0629836
nova1.L	Dev > Reg	0.164914	-0.164914		nova1.L	Dev > Reg	0.296814	-0.296814
rpl10a.S	Dev > Reg	0.709465	-0.709465		rpl10a.S	Dev > Reg	0.282434	-0.282434
LOC108715006	Dev > Reg	0.237409	-0.237409		LOC108715006	Dev > Reg	-0.77642	0.77642
LOC108708636	Dev > Reg	0.205874	-0.205874		LOC108708636	Dev > Reg	1.05798	-1.05798
LOC108715827	Dev > Reg	0.108292	-0.108292		LOC108715827	Dev > Reg	-1.01639	1.01639
kif11.L	Dev > Reg	0.141512	-0.141512		kif11.L	Dev > Reg	0.190163	-0.190163
LOC108713125	Dev > Reg	0.223601	-0.223601		LOC108713125	Dev > Reg	99.8611	-99.8611
hoxa11.S	Dev > Reg	0.314322	-0.314322		hoxa11.S	Dev > Reg	-0.874407	0.874407
erg.S	Dev > Reg	0.147609	-0.147609		erg.S	Dev > Reg	0.384488	-0.384488
LOC108705278	Dev > Reg	0.114012	-0.114012		LOC108705278	Dev > Reg	0.468659	-0.468659
six1.S	Dev > Reg	0.172531	-0.172531		six1.S	Dev > Reg	2.66529	-2.66529
serbp1.L	Dev > Reg	0.588658	-0.588658		serbp1.L	Dev > Reg	0.184748	-0.184748
cacna1s.S	Dev > Reg	0.180157	-0.180157		cacna1s.S	Dev > Reg	4.91092	-4.91092
hsd11b2.L	Dev > Reg	0.157532	-0.157532		hsd11b2.L	Dev > Reg	1.32332	-1.32332
znf536.L	Dev > Reg	0.113988	-0.113988		znf536.L	Dev > Reg	0.407665	-0.407665
tbx18	Dev > Reg	0.220428	-0.220428		tbx18	Dev > Reg	1.64172	-1.64172
spry4.S	Dev > Reg	0.100389	-0.100389		spry4.S	Dev > Reg	0.537583	-0.537583
ddx21.L	Dev > Reg	0.647407	-0.647407		ddx21.L	Dev > Reg	0.178003	-0.178003
wasf1.S	Dev > Reg	0.190948	-0.190948		wasf1.S	Dev > Reg	0.519084	-0.519084
LOC108715171	Dev > Reg	0.464978	-0.464978		LOC108715171	Dev > Reg	0.555158	-0.555158
ctdsp2.L	Dev > Reg	0.418927	-0.418927		ctdsp2.L	Dev > Reg	0.663772	-0.663772
mapt.S	Dev > Reg	0.453112	-0.453112		mapt.S	Dev > Reg	0.599198	-0.599198
rpl13a.L	Dev > Reg	0.787434	-0.787434		rpl13a.L	Dev > Reg	0.207969	-0.207969
h1f0.L	Dev > Reg	0.378077	-0.378077		h1f0.L	Dev > Reg	0.6619	-0.6619
rps8.S	Dev > Reg	0.703939	-0.703939		rps8.S	Dev > Reg	0.196675	-0.196675
bcl9.S	Dev > Reg	0.33413	-0.33413		bcl9.S	Dev > Reg	-0.578528	0.578528
sox11.S	Dev > Reg	0.519684	-0.519684		sox11.S	Dev > Reg	0.525991	-0.525991
polg2.L	Dev > Reg	0.106304	-0.106304		polg2.L	Dev > Reg	0.765388	-0.765388
MGC81028	Dev > Reg	0.544227	-0.544227		MGC81028	Dev > Reg	0.158197	-0.158197
LOC108717615	Dev > Reg	0.150438	-0.150438		LOC108717615	Dev > Reg	0.491168	-0.491168
akap2.S	Dev > Reg	0.293705	-0.293705		akap2.S	Dev > Reg	-0.726389	0.726389
klf12.L	Dev > Reg	0.202258	-0.202258		klf12.L	Dev > Reg	1.12676	-1.12676
dnajc7.S	Dev > Reg	0.332403	-0.332403		dnajc7.S	Dev > Reg	0.0811967	-0.0811967
h1f0.S	Dev > Reg	0.43911	-0.43911		h1f0.S	Dev > Reg	0.0545565	-0.0545565
rpsa.S	Dev > Reg	0.644676	-0.644676		rpsa.S	Dev > Reg	0.494497	-0.494497
smoc1.L	Dev > Reg	0.114816	-0.114816		smoc1.L	Dev > Reg	0.343053	-0.343053
foxk2.S	Dev > Reg	0.392147	-0.392147		foxk2.S	Dev > Reg	0.244322	-0.244322
sp1.L	Dev > Reg	0.277365	-0.277365		sp1.L	Dev > Reg	-0.56921	0.56921
rpa1.L	Dev > Reg	0.180857	-0.180857		rpa1.L	Dev > Reg	0.359029	-0.359029
mrps34.S	Dev > Reg	0.332612	-0.332612		mrps34.S	Dev > Reg	0.261283	-0.261283
caprin1.L	Dev > Reg	0.435288	-0.435288		caprin1.L	Dev > Reg	0.037206	-0.037206
twsg2.S	Dev > Reg	0.485573	-0.485573		twsg2.S	Dev > Reg	-1.00434	1.00434
c2orf42.L	Dev > Reg	0.13879	-0.13879		c2orf42.L	Dev > Reg	-0.716782	0.716782
amotl1.S	Dev > Reg	0.191955	-0.191955		amotl1.S	Dev > Reg	-0.618733	0.618733
dhfr.S	Dev > Reg	0.191661	-0.191661		dhfr.S	Dev > Reg	-1.38213	1.38213
c7.S	Dev > Reg	0.101452	-0.101452		c7.S	Dev > Reg	2.32044	-2.32044
LOC108701027	Dev > Reg	0.768688	-0.768688		LOC108701027	Dev > Reg	0.0306064	-0.0306064
rpl26.S	Dev > Reg	0.720072	-0.720072		rpl26.S	Dev > Reg	0.0057	-0.0057
rps3.S	Dev > Reg	0.669877	-0.669877		rps3.S	Dev > Reg	0.37866	-0.37866
hnrnpa2b1.S	Dev > Reg	0.470214	-0.470214		hnrnpa2b1.S	Dev > Reg	-0.633537	0.633537
clybl.L	Dev > Reg	0.169884	-0.169884		clybl.L	Dev > Reg	0.538889	-0.538889
tmem56.2.L	Dev > Reg	0.127421	-0.127421		tmem56.2.L	Dev > Reg	0.375937	-0.375937
kifap3.L	Dev > Reg	0.265799	-0.265799		kifap3.L	Dev > Reg	-0.685185	0.685185
marcks.S	Dev > Reg	0.337625	-0.337625		marcks.S	Dev > Reg	-0.0196685	0.0196685
ptch2.L	Dev > Reg	0.21716	-0.21716		ptch2.L	Dev > Reg	0.550258	-0.550258
d2hgdh.S	Dev > Reg	0.14842	-0.14842		d2hgdh.S	Dev > Reg	0.185996	-0.185996
fli1.L	Dev > Reg	0.313476	-0.313476		fli1.L	Dev > Reg	-0.710969	0.710969
pcbd1.L	Dev > Reg	0.244105	-0.244105		pcbd1.L	Dev > Reg	0.705273	-0.705273
slc9a3r2.S	Dev > Reg	0.299743	-0.299743		slc9a3r2.S	Dev > Reg	0.302745	-0.302745
LOC108702925	Dev > Reg	0.166021	-0.166021		LOC108702925	Dev > Reg	-1.11309	1.11309
tspan3.S	Dev > Reg	0.211459	-0.211459		tspan3.S	Dev > Reg	0.155051	-0.155051
syt11.S	Dev > Reg	0.161439	-0.161439		syt11.S	Dev > Reg	-0.763521	0.763521
nmrk2.L	Dev > Reg	0.212044	-0.212044		nmrk2.L	Dev > Reg	2.79582	-2.79582
LOC108717780	Dev > Reg	0.632981	-0.632981		LOC108717780	Dev > Reg	0.236357	-0.236357
LOC108713268	Dev > Reg	0.165617	-0.165617		LOC108713268	Dev > Reg	0.902171	-0.902171
LOC100495010.S	Dev > Reg	0.120086	-0.120086		LOC100495010.S	Dev > Reg	0.223723	-0.223723
pitx1.L	Dev > Reg	0.511505	-0.511505		pitx1.L	Dev > Reg	0.432494	-0.432494
LOC108704199	Dev > Reg	0.150902	-0.150902		LOC108704199	Dev > Reg	-0.727991	0.727991
rplp0.L	Dev > Reg	0.705481	-0.705481		rplp0.L	Dev > Reg	0.302436	-0.302436
lmo4.2.S	Dev > Reg	0.187213	-0.187213		lmo4.2.S	Dev > Reg	0.18151	-0.18151
LOC108696846	Dev > Reg	0.146873	-0.146873		LOC108696846	Dev > Reg	0.79923	-0.79923
fam171a1.L	Dev > Reg	0.186025	-0.186025		fam171a1.L	Dev > Reg	0.0576973	-0.0576973
efemp1.S	Dev > Reg	0.0959873	-0.0959873		efemp1.S	Dev > Reg	0.846866	-0.846866
ddx17.L	Dev > Reg	0.539259	-0.539259		ddx17.L	Dev > Reg	0.0984974	-0.0984974
haus5.L	Dev > Reg	0.112724	-0.112724		haus5.L	Dev > Reg	0.416229	-0.416229
vit.L	Dev > Reg	0.132835	-0.132835		vit.L	Dev > Reg	-1.30134	1.30134
LOC108701499	Dev > Reg	0.409907	-0.409907		LOC108701499	Dev > Reg	-0.590026	0.590026
rab30.S	Dev > Reg	0.149216	-0.149216		rab30.S	Dev > Reg	-1.03274	1.03274
st7.S	Dev > Reg	0.158097	-0.158097		st7.S	Dev > Reg	0.791093	-0.791093
gatsl2.L	Dev > Reg	0.330331	-0.330331		gatsl2.L	Dev > Reg	0.360204	-0.360204
tspan7.S	Dev > Reg	0.176498	-0.176498		tspan7.S	Dev > Reg	0.421391	-0.421391
rpl18a.L	Dev > Reg	0.770082	-0.770082		rpl18a.L	Dev > Reg	0.148207	-0.148207
LOC108698163	Dev > Reg	0.165167	-0.165167		LOC108698163	Dev > Reg	-0.494679	0.494679
LOC108708554	Dev > Reg	0.116599	-0.116599		LOC108708554	Dev > Reg	0.178204	-0.178204
rps17.S	Dev > Reg	0.8127	-0.8127		rps17.S	Dev > Reg	0.160451	-0.160451
twist1.L	Dev > Reg	0.328838	-0.328838		twist1.L	Dev > Reg	-0.801138	0.801138
LOC108714217	Dev > Reg	0.126913	-0.126913		LOC108714217	Dev > Reg	-0.925091	0.925091
hpd.L	Dev > Reg	0.28395	-0.28395		hpd.L	Dev > Reg	0.982102	-0.982102
rps15a.S	Dev > Reg	0.799744	-0.799744		rps15a.S	Dev > Reg	0.0114387	-0.0114387
LOC108700346	Dev > Reg	0.171536	-0.171536		LOC108700346	Dev > Reg	1.77334	-1.77334
dxo.L	Dev > Reg	0.158604	-0.158604		dxo.L	Dev > Reg	0.220154	-0.220154
znf214	Dev > Reg	0.111954	-0.111954		znf214	Dev > Reg	-0.788362	0.788362
rps15.L	Dev > Reg	0.770594	-0.770594		rps15.L	Dev > Reg	0.225592	-0.225592
LOC108703225	Dev > Reg	0.7449	-0.7449		LOC108703225	Dev > Reg	0.339561	-0.339561
comt.L	Dev > Reg	0.186227	-0.186227		comt.L	Dev > Reg	0.427779	-0.427779
myo1d.L	Dev > Reg	0.132268	-0.132268		myo1d.L	Dev > Reg	-0.981058	0.981058
LOC108710820	Dev > Reg	0.803749	-0.803749		LOC108710820	Dev > Reg	0.139669	-0.139669
LOC108712914	Dev > Reg	0.151372	-0.151372		LOC108712914	Dev > Reg	1.06413	-1.06413
h1fx.S	Dev > Reg	0.361996	-0.361996		h1fx.S	Dev > Reg	0.360831	-0.360831
srsf3.S	Dev > Reg	0.564004	-0.564004		srsf3.S	Dev > Reg	-0.434992	0.434992
khsrp.L	Dev > Reg	0.357398	-0.357398		khsrp.L	Dev > Reg	0.0577403	-0.0577403
dnpep.S	Dev > Reg	0.115357	-0.115357		dnpep.S	Dev > Reg	0.280585	-0.280585
limch1.S	Dev > Reg	0.304272	-0.304272		limch1.S	Dev > Reg	1.23355	-1.23355
LOC108702869	Dev > Reg	0.801576	-0.801576		LOC108702869	Dev > Reg	0.127839	-0.127839
prrc2a.S	Dev > Reg	0.423404	-0.423404		prrc2a.S	Dev > Reg	-0.0344978	0.0344978
elk4.S	Dev > Reg	0.206285	-0.206285		elk4.S	Dev > Reg	-1.04586	1.04586
rps16.S	Dev > Reg	0.718823	-0.718823		rps16.S	Dev > Reg	0.21224	-0.21224
LOC108718130	Dev > Reg	0.142942	-0.142942		LOC108718130	Dev > Reg	-1.4212	1.4212
foxp2.L	Dev > Reg	0.243757	-0.243757		foxp2.L	Dev > Reg	0.311311	-0.311311
kansl1l.L	Dev > Reg	0.222458	-0.222458		kansl1l.L	Dev > Reg	0.644103	-0.644103
LOC108697272	Dev > Reg	0.253197	-0.253197		LOC108697272	Dev > Reg	-0.645654	0.645654
LOC446274	Dev > Reg	0.397642	-0.397642		LOC446274	Dev > Reg	0.823188	-0.823188
rps26.L	Dev > Reg	0.711458	-0.711458		rps26.L	Dev > Reg	0.0925815	-0.0925815
naa40.L	Dev > Reg	0.403863	-0.403863		naa40.L	Dev > Reg	-0.560404	0.560404
smarca4.S	Dev > Reg	0.471783	-0.471783		smarca4.S	Dev > Reg	-0.855805	0.855805
akr1d1.L	Dev > Reg	0.186935	-0.186935		akr1d1.L	Dev > Reg	3.19252	-3.19252
LOC108699619	Dev > Reg	0.137005	-0.137005		LOC108699619	Dev > Reg	0.0873569	-0.0873569
sgcd.L	Dev > Reg	0.107639	-0.107639		sgcd.L	Dev > Reg	3.12806	-3.12806
igfbp2.S	Dev > Reg	0.180334	-0.180334		igfbp2.S	Dev > Reg	-1.47247	1.47247
per3.S	Dev > Reg	0.183957	-0.183957		per3.S	Dev > Reg	0.647036	-0.647036
mex3c.S	Dev > Reg	0.181604	-0.181604		mex3c.S	Dev > Reg	-1.11318	1.11318
cdca4.L	Dev > Reg	0.260335	-0.260335		cdca4.L	Dev > Reg	-0.913789	0.913789
rps4	Dev > Reg	0.815706	-0.815706		rps4	Dev > Reg	0.326277	-0.326277
stau2.L	Dev > Reg	0.233849	-0.233849		stau2.L	Dev > Reg	0.0746566	-0.0746566
LOC108704380	Dev > Reg	0.163903	-0.163903		LOC108704380	Dev > Reg	0.189611	-0.189611
LOC108695307	Dev > Reg	0.4522	-0.4522		LOC108695307	Dev > Reg	0.374373	-0.374373
LOC108699920	Dev > Reg	0.214422	-0.214422		LOC108699920	Dev > Reg	-0.897592	0.897592
rpl27.L	Dev > Reg	0.765395	-0.765395		rpl27.L	Dev > Reg	0.162089	-0.162089
LOC108701628	Dev > Reg	0.0971553	-0.0971553		LOC108701628	Dev > Reg	0.197334	-0.197334
eif3k.S	Dev > Reg	0.553507	-0.553507		eif3k.S	Dev > Reg	0.0831038	-0.0831038
dcaf6.L	Dev > Reg	0.13107	-0.13107		dcaf6.L	Dev > Reg	1.12478	-1.12478
mex3c.L	Dev > Reg	0.15393	-0.15393		mex3c.L	Dev > Reg	-0.981721	0.981721
rpl18.L	Dev > Reg	0.811363	-0.811363		rpl18.L	Dev > Reg	0.301505	-0.301505
mvb12b.S	Dev > Reg	0.202978	-0.202978		mvb12b.S	Dev > Reg	0.353909	-0.353909
rbbp9.L	Dev > Reg	0.190878	-0.190878		rbbp9.L	Dev > Reg	0.294442	-0.294442
nova1.S	Dev > Reg	0.119715	-0.119715		nova1.S	Dev > Reg	0.650117	-0.650117
soga1.S	Dev > Reg	0.160737	-0.160737		soga1.S	Dev > Reg	-0.947266	0.947266
LOC108712829	Dev > Reg	0.191393	-0.191393		LOC108712829	Dev > Reg	1.73431	-1.73431
rps14.L	Dev > Reg	0.755637	-0.755637		rps14.L	Dev > Reg	0.187702	-0.187702
dcaf5.L	Dev > Reg	0.106217	-0.106217		dcaf5.L	Dev > Reg	0.241331	-0.241331
chd7.L	Dev > Reg	0.385722	-0.385722		chd7.L	Dev > Reg	-1.85401	1.85401
LOC397764	Dev > Reg	0.393111	-0.393111		LOC397764	Dev > Reg	-1.1788	1.1788
ift27.L	Dev > Reg	0.134945	-0.134945		ift27.L	Dev > Reg	0.39379	-0.39379
znf644.L	Dev > Reg	0.213454	-0.213454		znf644.L	Dev > Reg	-0.640386	0.640386
rarg.S	Dev > Reg	0.262719	-0.262719		rarg.S	Dev > Reg	-0.647734	0.647734
rpl8.L	Dev > Reg	0.676559	-0.676559		rpl8.L	Dev > Reg	0.345836	-0.345836
e2f7.L	Dev > Reg	0.110234	-0.110234		e2f7.L	Dev > Reg	0.37739	-0.37739
hnrnpm.L	Dev > Reg	0.322859	-0.322859		hnrnpm.L	Dev > Reg	-0.50206	0.50206
LOC108709895	Dev > Reg	0.308803	-0.308803		LOC108709895	Dev > Reg	0.829121	-0.829121
mpst	Dev > Reg	0.125343	-0.125343		mpst	Dev > Reg	0.275132	-0.275132
pter.L	Dev > Reg	0.0822229	-0.0822229		pter.L	Dev > Reg	0.3462	-0.3462
wnt5a.L	Dev > Reg	0.282758	-0.282758		wnt5a.L	Dev > Reg	0.605564	-0.605564
msl3.S	Dev > Reg	0.15006	-0.15006		msl3.S	Dev > Reg	0.299137	-0.299137
tbx3.L	Dev > Reg	0.149564	-0.149564		tbx3.L	Dev > Reg	0.5632	-0.5632
LOC108701643	Dev > Reg	0.16323	-0.16323		LOC108701643	Dev > Reg	0.349776	-0.349776
prr12.S	Dev > Reg	0.399435	-0.399435		prr12.S	Dev > Reg	0.2195	-0.2195
sema3a.L	Dev > Reg	0.229442	-0.229442		sema3a.L	Dev > Reg	0.592621	-0.592621
tmem56.L	Dev > Reg	0.222555	-0.222555		tmem56.L	Dev > Reg	0.251151	-0.251151
rps13.L	Dev > Reg	0.725515	-0.725515		rps13.L	Dev > Reg	0.228541	-0.228541
vstm4.L	Dev > Reg	0.363616	-0.363616		vstm4.L	Dev > Reg	0.285048	-0.285048
LOC108717361	Dev > Reg	0.249863	-0.249863		LOC108717361	Dev > Reg	0.271209	-0.271209
LOC108708344	Dev > Reg	0.308895	-0.308895		LOC108708344	Dev > Reg	0.258086	-0.258086
LOC108710218	Dev > Reg	0.21272	-0.21272		LOC108710218	Dev > Reg	-1.04637	1.04637
cd34.S	Dev > Reg	0.109017	-0.109017		cd34.S	Dev > Reg	-0.876862	0.876862
eif3l.L	Dev > Reg	0.414704	-0.414704		eif3l.L	Dev > Reg	0.0527423	-0.0527423
anp32b.L	Dev > Reg	0.31124	-0.31124		anp32b.L	Dev > Reg	0.00921865	-0.00921865
LOC108718134	Dev > Reg	0.250535	-0.250535		LOC108718134	Dev > Reg	0.204862	-0.204862
zbtb14.S	Dev > Reg	0.151831	-0.151831		zbtb14.S	Dev > Reg	0.336953	-0.336953
mrpl1.S	Dev > Reg	0.287482	-0.287482		mrpl1.S	Dev > Reg	0.109516	-0.109516
sdc3.L	Dev > Reg	0.192605	-0.192605		sdc3.L	Dev > Reg	-0.939993	0.939993
ndufa3.S	Dev > Reg	0.231305	-0.231305		ndufa3.S	Dev > Reg	0.235301	-0.235301
metap2.S	Dev > Reg	0.372507	-0.372507		metap2.S	Dev > Reg	0.0112144	-0.0112144
LOC108711478	Dev > Reg	0.201809	-0.201809		LOC108711478	Dev > Reg	-0.815032	0.815032
daam2.S	Dev > Reg	0.174425	-0.174425		daam2.S	Dev > Reg	-1.54938	1.54938
gcat.L	Dev > Reg	0.229257	-0.229257		gcat.L	Dev > Reg	1.19391	-1.19391
LOC108710975	Dev > Reg	0.124031	-0.124031		LOC108710975	Dev > Reg	0.607593	-0.607593
hist2h3d.L	Dev > Reg	0.431747	-0.431747		hist2h3d.L	Dev > Reg	-0.471042	0.471042
xarp.L	Dev > Reg	0.183157	-0.183157		xarp.L	Dev > Reg	0.0906736	-0.0906736
rps3.L	Dev > Reg	0.717439	-0.717439		rps3.L	Dev > Reg	0.190483	-0.190483
krt5.7.L	Dev > Reg	0.150997	-0.150997		krt5.7.L	Dev > Reg	0.482739	-0.482739
plin3.L	Dev > Reg	0.116202	-0.116202		plin3.L	Dev > Reg	0.184391	-0.184391
eif3k.L	Dev > Reg	0.478631	-0.478631		eif3k.L	Dev > Reg	0.278392	-0.278392
rps19.S	Dev > Reg	0.802541	-0.802541		rps19.S	Dev > Reg	0.136531	-0.136531
fras1.L	Dev > Reg	0.157592	-0.157592		fras1.L	Dev > Reg	1.15807	-1.15807
zrsr2.L	Dev > Reg	0.164958	-0.164958		zrsr2.L	Dev > Reg	-0.777863	0.777863
hdgf.L	Dev > Reg	0.288395	-0.288395		hdgf.L	Dev > Reg	0.46563	-0.46563
Xelaev18039786m	Dev > Reg	0.163348	-0.163348		Xelaev18039786m	Dev > Reg	0.272787	-0.272787
Xelaev18026353m	Dev > Reg	0.188566	-0.188566		Xelaev18026353m	Dev > Reg	-0.694359	0.694359
hp1bp3.S	Dev > Reg	0.535358	-0.535358		hp1bp3.S	Dev > Reg	0.353897	-0.353897
mrps9.L	Dev > Reg	0.258631	-0.258631		mrps9.L	Dev > Reg	0.0746426	-0.0746426
mum1.L	Dev > Reg	0.211627	-0.211627		mum1.L	Dev > Reg	0.105962	-0.105962
pik3r2.L	Dev > Reg	0.211637	-0.211637		pik3r2.L	Dev > Reg	0.101744	-0.101744
LOC100101278	Dev > Reg	0.15849	-0.15849		LOC100101278	Dev > Reg	3.38594	-3.38594
gnb2l1	Dev > Reg	0.785371	-0.785371		gnb2l1	Dev > Reg	0.251728	-0.251728
ccna2.L	Dev > Reg	0.171678	-0.171678		ccna2.L	Dev > Reg	0.259969	-0.259969
glt8d2.S	Dev > Reg	0.216212	-0.216212		glt8d2.S	Dev > Reg	-0.61172	0.61172
LOC108709423	Dev > Reg	0.0818896	-0.0818896		LOC108709423	Dev > Reg	0.197662	-0.197662
dbn1.L	Dev > Reg	0.230825	-0.230825		dbn1.L	Dev > Reg	-0.908137	0.908137
LOC108702870	Dev > Reg	0.766444	-0.766444		LOC108702870	Dev > Reg	0.13612	-0.13612
LOC108709581	Dev > Reg	0.351936	-0.351936		LOC108709581	Dev > Reg	-0.746749	0.746749
snrnp70.S	Dev > Reg	0.461204	-0.461204		snrnp70.S	Dev > Reg	-0.492914	0.492914
cd81.S	Dev > Reg	0.251969	-0.251969		cd81.S	Dev > Reg	0.371698	-0.371698
cyp26b1.L	Dev > Reg	0.184507	-0.184507		cyp26b1.L	Dev > Reg	0.348089	-0.348089
nme3.L	Dev > Reg	0.599652	-0.599652		nme3.L	Dev > Reg	0.202687	-0.202687
Xelaev18019831m	Dev > Reg	0.154661	-0.154661		Xelaev18019831m	Dev > Reg	-1.05922	1.05922
bnip3.S	Dev > Reg	0.1776	-0.1776		bnip3.S	Dev > Reg	0.938475	-0.938475
surf2.L	Dev > Reg	0.136074	-0.136074		surf2.L	Dev > Reg	0.290164	-0.290164
slit2.S	Dev > Reg	0.247284	-0.247284		slit2.S	Dev > Reg	0.45116	-0.45116
scml2.L	Dev > Reg	0.418973	-0.418973		scml2.L	Dev > Reg	0.407556	-0.407556
MGC114621	Dev > Reg	0.81573	-0.81573		MGC114621	Dev > Reg	0.187997	-0.187997
LOC108710994	Dev > Reg	0.240706	-0.240706		LOC108710994	Dev > Reg	0.0628643	-0.0628643
MGC80700	Dev > Reg	0.831191	-0.831191		MGC80700	Dev > Reg	0.125014	-0.125014
ldhd.L	Dev > Reg	0.142833	-0.142833		ldhd.L	Dev > Reg	0.553668	-0.553668
aurkb.L	Dev > Reg	0.187261	-0.187261		aurkb.L	Dev > Reg	0.27466	-0.27466
dpysl3.L	Dev > Reg	0.395339	-0.395339		dpysl3.L	Dev > Reg	-0.631165	0.631165
hells.L	Dev > Reg	0.221277	-0.221277		hells.L	Dev > Reg	0.319173	-0.319173
eif1.L	Dev > Reg	0.351977	-0.351977		eif1.L	Dev > Reg	-1.34755	1.34755
nmrk2.S	Dev > Reg	0.540852	-0.540852		nmrk2.S	Dev > Reg	1.07109	-1.07109
LOC108719738	Dev > Reg	0.257537	-0.257537		LOC108719738	Dev > Reg	-0.938589	0.938589
LOC108708462	Dev > Reg	0.148786	-0.148786		LOC108708462	Dev > Reg	0.360572	-0.360572
smad6.S	Dev > Reg	0.149027	-0.149027		smad6.S	Dev > Reg	0.325879	-0.325879
LOC108716057	Dev > Reg	0.193133	-0.193133		LOC108716057	Dev > Reg	-0.475826	0.475826
fbxl7.L	Dev > Reg	0.191833	-0.191833		fbxl7.L	Dev > Reg	-1.07903	1.07903
sema3d.S	Dev > Reg	0.128322	-0.128322		sema3d.S	Dev > Reg	0.722022	-0.722022
aass.L	Dev > Reg	0.188276	-0.188276		aass.L	Dev > Reg	0.360975	-0.360975
vdac1.L	Dev > Reg	0.266417	-0.266417		vdac1.L	Dev > Reg	1.06473	-1.06473
eef1g.S	Dev > Reg	0.58865	-0.58865		eef1g.S	Dev > Reg	0.213474	-0.213474
epn1.S	Dev > Reg	0.289011	-0.289011		epn1.S	Dev > Reg	0.304734	-0.304734
LOC108714493	Dev > Reg	0.261902	-0.261902		LOC108714493	Dev > Reg	1.47537	-1.47537
arg2.L	Dev > Reg	0.207369	-0.207369		arg2.L	Dev > Reg	0.668866	-0.668866
aimp1.L	Dev > Reg	0.421686	-0.421686		aimp1.L	Dev > Reg	0.865468	-0.865468
LOC108698253	Dev > Reg	0.172332	-0.172332		LOC108698253	Dev > Reg	-1.71471	1.71471
scx.S	Dev > Reg	0.156816	-0.156816		scx.S	Dev > Reg	0.630138	-0.630138
MGC68458	Dev > Reg	0.148609	-0.148609		MGC68458	Dev > Reg	0.489795	-0.489795
rpl9.L	Dev > Reg	0.771445	-0.771445		rpl9.L	Dev > Reg	0.282321	-0.282321
deltaef1	Dev > Reg	0.181362	-0.181362		deltaef1	Dev > Reg	0.199891	-0.199891
igdcc4.L	Dev > Reg	0.219528	-0.219528		igdcc4.L	Dev > Reg	1.30985	-1.30985
cited4.S	Dev > Reg	0.134637	-0.134637		cited4.S	Dev > Reg	0.900644	-0.900644
timm8b.L	Dev > Reg	0.31401	-0.31401		timm8b.L	Dev > Reg	0.349843	-0.349843
anxa6.L	Dev > Reg	0.186348	-0.186348		anxa6.L	Dev > Reg	1.14923	-1.14923
upf2.L	Dev > Reg	0.187245	-0.187245		upf2.L	Dev > Reg	0.203638	-0.203638
dcps.L	Dev > Reg	0.26418	-0.26418		dcps.L	Dev > Reg	-0.683961	0.683961
pum1.S	Dev > Reg	0.350055	-0.350055		pum1.S	Dev > Reg	-0.452532	0.452532
MGC114789	Dev > Reg	0.806408	-0.806408		MGC114789	Dev > Reg	0.142421	-0.142421
rps2.L	Dev > Reg	0.73436	-0.73436		rps2.L	Dev > Reg	0.189979	-0.189979
map2k6.L	Dev > Reg	0.267514	-0.267514		map2k6.L	Dev > Reg	0.405498	-0.405498
sspn.S	Dev > Reg	0.32702	-0.32702		sspn.S	Dev > Reg	1.34799	-1.34799
LOC108715369	Dev > Reg	0.260008	-0.260008		LOC108715369	Dev > Reg	2.79997	-2.79997
snrpf.L	Dev > Reg	0.455115	-0.455115		snrpf.L	Dev > Reg	0.380867	-0.380867
sdhaf3.S	Dev > Reg	0.161186	-0.161186		sdhaf3.S	Dev > Reg	0.712075	-0.712075
runx1t1.L	Dev > Reg	0.403404	-0.403404		runx1t1.L	Dev > Reg	0.834724	-0.834724
ypel5.S	Dev > Reg	0.25062	-0.25062		ypel5.S	Dev > Reg	-1.0444	1.0444
lpcat4.S	Dev > Reg	0.184034	-0.184034		lpcat4.S	Dev > Reg	0.068056	-0.068056
gamt.L	Dev > Reg	0.187358	-0.187358		gamt.L	Dev > Reg	3.14702	-3.14702
idh3a.S	Dev > Reg	0.18955	-0.18955		idh3a.S	Dev > Reg	0.153695	-0.153695
LOC108702355	Dev > Reg	0.160838	-0.160838		LOC108702355	Dev > Reg	-0.6441	0.6441
rprd1b.L	Dev > Reg	0.274682	-0.274682		rprd1b.L	Dev > Reg	0.335417	-0.335417
rpl17.L	Dev > Reg	0.696249	-0.696249		rpl17.L	Dev > Reg	0.243491	-0.243491
LOC108711752	Dev > Reg	0.124627	-0.124627		LOC108711752	Dev > Reg	-0.842811	0.842811
osr2.L	Dev > Reg	0.109224	-0.109224		osr2.L	Dev > Reg	0.709162	-0.709162
hpgds.S	Dev > Reg	0.366938	-0.366938		hpgds.S	Dev > Reg	0.418082	-0.418082
LOC108718659	Dev > Reg	0.284674	-0.284674		LOC108718659	Dev > Reg	-0.999935	0.999935
rpl30.L	Dev > Reg	0.762248	-0.762248		rpl30.L	Dev > Reg	0.162307	-0.162307
chd7.S	Dev > Reg	0.352232	-0.352232		chd7.S	Dev > Reg	-1.12101	1.12101
LOC108712226	Dev > Reg	0.205183	-0.205183		LOC108712226	Dev > Reg	-0.930279	0.930279
rnf165.S	Dev > Reg	0.317152	-0.317152		rnf165.S	Dev > Reg	0.829615	-0.829615
LOC108708867	Dev > Reg	0.36468	-0.36468		LOC108708867	Dev > Reg	-0.592127	0.592127
cep170.L	Dev > Reg	0.272579	-0.272579		cep170.L	Dev > Reg	-0.667935	0.667935
rpl14.S	Dev > Reg	0.722696	-0.722696		rpl14.S	Dev > Reg	0.0661699	-0.0661699
sox15.L	Dev > Reg	0.2147	-0.2147		sox15.L	Dev > Reg	-0.845815	0.845815
larp1b.S	Dev > Reg	0.0911104	-0.0911104		larp1b.S	Dev > Reg	0.348357	-0.348357
LOC108714734	Dev > Reg	0.799501	-0.799501		LOC108714734	Dev > Reg	0.151708	-0.151708
gas1.S	Dev > Reg	0.21817	-0.21817		gas1.S	Dev > Reg	0.848365	-0.848365
hoxa3.L	Dev > Reg	0.217093	-0.217093		hoxa3.L	Dev > Reg	0.510626	-0.510626
tcf7l1.S	Dev > Reg	0.123083	-0.123083		tcf7l1.S	Dev > Reg	0.088457	-0.088457
rtn2.L	Dev > Reg	0.374547	-0.374547		rtn2.L	Dev > Reg	2.21818	-2.21818
calcoco1.L	Dev > Reg	0.137102	-0.137102		calcoco1.L	Dev > Reg	0.239949	-0.239949
smarca4.L	Dev > Reg	0.367725	-0.367725		smarca4.L	Dev > Reg	-0.70019	0.70019
h2afy2.S	Dev > Reg	0.412596	-0.412596		h2afy2.S	Dev > Reg	0.0811513	-0.0811513
kifc1.L	Dev > Reg	0.131202	-0.131202		kifc1.L	Dev > Reg	0.50091	-0.50091
dnajc9.L	Dev > Reg	0.226462	-0.226462		dnajc9.L	Dev > Reg	0.222715	-0.222715
ubap2.L	Dev > Reg	0.162852	-0.162852		ubap2.L	Dev > Reg	0.0823443	-0.0823443
tnrc18.S	Dev > Reg	0.293486	-0.293486		tnrc18.S	Dev > Reg	-0.480632	0.480632
rbm39.L	Dev > Reg	0.267887	-0.267887		rbm39.L	Dev > Reg	-0.510732	0.510732
MGC82975	Dev > Reg	0.33375	-0.33375		MGC82975	Dev > Reg	-0.798774	0.798774
vezf1.S	Dev > Reg	0.305787	-0.305787		vezf1.S	Dev > Reg	-0.465795	0.465795
eya4.L	Dev > Reg	0.171172	-0.171172		eya4.L	Dev > Reg	3.39799	-3.39799
LOC108708279	Dev > Reg	0.702033	-0.702033		LOC108708279	Dev > Reg	0.29944	-0.29944
eif3e.S	Dev > Reg	0.307164	-0.307164		eif3e.S	Dev > Reg	0.176687	-0.176687
rps16.L	Dev > Reg	0.708706	-0.708706		rps16.L	Dev > Reg	0.0885349	-0.0885349
cep85l.L	Dev > Reg	0.196398	-0.196398		cep85l.L	Dev > Reg	0.388211	-0.388211
LOC108700113	Dev > Reg	0.192368	-0.192368		LOC108700113	Dev > Reg	0.87672	-0.87672
hic2.L	Dev > Reg	0.479367	-0.479367		hic2.L	Dev > Reg	-0.97858	0.97858
ilf2.L	Dev > Reg	0.599222	-0.599222		ilf2.L	Dev > Reg	-0.0871279	0.0871279
cd81.L	Dev > Reg	0.364695	-0.364695		cd81.L	Dev > Reg	0.232313	-0.232313
rps27a.L	Dev > Reg	0.78455	-0.78455		rps27a.L	Dev > Reg	0.215679	-0.215679
atf7ip.S	Dev > Reg	0.386768	-0.386768		atf7ip.S	Dev > Reg	0.198467	-0.198467
cfap45.S	Dev > Reg	0.19505	-0.19505		cfap45.S	Dev > Reg	-2.26486	2.26486
ephb4.L	Dev > Reg	0.171838	-0.171838		ephb4.L	Dev > Reg	-0.905146	0.905146
LOC108700123	Dev > Reg	0.332099	-0.332099		LOC108700123	Dev > Reg	-1.52702	1.52702
LOC108713808	Dev > Reg	0.271695	-0.271695		LOC108713808	Dev > Reg	-0.0891992	0.0891992
ntn1.L	Dev > Reg	0.156844	-0.156844		ntn1.L	Dev > Reg	1.83602	-1.83602
hoxd10.L	Dev > Reg	0.19024	-0.19024		hoxd10.L	Dev > Reg	-1.18383	1.18383
rpl6.S	Dev > Reg	0.662864	-0.662864		rpl6.S	Dev > Reg	0.253852	-0.253852
rpl4.L	Dev > Reg	0.707159	-0.707159		rpl4.L	Dev > Reg	0.392952	-0.392952
c14orf166.S	Dev > Reg	0.191314	-0.191314		c14orf166.S	Dev > Reg	0.145839	-0.145839
loc100145274.L	Dev > Reg	0.283241	-0.283241		loc100145274.L	Dev > Reg	0.286357	-0.286357
eif3i.L	Dev > Reg	0.5734	-0.5734		eif3i.L	Dev > Reg	0.0251995	-0.0251995
kiaa1614.L	Dev > Reg	0.15041	-0.15041		kiaa1614.L	Dev > Reg	-0.815376	0.815376
LOC108699910	Dev > Reg	0.405288	-0.405288		LOC108699910	Dev > Reg	0.670964	-0.670964
opa3.L	Dev > Reg	0.159194	-0.159194		opa3.L	Dev > Reg	-0.853109	0.853109
kif18a.L	Dev > Reg	0.131148	-0.131148		kif18a.L	Dev > Reg	0.378527	-0.378527
Xelaev18043992m	Dev > Reg	0.128378	-0.128378		Xelaev18043992m	Dev > Reg	-0.979573	0.979573
bub1b.L	Dev > Reg	0.108148	-0.108148		bub1b.L	Dev > Reg	0.259707	-0.259707
mfap2.S	Dev > Reg	0.317888	-0.317888		mfap2.S	Dev > Reg	-0.62688	0.62688
LOC108701260	Dev > Reg	0.179725	-0.179725		LOC108701260	Dev > Reg	0.609518	-0.609518
zcchc10.S	Dev > Reg	0.210105	-0.210105		zcchc10.S	Dev > Reg	0.113177	-0.113177
bcl11a.L	Dev > Reg	0.263259	-0.263259		bcl11a.L	Dev > Reg	0.518448	-0.518448
ncoa1.L	Dev > Reg	0.229401	-0.229401		ncoa1.L	Dev > Reg	-0.74595	0.74595
zbtb39.L	Dev > Reg	0.0747988	-0.0747988		zbtb39.L	Dev > Reg	-0.856129	0.856129
lyrm7.L	Dev > Reg	0.176486	-0.176486		lyrm7.L	Dev > Reg	0.513821	-0.513821
gpc2.L	Dev > Reg	0.211235	-0.211235		gpc2.L	Dev > Reg	-1.41056	1.41056
spry1.L	Dev > Reg	0.219061	-0.219061		spry1.L	Dev > Reg	0.364017	-0.364017
sesn3.L	Dev > Reg	0.262136	-0.262136		sesn3.L	Dev > Reg	0.582612	-0.582612
mllt3.S	Dev > Reg	0.215537	-0.215537		mllt3.S	Dev > Reg	-0.823524	0.823524
fos.S	Dev > Reg	0.622177	-0.622177		fos.S	Dev > Reg	1.25691	-1.25691
tgfb1i1.L	Dev > Reg	0.198928	-0.198928		tgfb1i1.L	Dev > Reg	-1.08292	1.08292
dck.2.L	Dev > Reg	0.156943	-0.156943		dck.2.L	Dev > Reg	0.796544	-0.796544
e2f4.L	Dev > Reg	0.0602908	-0.0602908		e2f4.L	Dev > Reg	0.3308	-0.3308
LOC108714305	Dev > Reg	0.202117	-0.202117		LOC108714305	Dev > Reg	0.376482	-0.376482
cdon.S	Dev > Reg	0.209321	-0.209321		cdon.S	Dev > Reg	0.308544	-0.308544
LOC108712290	Dev > Reg	0.094834	-0.094834		LOC108712290	Dev > Reg	0.457993	-0.457993
hoxc11.S	Dev > Reg	0.199641	-0.199641		hoxc11.S	Dev > Reg	1.47586	-1.47586
LOC108717283	Dev > Reg	0.388238	-0.388238		LOC108717283	Dev > Reg	1.22542	-1.22542
znf395.L	Dev > Reg	0.181832	-0.181832		znf395.L	Dev > Reg	0.519696	-0.519696
LOC108695382	Dev > Reg	0.228104	-0.228104		LOC108695382	Dev > Reg	1.50317	-1.50317
bzw2.L	Dev > Reg	0.155822	-0.155822		bzw2.L	Dev > Reg	1.61832	-1.61832
sap30.L	Dev > Reg	0.408587	-0.408587		sap30.L	Dev > Reg	0.555336	-0.555336
hoxc10.L	Dev > Reg	0.384278	-0.384278		hoxc10.L	Dev > Reg	0.903824	-0.903824
LOC108709683	Dev > Reg	0.170999	-0.170999		LOC108709683	Dev > Reg	0.353363	-0.353363
mpc2.S	Dev > Reg	0.37189	-0.37189		mpc2.S	Dev > Reg	0.515319	-0.515319
arid3a.S	Dev > Reg	0.434021	-0.434021		arid3a.S	Dev > Reg	0.690629	-0.690629
trim2.L	Dev > Reg	0.267699	-0.267699		trim2.L	Dev > Reg	0.236798	-0.236798
mrps18c.L	Dev > Reg	0.208693	-0.208693		mrps18c.L	Dev > Reg	0.561736	-0.561736
c2orf47.S	Dev > Reg	0.184376	-0.184376		c2orf47.S	Dev > Reg	1.16059	-1.16059
LOC108705664	Dev > Reg	0.179121	-0.179121		LOC108705664	Dev > Reg	0.498545	-0.498545
wee1.S	Dev > Reg	0.159128	-0.159128		wee1.S	Dev > Reg	0.0644933	-0.0644933
sema3d.L	Dev > Reg	0.122782	-0.122782		sema3d.L	Dev > Reg	0.434354	-0.434354
bambi.L	Dev > Reg	0.136976	-0.136976		bambi.L	Dev > Reg	0.29875	-0.29875
sfpq.L	Dev > Reg	0.371858	-0.371858		sfpq.L	Dev > Reg	-0.679176	0.679176
rps27.L	Dev > Reg	0.678009	-0.678009		rps27.L	Dev > Reg	0.167606	-0.167606
LOC108696805	Dev > Reg	0.240729	-0.240729		LOC108696805	Dev > Reg	-0.519407	0.519407
prpf40b.S	Dev > Reg	0.311208	-0.311208		prpf40b.S	Dev > Reg	0.258217	-0.258217
LOC108707041	Dev > Reg	0.349049	-0.349049		LOC108707041	Dev > Reg	-1.45223	1.45223
bod1.L	Dev > Reg	0.148623	-0.148623		bod1.L	Dev > Reg	-0.704261	0.704261
rpusd2.L	Dev > Reg	0.289513	-0.289513		rpusd2.L	Dev > Reg	0.152076	-0.152076
bod1l1.L	Dev > Reg	0.223818	-0.223818		bod1l1.L	Dev > Reg	-1.47195	1.47195
efs.S	Dev > Reg	0.206324	-0.206324		efs.S	Dev > Reg	0.00787341	-0.00787341
ezh1.L	Dev > Reg	0.238745	-0.238745		ezh1.L	Dev > Reg	0.421126	-0.421126
gtpbp4.L	Dev > Reg	0.596893	-0.596893		gtpbp4.L	Dev > Reg	0.289788	-0.289788
cfdp1.L	Dev > Reg	0.305776	-0.305776		cfdp1.L	Dev > Reg	0.038368	-0.038368
kcnma1.L	Dev > Reg	0.240676	-0.240676		kcnma1.L	Dev > Reg	0.718916	-0.718916
LOC108696402	Dev > Reg	0.134872	-0.134872		LOC108696402	Dev > Reg	-0.997125	0.997125
ddx52.L	Dev > Reg	0.177802	-0.177802		ddx52.L	Dev > Reg	-0.613643	0.613643
spin1.L	Dev > Reg	0.311131	-0.311131		spin1.L	Dev > Reg	0.0836108	-0.0836108
tcf12.L	Dev > Reg	0.30445	-0.30445		tcf12.L	Dev > Reg	0.181523	-0.181523
LOC108714204	Dev > Reg	0.282063	-0.282063		LOC108714204	Dev > Reg	-1.3094	1.3094
slc25a16.S	Dev > Reg	0.142784	-0.142784		slc25a16.S	Dev > Reg	0.323916	-0.323916
hebp2.L	Dev > Reg	0.097638	-0.097638		hebp2.L	Dev > Reg	1.29603	-1.29603
LOC108706827	Dev > Reg	0.372758	-0.372758		LOC108706827	Dev > Reg	-0.0146388	0.0146388
MGC69154	Dev > Reg	0.378476	-0.378476		MGC69154	Dev > Reg	0.192571	-0.192571
caprin2.S	Dev > Reg	0.46508	-0.46508		caprin2.S	Dev > Reg	-0.572291	0.572291
zbed4.L	Dev > Reg	0.248428	-0.248428		zbed4.L	Dev > Reg	-0.673394	0.673394
znf593.L	Dev > Reg	0.476248	-0.476248		znf593.L	Dev > Reg	0.166446	-0.166446
rplp1.L	Dev > Reg	0.828073	-0.828073		rplp1.L	Dev > Reg	0.272764	-0.272764
rpl5.L	Dev > Reg	0.655583	-0.655583		rpl5.L	Dev > Reg	0.244428	-0.244428
pmp22.L	Dev > Reg	0.165903	-0.165903		pmp22.L	Dev > Reg	0.472461	-0.472461
tmc7.S	Dev > Reg	0.150892	-0.150892		tmc7.S	Dev > Reg	-0.720347	0.720347
palm2.L	Dev > Reg	0.362935	-0.362935		palm2.L	Dev > Reg	0.546259	-0.546259
Xelaev18046437m	Dev > Reg	0.19758	-0.19758		Xelaev18046437m	Dev > Reg	-4.0159	4.0159
grem1.L	Dev > Reg	0.200708	-0.200708		grem1.L	Dev > Reg	-1.02653	1.02653
pfkm.S	Dev > Reg	0.15534	-0.15534		pfkm.S	Dev > Reg	1.2169	-1.2169
cd34.L	Dev > Reg	0.18153	-0.18153		cd34.L	Dev > Reg	-0.842705	0.842705
arhgap19.L	Dev > Reg	0.103206	-0.103206		arhgap19.L	Dev > Reg	0.441984	-0.441984
rps3a.L	Dev > Reg	0.723458	-0.723458		rps3a.L	Dev > Reg	0.353528	-0.353528
cdca4.S	Dev > Reg	0.255519	-0.255519		cdca4.S	Dev > Reg	-0.749964	0.749964
arglu1.S	Dev > Reg	0.430308	-0.430308		arglu1.S	Dev > Reg	-0.440821	0.440821
tox3.L	Dev > Reg	0.346099	-0.346099		tox3.L	Dev > Reg	1.05179	-1.05179
tecr.L	Dev > Reg	0.291913	-0.291913		tecr.L	Dev > Reg	1.74263	-1.74263
cntfr.L	Dev > Reg	0.276132	-0.276132		cntfr.L	Dev > Reg	0.812537	-0.812537
asxl3.L	Dev > Reg	0.270256	-0.270256		asxl3.L	Dev > Reg	-0.758634	0.758634
rps19.L	Dev > Reg	0.579856	-0.579856		rps19.L	Dev > Reg	0.246855	-0.246855
bub1.L	Dev > Reg	0.115846	-0.115846		bub1.L	Dev > Reg	0.408555	-0.408555
spry2.S	Dev > Reg	0.195085	-0.195085		spry2.S	Dev > Reg	0.995093	-0.995093
cyp27a1	Dev > Reg	0.16805	-0.16805		cyp27a1	Dev > Reg	0.252438	-0.252438
arhgap28.S	Dev > Reg	0.158435	-0.158435		arhgap28.S	Dev > Reg	-1.02405	1.02405
paip2b.S	Dev > Reg	0.36325	-0.36325		paip2b.S	Dev > Reg	0.323779	-0.323779
sox8.L	Dev > Reg	0.223498	-0.223498		sox8.L	Dev > Reg	1.39916	-1.39916
MGC83421	Dev > Reg	0.691907	-0.691907		MGC83421	Dev > Reg	0.140999	-0.140999
LOC494799	Dev > Reg	0.16798	-0.16798		LOC494799	Dev > Reg	0.427404	-0.427404
scml2.S	Dev > Reg	0.256392	-0.256392		scml2.S	Dev > Reg	0.392618	-0.392618
sema3f.S	Dev > Reg	0.174199	-0.174199		sema3f.S	Dev > Reg	0.351864	-0.351864
rps5.L	Dev > Reg	0.808746	-0.808746		rps5.L	Dev > Reg	0.226331	-0.226331
LOC108698716	Dev > Reg	0.226312	-0.226312		LOC108698716	Dev > Reg	0.499504	-0.499504
acbd3.S	Dev < Reg	-0.168631	0.168631		acbd3.S	Dev < Reg	-0.772372	0.772372
aspn.L	Dev < Reg	-0.184552	0.184552		aspn.L	Dev < Reg	-1.38845	1.38845
eef2k.L	Dev < Reg	-0.107396	0.107396		eef2k.L	Dev < Reg	0.851681	-0.851681
kdm3a.L	Dev < Reg	-0.245322	0.245322		kdm3a.L	Dev < Reg	0.278936	-0.278936
rhog-like.1.L	Dev < Reg	-0.159754	0.159754		rhog-like.1.L	Dev < Reg	-0.718407	0.718407
LOC108706331	Dev < Reg	-0.326996	0.326996		LOC108706331	Dev < Reg	-1.03014	1.03014
gadd45g.L	Dev < Reg	-0.418998	0.418998		gadd45g.L	Dev < Reg	0.567145	-0.567145
LOC108716699	Dev < Reg	-0.28989	0.28989		LOC108716699	Dev < Reg	-1.40537	1.40537
rbm47.S	Dev < Reg	-0.282432	0.282432		rbm47.S	Dev < Reg	-1.2672	1.2672
kiaa0408.L	Dev < Reg	-0.17215	0.17215		kiaa0408.L	Dev < Reg	-0.822256	0.822256
LOC108701563	Dev < Reg	-0.277573	0.277573		LOC108701563	Dev < Reg	-0.771882	0.771882
LOC108707981	Dev < Reg	-0.212768	0.212768		LOC108707981	Dev < Reg	-1.1095	1.1095
LOC108697903	Dev < Reg	-0.382546	0.382546		LOC108697903	Dev < Reg	-1.22941	1.22941
camsap1.L	Dev < Reg	-0.193453	0.193453		camsap1.L	Dev < Reg	-1.39006	1.39006
csrp2.S	Dev < Reg	-0.217617	0.217617		csrp2.S	Dev < Reg	-1.36832	1.36832
mtmr2.L	Dev < Reg	-0.190324	0.190324		mtmr2.L	Dev < Reg	-1.11858	1.11858
gpnmb.L	Dev < Reg	-0.124322	0.124322		gpnmb.L	Dev < Reg	-1.46369	1.46369
hspa5	Dev < Reg	-0.351388	0.351388		hspa5	Dev < Reg	-0.749145	0.749145
plekha8.L	Dev < Reg	-0.133811	0.133811		plekha8.L	Dev < Reg	-1.30777	1.30777
fer.L	Dev < Reg	-0.197465	0.197465		fer.L	Dev < Reg	-0.922782	0.922782
pacsin2.S	Dev < Reg	-0.171803	0.171803		pacsin2.S	Dev < Reg	-0.785626	0.785626
LOC108698357	Dev < Reg	-0.405655	0.405655		LOC108698357	Dev < Reg	-1.63177	1.63177
mras.S	Dev < Reg	-0.252879	0.252879		mras.S	Dev < Reg	-1.74704	1.74704
LOC108700142	Dev < Reg	-0.222104	0.222104		LOC108700142	Dev < Reg	-1.11522	1.11522
nes.S	Dev < Reg	-0.266791	0.266791		nes.S	Dev < Reg	1.12729	-1.12729
atxn1.L	Dev < Reg	-0.148372	0.148372		atxn1.L	Dev < Reg	0.296899	-0.296899
gng12.L	Dev < Reg	-0.136522	0.136522		gng12.L	Dev < Reg	-0.981935	0.981935
LOC108712897	Dev < Reg	-0.0799441	0.0799441		LOC108712897	Dev < Reg	0.15222	-0.15222
pdlim7.L	Dev < Reg	-0.180227	0.180227		pdlim7.L	Dev < Reg	-0.923189	0.923189
lxn.L	Dev < Reg	-0.175253	0.175253		lxn.L	Dev < Reg	0.909867	-0.909867
LOC108696005	Dev < Reg	-0.181694	0.181694		LOC108696005	Dev < Reg	-1.07739	1.07739
glb1.L	Dev < Reg	-0.250126	0.250126		glb1.L	Dev < Reg	-0.672185	0.672185
chmp4b.S	Dev < Reg	-0.208013	0.208013		chmp4b.S	Dev < Reg	-0.767798	0.767798
glul.L	Dev < Reg	-0.250967	0.250967		glul.L	Dev < Reg	-1.08771	1.08771
sdpr.S	Dev < Reg	-0.299358	0.299358		sdpr.S	Dev < Reg	-0.891061	0.891061
adcy7.L	Dev < Reg	-0.186872	0.186872		adcy7.L	Dev < Reg	-0.961782	0.961782
sema7a.L	Dev < Reg	-0.134145	0.134145		sema7a.L	Dev < Reg	-0.926489	0.926489
hyou1.S	Dev < Reg	-0.333923	0.333923		hyou1.S	Dev < Reg	-0.71295	0.71295
txnrd1.L	Dev < Reg	-0.350665	0.350665		txnrd1.L	Dev < Reg	-2.05481	2.05481
sec24a.L	Dev < Reg	-0.253545	0.253545		sec24a.L	Dev < Reg	-0.712168	0.712168
tmem123.L	Dev < Reg	-0.249446	0.249446		tmem123.L	Dev < Reg	-0.767893	0.767893
LOC445857	Dev < Reg	-0.382042	0.382042		LOC445857	Dev < Reg	-1.06725	1.06725
LOC108707026	Dev < Reg	-0.206585	0.206585		LOC108707026	Dev < Reg	-0.726717	0.726717
map7.S	Dev < Reg	-0.178782	0.178782		map7.S	Dev < Reg	-0.807196	0.807196
lcorl.L	Dev < Reg	-0.256932	0.256932		lcorl.L	Dev < Reg	-0.991689	0.991689
chst3.L	Dev < Reg	-0.187036	0.187036		chst3.L	Dev < Reg	-0.691656	0.691656
slc9a1.S	Dev < Reg	-0.185635	0.185635		slc9a1.S	Dev < Reg	-0.530013	0.530013
ecm1.S	Dev < Reg	-0.281432	0.281432		ecm1.S	Dev < Reg	-0.714081	0.714081
fhl3.S	Dev < Reg	-0.318957	0.318957		fhl3.S	Dev < Reg	-1.60228	1.60228
chit1.S	Dev < Reg	-0.152206	0.152206		chit1.S	Dev < Reg	-1.08364	1.08364
gapdh.L	Dev < Reg	-0.467938	0.467938		gapdh.L	Dev < Reg	2.21109	-2.21109
ctgf.L	Dev < Reg	-0.136631	0.136631		ctgf.L	Dev < Reg	0.21001	-0.21001
stx3.L	Dev < Reg	-0.257901	0.257901		stx3.L	Dev < Reg	-1.0834	1.0834
grb7.S	Dev < Reg	-0.224527	0.224527		grb7.S	Dev < Reg	-2.02191	2.02191
fndc3a.2.L	Dev < Reg	-0.17695	0.17695		fndc3a.2.L	Dev < Reg	-0.753458	0.753458
selplg.S	Dev < Reg	-0.132229	0.132229		selplg.S	Dev < Reg	-1.2437	1.2437
LOC108707818	Dev < Reg	-0.354551	0.354551		LOC108707818	Dev < Reg	-1.33041	1.33041
LOC108708149	Dev < Reg	-0.346221	0.346221		LOC108708149	Dev < Reg	-0.768254	0.768254
liph.L	Dev < Reg	-0.202138	0.202138		liph.L	Dev < Reg	-1.20607	1.20607
ext1.S	Dev < Reg	-0.175451	0.175451		ext1.S	Dev < Reg	-0.789013	0.789013
cttn.L	Dev < Reg	-0.274734	0.274734		cttn.L	Dev < Reg	-0.618823	0.618823
palld.L	Dev < Reg	-0.282322	0.282322		palld.L	Dev < Reg	-0.783926	0.783926
letm1.L	Dev < Reg	-0.235689	0.235689		letm1.L	Dev < Reg	-0.740759	0.740759
mogat1.L	Dev < Reg	-0.283284	0.283284		mogat1.L	Dev < Reg	0.264191	-0.264191
LOC108708144	Dev < Reg	-0.244134	0.244134		LOC108708144	Dev < Reg	-1.02454	1.02454
actr3.L	Dev < Reg	-0.41125	0.41125		actr3.L	Dev < Reg	-0.541161	0.541161
abcc13.L	Dev < Reg	-0.150262	0.150262		abcc13.L	Dev < Reg	-0.968251	0.968251
ankrd22.S	Dev < Reg	-0.223576	0.223576		ankrd22.S	Dev < Reg	-1.73142	1.73142
wnk1.S	Dev < Reg	-0.134305	0.134305		wnk1.S	Dev < Reg	-0.651985	0.651985
LOC108712611	Dev < Reg	-0.344954	0.344954		LOC108712611	Dev < Reg	-1.23684	1.23684
glipr2.L	Dev < Reg	-0.236628	0.236628		glipr2.L	Dev < Reg	-0.7233	0.7233
LOC108711445	Dev < Reg	-0.111539	0.111539		LOC108711445	Dev < Reg	-1.50521	1.50521
krt6.L	Dev < Reg	-0.40485	0.40485		krt6.L	Dev < Reg	-0.732518	0.732518
LOC108701341	Dev < Reg	-0.163364	0.163364		LOC108701341	Dev < Reg	0.618422	-0.618422
c4bpa.L	Dev < Reg	-0.172611	0.172611		c4bpa.L	Dev < Reg	-2.93214	2.93214
ripk1.S	Dev < Reg	-0.125919	0.125919		ripk1.S	Dev < Reg	-0.751	0.751
stap2-like.L	Dev < Reg	-0.175107	0.175107		stap2-like.L	Dev < Reg	-1.12503	1.12503
s100a10.S	Dev < Reg	-0.562974	0.562974		s100a10.S	Dev < Reg	-1.18468	1.18468
klf6.S	Dev < Reg	-0.311179	0.311179		klf6.S	Dev < Reg	-1.22666	1.22666
LOC108698352	Dev < Reg	-0.25748	0.25748		LOC108698352	Dev < Reg	-3.09559	3.09559
LOC108714144	Dev < Reg	-0.116269	0.116269		LOC108714144	Dev < Reg	-1.13981	1.13981
LOC108697440	Dev < Reg	-0.0943491	0.0943491		LOC108697440	Dev < Reg	-1.11873	1.11873
serpinb5.S	Dev < Reg	-0.421073	0.421073		serpinb5.S	Dev < Reg	-0.864741	0.864741
tagln2.L	Dev < Reg	-0.359397	0.359397		tagln2.L	Dev < Reg	-0.983277	0.983277
micall1.L	Dev < Reg	-0.249542	0.249542		micall1.L	Dev < Reg	-1.30368	1.30368
ctsz.L	Dev < Reg	-0.248648	0.248648		ctsz.L	Dev < Reg	-0.735976	0.735976
tbk1.L	Dev < Reg	-0.177076	0.177076		tbk1.L	Dev < Reg	-0.710781	0.710781
LOC108710176	Dev < Reg	-0.0942797	0.0942797		LOC108710176	Dev < Reg	0.496993	-0.496993
proser2.L	Dev < Reg	-0.139919	0.139919		proser2.L	Dev < Reg	-1.27088	1.27088
LOC100497848.L	Dev < Reg	-0.366858	0.366858		LOC100497848.L	Dev < Reg	0.571213	-0.571213
tuba4b.L	Dev < Reg	-0.235253	0.235253		tuba4b.L	Dev < Reg	2.47528	-2.47528
clic1.S	Dev < Reg	-0.240408	0.240408		clic1.S	Dev < Reg	-0.740783	0.740783
cdh1.S	Dev < Reg	-0.375739	0.375739		cdh1.S	Dev < Reg	-1.24739	1.24739
LOC108710613	Dev < Reg	-0.143983	0.143983		LOC108710613	Dev < Reg	-1.16689	1.16689
rab11fip1.S	Dev < Reg	-0.236176	0.236176		rab11fip1.S	Dev < Reg	-1.71279	1.71279
LOC108709769	Dev < Reg	-0.228176	0.228176		LOC108709769	Dev < Reg	-0.953784	0.953784
LOC108711713	Dev < Reg	-0.216296	0.216296		LOC108711713	Dev < Reg	-0.581169	0.581169
krt24.L	Dev < Reg	-0.0862662	0.0862662		krt24.L	Dev < Reg	0.677119	-0.677119
myo1c.L	Dev < Reg	-0.236861	0.236861		myo1c.L	Dev < Reg	-0.618584	0.618584
LOC108713327	Dev < Reg	-0.328837	0.328837		LOC108713327	Dev < Reg	0.983691	-0.983691
LOC108718682	Dev < Reg	-0.207119	0.207119		LOC108718682	Dev < Reg	-3.43292	3.43292
LOC108715880	Dev < Reg	-0.208266	0.208266		LOC108715880	Dev < Reg	-1.41917	1.41917
tmem8a.L	Dev < Reg	-0.229893	0.229893		tmem8a.L	Dev < Reg	-2.36495	2.36495
LOC397864	Dev < Reg	-0.329177	0.329177		LOC397864	Dev < Reg	-0.664075	0.664075
LOC108719458	Dev < Reg	-0.273077	0.273077		LOC108719458	Dev < Reg	-1.44766	1.44766
cers2.L	Dev < Reg	-0.161569	0.161569		cers2.L	Dev < Reg	-1.86629	1.86629
krt5.4.L	Dev < Reg	-0.358082	0.358082		krt5.4.L	Dev < Reg	-0.612677	0.612677
nrg1.L	Dev < Reg	-0.187735	0.187735		nrg1.L	Dev < Reg	-2.76976	2.76976
fgr.L	Dev < Reg	-0.258902	0.258902		fgr.L	Dev < Reg	-0.86862	0.86862
dstn.L	Dev < Reg	-0.469375	0.469375		dstn.L	Dev < Reg	-1.07926	1.07926
sec31b.L	Dev < Reg	-0.184654	0.184654		sec31b.L	Dev < Reg	-0.498571	0.498571
ficd.L	Dev < Reg	-0.0985496	0.0985496		ficd.L	Dev < Reg	-0.686279	0.686279
sptlc2.L	Dev < Reg	-0.266641	0.266641		sptlc2.L	Dev < Reg	-1.47352	1.47352
MGC81785	Dev < Reg	-0.383861	0.383861		MGC81785	Dev < Reg	-1.01783	1.01783
tubb6.L	Dev < Reg	-0.179393	0.179393		tubb6.L	Dev < Reg	0.815318	-0.815318
pgam1.L	Dev < Reg	-0.385892	0.385892		pgam1.L	Dev < Reg	0.128971	-0.128971
entpd3.L	Dev < Reg	-0.144996	0.144996		entpd3.L	Dev < Reg	-0.895191	0.895191
pld3.L	Dev < Reg	-0.188985	0.188985		pld3.L	Dev < Reg	-0.886087	0.886087
slc3a2	Dev < Reg	-0.34529	0.34529		slc3a2	Dev < Reg	-1.02793	1.02793
tmod3.S	Dev < Reg	-0.17918	0.17918		tmod3.S	Dev < Reg	-0.914756	0.914756
aim1.L	Dev < Reg	-0.33383	0.33383		aim1.L	Dev < Reg	-0.55836	0.55836
erlin2.L	Dev < Reg	-0.335848	0.335848		erlin2.L	Dev < Reg	-0.650298	0.650298
zc3h12a.S	Dev < Reg	-0.286419	0.286419		zc3h12a.S	Dev < Reg	-1.34074	1.34074
LOC108706216	Dev < Reg	-0.205251	0.205251		LOC108706216	Dev < Reg	-1.56464	1.56464
sik2.L	Dev < Reg	-0.195289	0.195289		sik2.L	Dev < Reg	-1.51261	1.51261
kcnk5.S	Dev < Reg	-0.31054	0.31054		kcnk5.S	Dev < Reg	-1.29316	1.29316
LOC108706564	Dev < Reg	-0.137846	0.137846		LOC108706564	Dev < Reg	-0.572968	0.572968
LOC108699169	Dev < Reg	-0.253055	0.253055		LOC108699169	Dev < Reg	-0.791048	0.791048
LOC108695260	Dev < Reg	-0.15981	0.15981		LOC108695260	Dev < Reg	0.428131	-0.428131
aldob.S	Dev < Reg	-0.156655	0.156655		aldob.S	Dev < Reg	0.312231	-0.312231
LOC108711415	Dev < Reg	-0.123843	0.123843		LOC108711415	Dev < Reg	-0.711528	0.711528
cldn1.L	Dev < Reg	-0.19132	0.19132		cldn1.L	Dev < Reg	-0.990933	0.990933
tspan36.L	Dev < Reg	-0.233899	0.233899		tspan36.L	Dev < Reg	-0.792874	0.792874
lima1.S	Dev < Reg	-0.30522	0.30522		lima1.S	Dev < Reg	-1.79153	1.79153
LOC108714910	Dev < Reg	-0.269176	0.269176		LOC108714910	Dev < Reg	0.878408	-0.878408
jup.L	Dev < Reg	-0.370291	0.370291		jup.L	Dev < Reg	-1.25451	1.25451
LOC108696243	Dev < Reg	-0.312457	0.312457		LOC108696243	Dev < Reg	-0.835708	0.835708
tagln.L	Dev < Reg	-0.212883	0.212883		tagln.L	Dev < Reg	-0.923377	0.923377
tmcc1.L	Dev < Reg	-0.140612	0.140612		tmcc1.L	Dev < Reg	-1.12275	1.12275
LOC108714400	Dev < Reg	-0.151044	0.151044		LOC108714400	Dev < Reg	-1.17983	1.17983
ywhaz.L	Dev < Reg	-0.427041	0.427041		ywhaz.L	Dev < Reg	-0.461363	0.461363
cd63.L	Dev < Reg	-0.463081	0.463081		cd63.L	Dev < Reg	-0.766465	0.766465
pls3.S	Dev < Reg	-0.243115	0.243115		pls3.S	Dev < Reg	-0.700743	0.700743
LOC108706684	Dev < Reg	-0.215009	0.215009		LOC108706684	Dev < Reg	-3.25001	3.25001
LOC108697400	Dev < Reg	-0.115429	0.115429		LOC108697400	Dev < Reg	0.215486	-0.215486
sdc4.L	Dev < Reg	-0.421056	0.421056		sdc4.L	Dev < Reg	-1.02221	1.02221
snx5.S	Dev < Reg	-0.168991	0.168991		snx5.S	Dev < Reg	-0.031691	0.031691
LOC108706618	Dev < Reg	-0.18123	0.18123		LOC108706618	Dev < Reg	1.3841	-1.3841
LOC108698162	Dev < Reg	-0.129832	0.129832		LOC108698162	Dev < Reg	-1.37599	1.37599
plk3.S	Dev < Reg	-0.148878	0.148878		plk3.S	Dev < Reg	-1.29168	1.29168
pdcd6.L	Dev < Reg	-0.467762	0.467762		pdcd6.L	Dev < Reg	-0.643415	0.643415
slc22a23.S	Dev < Reg	-0.133203	0.133203		slc22a23.S	Dev < Reg	-0.861865	0.861865
kifc3.L	Dev < Reg	-0.194655	0.194655		kifc3.L	Dev < Reg	-1.26111	1.26111
acadvl.L	Dev < Reg	-0.190964	0.190964		acadvl.L	Dev < Reg	0.0324414	-0.0324414
LOC108704164	Dev < Reg	-0.230406	0.230406		LOC108704164	Dev < Reg	-1.4521	1.4521
myh9.S	Dev < Reg	-0.386202	0.386202		myh9.S	Dev < Reg	-0.815802	0.815802
cers3.S	Dev < Reg	-0.243297	0.243297		cers3.S	Dev < Reg	-0.819088	0.819088
tp73.L	Dev < Reg	-0.196214	0.196214		tp73.L	Dev < Reg	0.301956	-0.301956
vwa5a.2.L	Dev < Reg	-0.33991	0.33991		vwa5a.2.L	Dev < Reg	-0.637662	0.637662
fgfbp1.S	Dev < Reg	-0.288718	0.288718		fgfbp1.S	Dev < Reg	-1.6493	1.6493
ddit4.S	Dev < Reg	-0.266832	0.266832		ddit4.S	Dev < Reg	1.3891	-1.3891
sema4a.S	Dev < Reg	-0.2126	0.2126		sema4a.S	Dev < Reg	-1.03837	1.03837
cers3.L	Dev < Reg	-0.219695	0.219695		cers3.L	Dev < Reg	-0.54419	0.54419
tiparp.L	Dev < Reg	-0.278371	0.278371		tiparp.L	Dev < Reg	-1.21706	1.21706
cxcl16.L	Dev < Reg	-0.238424	0.238424		cxcl16.L	Dev < Reg	-0.939475	0.939475
crb3.L	Dev < Reg	-0.192326	0.192326		crb3.L	Dev < Reg	-1.15944	1.15944
spryd3.S	Dev < Reg	-0.169784	0.169784		spryd3.S	Dev < Reg	-0.911692	0.911692
prkcsh.S	Dev < Reg	-0.223948	0.223948		prkcsh.S	Dev < Reg	-0.533011	0.533011
itpkc.L	Dev < Reg	-0.258145	0.258145		itpkc.L	Dev < Reg	-0.868304	0.868304
LOC108715141	Dev < Reg	-0.608539	0.608539		LOC108715141	Dev < Reg	-1.07043	1.07043
hsph1.L	Dev < Reg	-0.202027	0.202027		hsph1.L	Dev < Reg	-1.19972	1.19972
llgl2.L	Dev < Reg	-0.281879	0.281879		llgl2.L	Dev < Reg	-1.09256	1.09256
lrrc8c.L	Dev < Reg	-0.130526	0.130526		lrrc8c.L	Dev < Reg	-0.735461	0.735461
mst1r.L	Dev < Reg	-0.182402	0.182402		mst1r.L	Dev < Reg	-3.28957	3.28957
LOC108715557	Dev < Reg	-0.100004	0.100004		LOC108715557	Dev < Reg	-1.15972	1.15972
fn1.S	Dev < Reg	-0.352463	0.352463		fn1.S	Dev < Reg	-1.07584	1.07584
anxa2.L	Dev < Reg	-0.556177	0.556177		anxa2.L	Dev < Reg	-0.651524	0.651524
LOC108695362	Dev < Reg	-0.0986173	0.0986173		LOC108695362	Dev < Reg	-1.03584	1.03584
dsp.S	Dev < Reg	-0.407157	0.407157		dsp.S	Dev < Reg	-0.908818	0.908818
rab25.L	Dev < Reg	-0.249872	0.249872		rab25.L	Dev < Reg	-0.757923	0.757923
nccrp1.L	Dev < Reg	-0.322771	0.322771		nccrp1.L	Dev < Reg	-1.28234	1.28234
elf3.L	Dev < Reg	-0.272211	0.272211		elf3.L	Dev < Reg	-1.00912	1.00912
ube2r2.L	Dev < Reg	-0.179033	0.179033		ube2r2.L	Dev < Reg	-0.713256	0.713256
relt.L	Dev < Reg	-0.273345	0.273345		relt.L	Dev < Reg	-1.98446	1.98446
mogs.L	Dev < Reg	-0.149361	0.149361		mogs.L	Dev < Reg	0.410206	-0.410206
elmsan1.S	Dev < Reg	-0.143919	0.143919		elmsan1.S	Dev < Reg	0.188879	-0.188879
n4bp3.L	Dev < Reg	-0.280426	0.280426		n4bp3.L	Dev < Reg	-0.842058	0.842058
LOC108699369	Dev < Reg	-0.178276	0.178276		LOC108699369	Dev < Reg	-1.02691	1.02691
hmox1.S	Dev < Reg	-0.0677358	0.0677358		hmox1.S	Dev < Reg	-0.923914	0.923914
pltp.L	Dev < Reg	-0.172595	0.172595		pltp.L	Dev < Reg	-1.57115	1.57115
bcl2l10.L	Dev < Reg	-0.380177	0.380177		bcl2l10.L	Dev < Reg	-1.57832	1.57832
smad4.1.S	Dev < Reg	-0.177177	0.177177		smad4.1.S	Dev < Reg	-3.92818	3.92818
col17a1.S	Dev < Reg	-0.280175	0.280175		col17a1.S	Dev < Reg	-1.27929	1.27929
clip1.S	Dev < Reg	-0.219796	0.219796		clip1.S	Dev < Reg	-0.633219	0.633219
myo5b.S	Dev < Reg	-0.230212	0.230212		myo5b.S	Dev < Reg	-1.23067	1.23067
LOC108706873	Dev < Reg	-0.196331	0.196331		LOC108706873	Dev < Reg	-0.936226	0.936226
nans.S	Dev < Reg	-0.149859	0.149859		nans.S	Dev < Reg	0.704365	-0.704365
twf2.L	Dev < Reg	-0.208783	0.208783		twf2.L	Dev < Reg	0.00255367	-0.00255367
tm9sf2.L	Dev < Reg	-0.276063	0.276063		tm9sf2.L	Dev < Reg	-0.60682	0.60682
lamp2.S	Dev < Reg	-0.260118	0.260118		lamp2.S	Dev < Reg	-0.72336	0.72336
Xetrov90000224m.S	Dev < Reg	-0.145562	0.145562		Xetrov90000224m.S	Dev < Reg	-0.800659	0.800659
actn4.L	Dev < Reg	-0.300493	0.300493		actn4.L	Dev < Reg	-0.836152	0.836152
nans.L	Dev < Reg	-0.233204	0.233204		nans.L	Dev < Reg	-0.770071	0.770071
Xelaev18046558m	Dev < Reg	-0.14013	0.14013		Xelaev18046558m	Dev < Reg	-1.08366	1.08366
LOC108698348	Dev < Reg	-0.298465	0.298465		LOC108698348	Dev < Reg	-3.44321	3.44321
dnaja4.1.L	Dev < Reg	-0.341784	0.341784		dnaja4.1.L	Dev < Reg	0.63713	-0.63713
golga3.S	Dev < Reg	-0.179272	0.179272		golga3.S	Dev < Reg	-0.867152	0.867152
LOC108701226	Dev < Reg	-0.284678	0.284678		LOC108701226	Dev < Reg	-1.93207	1.93207
plekhg3.L	Dev < Reg	-0.325613	0.325613		plekhg3.L	Dev < Reg	-2.22243	2.22243
LOC108700762	Dev < Reg	-0.110841	0.110841		LOC108700762	Dev < Reg	-2.0389	2.0389
gpx1.L	Dev < Reg	-0.267404	0.267404		gpx1.L	Dev < Reg	-0.993623	0.993623
plec.S	Dev < Reg	-0.208522	0.208522		plec.S	Dev < Reg	-0.715313	0.715313
tmem79.S	Dev < Reg	-0.176531	0.176531		tmem79.S	Dev < Reg	-1.35853	1.35853
hes2.L	Dev < Reg	-0.20063	0.20063		hes2.L	Dev < Reg	-1.11537	1.11537
plk2.S	Dev < Reg	-0.274501	0.274501		plk2.S	Dev < Reg	-0.819073	0.819073
emilin2.L	Dev < Reg	-0.316007	0.316007		emilin2.L	Dev < Reg	-1.08214	1.08214
bpnt1.L	Dev < Reg	-0.144685	0.144685		bpnt1.L	Dev < Reg	-0.939677	0.939677
LOC108713736	Dev < Reg	-0.234331	0.234331		LOC108713736	Dev < Reg	-1.19287	1.19287
twf1.S	Dev < Reg	-0.225273	0.225273		twf1.S	Dev < Reg	-1.1918	1.1918
galc.L	Dev < Reg	-0.182547	0.182547		galc.L	Dev < Reg	-0.70518	0.70518
mxra5.L	Dev < Reg	-0.317928	0.317928		mxra5.L	Dev < Reg	-1.03751	1.03751
cdkl5.S	Dev < Reg	-0.174473	0.174473		cdkl5.S	Dev < Reg	-0.905506	0.905506
st3gal1.L	Dev < Reg	-0.193462	0.193462		st3gal1.L	Dev < Reg	-0.84917	0.84917
tgfbr2.L	Dev < Reg	-0.197295	0.197295		tgfbr2.L	Dev < Reg	-0.829797	0.829797
LOC108709435	Dev < Reg	-0.317948	0.317948		LOC108709435	Dev < Reg	-1.06319	1.06319
LOC108698480	Dev < Reg	-0.188809	0.188809		LOC108698480	Dev < Reg	-0.761891	0.761891
LOC108717995	Dev < Reg	-0.301175	0.301175		LOC108717995	Dev < Reg	-0.894208	0.894208
atp5b.L	Dev < Reg	-0.257873	0.257873		atp5b.L	Dev < Reg	0.181716	-0.181716
mtfr1.L	Dev < Reg	-0.0887952	0.0887952		mtfr1.L	Dev < Reg	-0.732856	0.732856
LOC108697765	Dev < Reg	-0.144066	0.144066		LOC108697765	Dev < Reg	-0.755688	0.755688
LOC108711422	Dev < Reg	-0.176521	0.176521		LOC108711422	Dev < Reg	-1.38366	1.38366
arhgdib.S	Dev < Reg	-0.186637	0.186637		arhgdib.S	Dev < Reg	0.198192	-0.198192
tbc1d8b.L	Dev < Reg	-0.287037	0.287037		tbc1d8b.L	Dev < Reg	-0.588332	0.588332
fam83b.L	Dev < Reg	-0.233802	0.233802		fam83b.L	Dev < Reg	-2.01673	2.01673
LOC108711772	Dev < Reg	-0.258889	0.258889		LOC108711772	Dev < Reg	-0.783566	0.783566
LOC108707852	Dev < Reg	-0.192808	0.192808		LOC108707852	Dev < Reg	-2.3856	2.3856
znf385a.L	Dev < Reg	-0.120512	0.120512		znf385a.L	Dev < Reg	0.581954	-0.581954
f11r.L	Dev < Reg	-0.28397	0.28397		f11r.L	Dev < Reg	-0.913372	0.913372
LOC108709661	Dev < Reg	-0.19948	0.19948		LOC108709661	Dev < Reg	-0.687271	0.687271
angptl2.L	Dev < Reg	-0.302005	0.302005		angptl2.L	Dev < Reg	-0.874088	0.874088
gas6.L	Dev < Reg	-0.188843	0.188843		gas6.L	Dev < Reg	1.01186	-1.01186
aldh18a1.L	Dev < Reg	-0.207753	0.207753		aldh18a1.L	Dev < Reg	-0.611817	0.611817
prss36.L	Dev < Reg	-0.332113	0.332113		prss36.L	Dev < Reg	-1.49739	1.49739
epas1.S	Dev < Reg	-0.199988	0.199988		epas1.S	Dev < Reg	-1.07942	1.07942
Xelaev18044133m	Dev < Reg	-0.27287	0.27287		Xelaev18044133m	Dev < Reg	-1.00359	1.00359
adipor2.S	Dev < Reg	-0.329791	0.329791		adipor2.S	Dev < Reg	-0.632686	0.632686
efna1.S	Dev < Reg	-0.206929	0.206929		efna1.S	Dev < Reg	0.175243	-0.175243
LOC108695426	Dev < Reg	-0.180587	0.180587		LOC108695426	Dev < Reg	-1.50353	1.50353
pla2g7.L	Dev < Reg	-0.146328	0.146328		pla2g7.L	Dev < Reg	-1.86763	1.86763
LOC108703582	Dev < Reg	-0.286739	0.286739		LOC108703582	Dev < Reg	-1.21444	1.21444
cap1.L	Dev < Reg	-0.330711	0.330711		cap1.L	Dev < Reg	-0.62752	0.62752
tkt.L	Dev < Reg	-0.366479	0.366479		tkt.L	Dev < Reg	-0.0142446	0.0142446
ikbkb.L	Dev < Reg	-0.174855	0.174855		ikbkb.L	Dev < Reg	-1.25949	1.25949
ano1.L	Dev < Reg	-0.166806	0.166806		ano1.L	Dev < Reg	0.411311	-0.411311
thbs3.L	Dev < Reg	-0.228397	0.228397		thbs3.L	Dev < Reg	-1.32548	1.32548
slc7a8.S	Dev < Reg	-0.17085	0.17085		slc7a8.S	Dev < Reg	-1.45379	1.45379
scpep1.L	Dev < Reg	-0.24782	0.24782		scpep1.L	Dev < Reg	-1.24273	1.24273
LOC108719652	Dev < Reg	-0.139393	0.139393		LOC108719652	Dev < Reg	-1.20338	1.20338
c1orf116.L	Dev < Reg	-0.166614	0.166614		c1orf116.L	Dev < Reg	-0.926671	0.926671
dnmbp.L	Dev < Reg	-0.192917	0.192917		dnmbp.L	Dev < Reg	-1.13568	1.13568
cyp3a4	Dev < Reg	-0.243847	0.243847		cyp3a4	Dev < Reg	-1.33465	1.33465
pikfyve.L	Dev < Reg	-0.144668	0.144668		pikfyve.L	Dev < Reg	-0.648888	0.648888
LOC108702471	Dev < Reg	-0.149658	0.149658		LOC108702471	Dev < Reg	-1.11374	1.11374
LOC108713445	Dev < Reg	-0.147558	0.147558		LOC108713445	Dev < Reg	-1.31509	1.31509
LOC108699644	Dev < Reg	-0.385972	0.385972		LOC108699644	Dev < Reg	-1.01224	1.01224
klf3.L	Dev < Reg	-0.367702	0.367702		klf3.L	Dev < Reg	-1.10301	1.10301
nrp1.L	Dev < Reg	-0.143087	0.143087		nrp1.L	Dev < Reg	-0.748904	0.748904
LOC108717148	Dev < Reg	-0.16675	0.16675		LOC108717148	Dev < Reg	-1.1828	1.1828
sqstm1.L	Dev < Reg	-0.300301	0.300301		sqstm1.L	Dev < Reg	-0.616432	0.616432
prss23.S	Dev < Reg	-0.19914	0.19914		prss23.S	Dev < Reg	-1.20052	1.20052
LOC108704028	Dev < Reg	-0.181827	0.181827		LOC108704028	Dev < Reg	-0.906913	0.906913
ralb	Dev < Reg	-0.237926	0.237926		ralb	Dev < Reg	-0.760059	0.760059
myh9.L	Dev < Reg	-0.358577	0.358577		myh9.L	Dev < Reg	-0.796834	0.796834
LOC108711583	Dev < Reg	-0.136918	0.136918		LOC108711583	Dev < Reg	-0.859594	0.859594
atp6v0c.L	Dev < Reg	-0.25638	0.25638		atp6v0c.L	Dev < Reg	-0.625094	0.625094
st3gal4.L	Dev < Reg	-0.171306	0.171306		st3gal4.L	Dev < Reg	-1.84999	1.84999
serpine1.S	Dev < Reg	-0.0894939	0.0894939		serpine1.S	Dev < Reg	-2.66613	2.66613
LOC108709909	Dev < Reg	-0.11782	0.11782		LOC108709909	Dev < Reg	-2.84509	2.84509
LOC108715403	Dev < Reg	-0.237889	0.237889		LOC108715403	Dev < Reg	-0.74747	0.74747
LOC108696893	Dev < Reg	-0.209936	0.209936		LOC108696893	Dev < Reg	-1.62636	1.62636
anxa2.S	Dev < Reg	-0.60236	0.60236		anxa2.S	Dev < Reg	-0.954413	0.954413
gpr84.L	Dev < Reg	-0.202353	0.202353		gpr84.L	Dev < Reg	-1.82823	1.82823
kiaa0513.L	Dev < Reg	-0.316622	0.316622		kiaa0513.L	Dev < Reg	-1.17748	1.17748
smagp.L	Dev < Reg	-0.215792	0.215792		smagp.L	Dev < Reg	-1.00289	1.00289
Xelaev18025526m	Dev < Reg	-0.264232	0.264232		Xelaev18025526m	Dev < Reg	-1.14183	1.14183
lamb3.S	Dev < Reg	-0.230194	0.230194		lamb3.S	Dev < Reg	-2.71334	2.71334
LOC100125668	Dev < Reg	-0.373027	0.373027		LOC100125668	Dev < Reg	-0.742118	0.742118
cxcl16.S	Dev < Reg	-0.285821	0.285821		cxcl16.S	Dev < Reg	-0.826514	0.826514
trim29.L	Dev < Reg	-0.341699	0.341699		trim29.L	Dev < Reg	-1.21516	1.21516
tmem110.L	Dev < Reg	-0.180656	0.180656		tmem110.L	Dev < Reg	-0.663838	0.663838
gnpda1.S	Dev < Reg	-0.292216	0.292216		gnpda1.S	Dev < Reg	-0.752325	0.752325
map3k3.L	Dev < Reg	-0.23023	0.23023		map3k3.L	Dev < Reg	-0.697577	0.697577
ctsd.S	Dev < Reg	-0.210843	0.210843		ctsd.S	Dev < Reg	-0.799248	0.799248
inhba.L	Dev < Reg	-0.330341	0.330341		inhba.L	Dev < Reg	-1.81973	1.81973
map4.S	Dev < Reg	-0.157069	0.157069		map4.S	Dev < Reg	0.322538	-0.322538
lrrc8b.L	Dev < Reg	-0.136108	0.136108		lrrc8b.L	Dev < Reg	-1.42109	1.42109
etnppl.L	Dev < Reg	-0.289676	0.289676		etnppl.L	Dev < Reg	0.368032	-0.368032
rabac1.S	Dev < Reg	-0.189748	0.189748		rabac1.S	Dev < Reg	-0.777561	0.777561
cav1.L	Dev < Reg	-0.236426	0.236426		cav1.L	Dev < Reg	-0.810328	0.810328
acp5.L	Dev < Reg	-0.16751	0.16751		acp5.L	Dev < Reg	-0.868392	0.868392
psap.L	Dev < Reg	-0.299797	0.299797		psap.L	Dev < Reg	-0.663502	0.663502
mdh1.S	Dev < Reg	-0.332849	0.332849		mdh1.S	Dev < Reg	-0.0595929	0.0595929
ripk1.L	Dev < Reg	-0.246556	0.246556		ripk1.L	Dev < Reg	-0.641829	0.641829
plekhg5.S	Dev < Reg	-0.164191	0.164191		plekhg5.S	Dev < Reg	-1.15979	1.15979
ogn.S	Dev < Reg	-0.205949	0.205949		ogn.S	Dev < Reg	0.727096	-0.727096
chmp2a.S	Dev < Reg	-0.302068	0.302068		chmp2a.S	Dev < Reg	-0.831588	0.831588
vps13d.L	Dev < Reg	-0.18693	0.18693		vps13d.L	Dev < Reg	-0.719406	0.719406
rab27b.S	Dev < Reg	-0.111879	0.111879		rab27b.S	Dev < Reg	-0.875184	0.875184
mall.L	Dev < Reg	-0.305115	0.305115		mall.L	Dev < Reg	-0.894069	0.894069
hivep1.S	Dev < Reg	-0.193999	0.193999		hivep1.S	Dev < Reg	-1.46957	1.46957
LOC108710268	Dev < Reg	-0.19795	0.19795		LOC108710268	Dev < Reg	-0.753684	0.753684
myo6.L	Dev < Reg	-0.180831	0.180831		myo6.L	Dev < Reg	-1.00088	1.00088
lpar3.S	Dev < Reg	-0.179575	0.179575		lpar3.S	Dev < Reg	-1.32336	1.32336
cyth2.L	Dev < Reg	-0.221317	0.221317		cyth2.L	Dev < Reg	-0.730825	0.730825
rfk.L	Dev < Reg	-0.265523	0.265523		rfk.L	Dev < Reg	-1.12645	1.12645
LOC108698674	Dev < Reg	-0.193912	0.193912		LOC108698674	Dev < Reg	-1.1751	1.1751
plat.L	Dev < Reg	-0.224402	0.224402		plat.L	Dev < Reg	-0.779137	0.779137
Xelaev18035518m	Dev < Reg	-0.219284	0.219284		Xelaev18035518m	Dev < Reg	-1.28832	1.28832
hps5.L	Dev < Reg	-0.183934	0.183934		hps5.L	Dev < Reg	0.0523788	-0.0523788
ppp1r3c.1.L	Dev < Reg	-0.167072	0.167072		ppp1r3c.1.L	Dev < Reg	0.438505	-0.438505
cldn7.L	Dev < Reg	-0.199662	0.199662		cldn7.L	Dev < Reg	-1.94536	1.94536
trim16.L	Dev < Reg	-0.250229	0.250229		trim16.L	Dev < Reg	-0.914534	0.914534
LOC108709252	Dev < Reg	-0.16326	0.16326		LOC108709252	Dev < Reg	-3.00816	3.00816
rhbg.L	Dev < Reg	-0.225511	0.225511		rhbg.L	Dev < Reg	0.765519	-0.765519
chmp2b.S	Dev < Reg	-0.262217	0.262217		chmp2b.S	Dev < Reg	-1.18004	1.18004
scarb1.S	Dev < Reg	-0.234913	0.234913		scarb1.S	Dev < Reg	-0.789626	0.789626
LOC108712844	Dev < Reg	-0.12129	0.12129		LOC108712844	Dev < Reg	-0.910779	0.910779
flnc.L	Dev < Reg	-0.223353	0.223353		flnc.L	Dev < Reg	1.88512	-1.88512
LOC108701125	Dev < Reg	-0.209734	0.209734		LOC108701125	Dev < Reg	-0.767942	0.767942
lrrc32.1.L	Dev < Reg	-0.143252	0.143252		lrrc32.1.L	Dev < Reg	-0.923175	0.923175
il10rb.L	Dev < Reg	-0.318754	0.318754		il10rb.L	Dev < Reg	-1.90869	1.90869
slc25a1.L	Dev < Reg	-0.166179	0.166179		slc25a1.L	Dev < Reg	-0.769053	0.769053
f3.L	Dev < Reg	-0.260832	0.260832		f3.L	Dev < Reg	-1.29645	1.29645
vamp8.S	Dev < Reg	-0.260487	0.260487		vamp8.S	Dev < Reg	-0.993259	0.993259
galnt6	Dev < Reg	-0.255214	0.255214		galnt6	Dev < Reg	-1.84628	1.84628
thbs2.S	Dev < Reg	-0.306271	0.306271		thbs2.S	Dev < Reg	-0.793571	0.793571
tprn.L	Dev < Reg	-0.171141	0.171141		tprn.L	Dev < Reg	-1.32744	1.32744
ctsk.L	Dev < Reg	-0.327152	0.327152		ctsk.L	Dev < Reg	-0.898701	0.898701
LOC108698349	Dev < Reg	-0.255902	0.255902		LOC108698349	Dev < Reg	-1.99255	1.99255
LOC108719373	Dev < Reg	-0.322639	0.322639		LOC108719373	Dev < Reg	-0.935977	0.935977
LOC108709373	Dev < Reg	-0.189589	0.189589		LOC108709373	Dev < Reg	-1.26213	1.26213
gpr35.L	Dev < Reg	-0.14787	0.14787		gpr35.L	Dev < Reg	-1.03359	1.03359
galnt10.L	Dev < Reg	-0.327847	0.327847		galnt10.L	Dev < Reg	-0.606417	0.606417
angptl2.S	Dev < Reg	-0.302763	0.302763		angptl2.S	Dev < Reg	-1.03893	1.03893
LOC108700397	Dev < Reg	-0.111465	0.111465		LOC108700397	Dev < Reg	-1.52709	1.52709
pgk1.L	Dev < Reg	-0.305564	0.305564		pgk1.L	Dev < Reg	0.808674	-0.808674
plekha1.S	Dev < Reg	-0.120624	0.120624		plekha1.S	Dev < Reg	-0.814247	0.814247
ehd2.L	Dev < Reg	-0.205642	0.205642		ehd2.L	Dev < Reg	-0.802754	0.802754
LOC108701516	Dev < Reg	-0.216742	0.216742		LOC108701516	Dev < Reg	-1.4265	1.4265
rbm47.L	Dev < Reg	-0.229	0.229		rbm47.L	Dev < Reg	-0.896179	0.896179
pawr.S	Dev < Reg	-0.252638	0.252638		pawr.S	Dev < Reg	-1.08241	1.08241
pc.L	Dev < Reg	-0.271568	0.271568		pc.L	Dev < Reg	-0.659568	0.659568
naga.S	Dev < Reg	-0.289246	0.289246		naga.S	Dev < Reg	-0.741464	0.741464
lpar6.L	Dev < Reg	-0.123551	0.123551		lpar6.L	Dev < Reg	-0.745383	0.745383
LOC108697055	Dev < Reg	-0.341852	0.341852		LOC108697055	Dev < Reg	-1.94607	1.94607
LOC108696390	Dev < Reg	-0.245052	0.245052		LOC108696390	Dev < Reg	-0.819075	0.819075
LOC108712726	Dev < Reg	-0.356837	0.356837		LOC108712726	Dev < Reg	-0.749792	0.749792
slc37a3.L	Dev < Reg	-0.135877	0.135877		slc37a3.L	Dev < Reg	-0.803809	0.803809
MGC52622	Dev < Reg	-0.403146	0.403146		MGC52622	Dev < Reg	-1.8776	1.8776
tars.L	Dev < Reg	-0.21565	0.21565		tars.L	Dev < Reg	-0.723595	0.723595
nog2.L	Dev < Reg	-0.130166	0.130166		nog2.L	Dev < Reg	1.22691	-1.22691
pthlh.S	Dev < Reg	-0.158493	0.158493		pthlh.S	Dev < Reg	-1.57219	1.57219
ly6g6c.L	Dev < Reg	-0.152755	0.152755		ly6g6c.L	Dev < Reg	-1.90521	1.90521
plxna2.S	Dev < Reg	-0.149857	0.149857		plxna2.S	Dev < Reg	-1.10141	1.10141
adgrg2.S	Dev < Reg	-0.203167	0.203167		adgrg2.S	Dev < Reg	-1.5466	1.5466
LOC108707010	Dev < Reg	-0.143135	0.143135		LOC108707010	Dev < Reg	-1.35906	1.35906
edil3.L	Dev < Reg	-0.281744	0.281744		edil3.L	Dev < Reg	-0.884534	0.884534
cd37.L	Dev < Reg	-0.298897	0.298897		cd37.L	Dev < Reg	-0.664231	0.664231
tpm1.L	Dev < Reg	-0.185365	0.185365		tpm1.L	Dev < Reg	2.9748	-2.9748
bnc1.S	Dev < Reg	-0.243782	0.243782		bnc1.S	Dev < Reg	-1.75819	1.75819
LOC108710308	Dev < Reg	-0.113773	0.113773		LOC108710308	Dev < Reg	-0.732772	0.732772
LOC108718553	Dev < Reg	-0.211093	0.211093		LOC108718553	Dev < Reg	-2.44293	2.44293
pld2.L	Dev < Reg	-0.19248	0.19248		pld2.L	Dev < Reg	-0.521096	0.521096
mst1r.S	Dev < Reg	-0.19118	0.19118		mst1r.S	Dev < Reg	-2.3145	2.3145
LOC108713202	Dev < Reg	-0.259099	0.259099		LOC108713202	Dev < Reg	-1.65974	1.65974
erbb3.S	Dev < Reg	-0.201348	0.201348		erbb3.S	Dev < Reg	-0.876695	0.876695
LOC108700506	Dev < Reg	-0.134011	0.134011		LOC108700506	Dev < Reg	0.333074	-0.333074
Xelaev18029838m	Dev < Reg	-0.209708	0.209708		Xelaev18029838m	Dev < Reg	-2.31032	2.31032
tjp2.S	Dev < Reg	-0.14265	0.14265		tjp2.S	Dev < Reg	-0.556343	0.556343
LOC108715283	Dev < Reg	-0.240572	0.240572		LOC108715283	Dev < Reg	-1.42708	1.42708
sh3rf2.L	Dev < Reg	-0.237177	0.237177		sh3rf2.L	Dev < Reg	-1.31315	1.31315
LOC108701046	Dev < Reg	-0.269671	0.269671		LOC108701046	Dev < Reg	-1.38266	1.38266
pon2.L	Dev < Reg	-0.136595	0.136595		pon2.L	Dev < Reg	0.488843	-0.488843
dio3.L	Dev < Reg	-0.198891	0.198891		dio3.L	Dev < Reg	0.566378	-0.566378
trpv4.L	Dev < Reg	-0.160178	0.160178		trpv4.L	Dev < Reg	-1.01337	1.01337
sort1.S	Dev < Reg	-0.148678	0.148678		sort1.S	Dev < Reg	0.00931031	-0.00931031
epb41l5.L	Dev < Reg	-0.150696	0.150696		epb41l5.L	Dev < Reg	-0.71991	0.71991
LOC108697292	Dev < Reg	-0.234651	0.234651		LOC108697292	Dev < Reg	-1.73888	1.73888
LOC108717750	Dev < Reg	-0.163555	0.163555		LOC108717750	Dev < Reg	0.204146	-0.204146
pmp2.L	Dev < Reg	-0.128605	0.128605		pmp2.L	Dev < Reg	0.888901	-0.888901
rps6ka4.L	Dev < Reg	-0.0934025	0.0934025		rps6ka4.L	Dev < Reg	-0.883031	0.883031
LOC108707000	Dev < Reg	-0.215736	0.215736		LOC108707000	Dev < Reg	-1.2421	1.2421
crybg3.S	Dev < Reg	-0.19144	0.19144		crybg3.S	Dev < Reg	-1.08357	1.08357
ppp1r13l.L	Dev < Reg	-0.156844	0.156844		ppp1r13l.L	Dev < Reg	-0.982027	0.982027
ell2.S	Dev < Reg	-0.249427	0.249427		ell2.S	Dev < Reg	-0.593368	0.593368
card9.L	Dev < Reg	-0.097301	0.097301		card9.L	Dev < Reg	-1.02634	1.02634
me1.L	Dev < Reg	-0.198853	0.198853		me1.L	Dev < Reg	0.397174	-0.397174
LOC108719364	Dev < Reg	-0.165433	0.165433		LOC108719364	Dev < Reg	0.362012	-0.362012
noxo1.L	Dev < Reg	-0.188345	0.188345		noxo1.L	Dev < Reg	-1.49994	1.49994
LOC108711837	Dev < Reg	-0.138287	0.138287		LOC108711837	Dev < Reg	-1.1854	1.1854
pla2g4a.L	Dev < Reg	-0.183942	0.183942		pla2g4a.L	Dev < Reg	-0.897198	0.897198
LOC108697441	Dev < Reg	-0.161	0.161		LOC108697441	Dev < Reg	-1.1416	1.1416
LOC398563	Dev < Reg	-0.199558	0.199558		LOC398563	Dev < Reg	-0.663034	0.663034
MGC84194	Dev < Reg	-0.0950775	0.0950775		MGC84194	Dev < Reg	-1.06953	1.06953
LOC100049121	Dev < Reg	-0.258063	0.258063		LOC100049121	Dev < Reg	-0.75416	0.75416
cltc.L	Dev < Reg	-0.351887	0.351887		cltc.L	Dev < Reg	-0.611455	0.611455
syt8.L	Dev < Reg	-0.1949	0.1949		syt8.L	Dev < Reg	-1.93191	1.93191
tpm2.S	Dev < Reg	-0.087937	0.087937		tpm2.S	Dev < Reg	3.68438	-3.68438
myo1e.1.L	Dev < Reg	-0.159867	0.159867		myo1e.1.L	Dev < Reg	-1.05278	1.05278
LOC108703960	Dev < Reg	-0.288292	0.288292		LOC108703960	Dev < Reg	-0.867219	0.867219
slc12a2.L	Dev < Reg	-0.239637	0.239637		slc12a2.L	Dev < Reg	-1.08227	1.08227
cldn4.L	Dev < Reg	-0.360909	0.360909		cldn4.L	Dev < Reg	-1.1232	1.1232
slc7a5.L	Dev < Reg	-0.265929	0.265929		slc7a5.L	Dev < Reg	-1.9022	1.9022
LOC108702278	Dev < Reg	-0.320785	0.320785		LOC108702278	Dev < Reg	-1.22579	1.22579
lama1.L	Dev < Reg	-0.207081	0.207081		lama1.L	Dev < Reg	-0.87415	0.87415
areg.S	Dev < Reg	-0.114163	0.114163		areg.S	Dev < Reg	-2.58172	2.58172
LOC397842	Dev < Reg	-0.195258	0.195258		LOC397842	Dev < Reg	-1.31292	1.31292
golgb1.S	Dev < Reg	-0.275425	0.275425		golgb1.S	Dev < Reg	-1.52387	1.52387
LOC108711340	Dev < Reg	-0.24226	0.24226		LOC108711340	Dev < Reg	-0.968273	0.968273
baiap2l1.S	Dev < Reg	-0.169679	0.169679		baiap2l1.S	Dev < Reg	-1.53349	1.53349
LOC100490918.L	Dev < Reg	-0.268827	0.268827		LOC100490918.L	Dev < Reg	-5.99488	5.99488
lgals4.S	Dev < Reg	-0.395711	0.395711		lgals4.S	Dev < Reg	-0.901186	0.901186
tmcc3.S	Dev < Reg	-0.168054	0.168054		tmcc3.S	Dev < Reg	0.330017	-0.330017
csf2rb.S	Dev < Reg	-0.179364	0.179364		csf2rb.S	Dev < Reg	-0.881149	0.881149
naga.L	Dev < Reg	-0.242943	0.242943		naga.L	Dev < Reg	-1.11171	1.11171
vwa5a.L	Dev < Reg	-0.229669	0.229669		vwa5a.L	Dev < Reg	-0.79229	0.79229
snx21.L	Dev < Reg	-0.151801	0.151801		snx21.L	Dev < Reg	-1.04888	1.04888
hsh2d.S	Dev < Reg	-0.262009	0.262009		hsh2d.S	Dev < Reg	-2.00124	2.00124
abca12.S	Dev < Reg	-0.176178	0.176178		abca12.S	Dev < Reg	-3.02518	3.02518
LOC108696884	Dev < Reg	-0.203081	0.203081		LOC108696884	Dev < Reg	-1.16753	1.16753
ctns.L	Dev < Reg	-0.205006	0.205006		ctns.L	Dev < Reg	-0.759786	0.759786
rreb1.S	Dev < Reg	-0.164249	0.164249		rreb1.S	Dev < Reg	0.243448	-0.243448
plxna2.L	Dev < Reg	-0.141898	0.141898		plxna2.L	Dev < Reg	-0.90807	0.90807
LOC108712612	Dev < Reg	-0.32298	0.32298		LOC108712612	Dev < Reg	-1.26154	1.26154
zfyve28-like.2.S	Dev < Reg	-0.200583	0.200583		zfyve28-like.2.S	Dev < Reg	-1.53495	1.53495
fat2.S	Dev < Reg	-0.201045	0.201045		fat2.S	Dev < Reg	-0.920051	0.920051
tmem265.L	Dev < Reg	-0.299775	0.299775		tmem265.L	Dev < Reg	-1.41941	1.41941
LOC108713328	Dev < Reg	-0.179637	0.179637		LOC108713328	Dev < Reg	-1.11073	1.11073
LOC108705395	Dev < Reg	-0.13732	0.13732		LOC108705395	Dev < Reg	-0.924539	0.924539
plekha2.L	Dev < Reg	-0.192528	0.192528		plekha2.L	Dev < Reg	0.50774	-0.50774
LOC495046	Dev < Reg	-0.25627	0.25627		LOC495046	Dev < Reg	-0.862728	0.862728
gjb2.S	Dev < Reg	-0.231362	0.231362		gjb2.S	Dev < Reg	-1.69438	1.69438
zfpl1.L	Dev < Reg	-0.129671	0.129671		zfpl1.L	Dev < Reg	-0.733478	0.733478
LOC108714669	Dev < Reg	-0.113817	0.113817		LOC108714669	Dev < Reg	-0.804377	0.804377
aim1.S	Dev < Reg	-0.273389	0.273389		aim1.S	Dev < Reg	-0.872133	0.872133
slc45a4.S	Dev < Reg	-0.0986144	0.0986144		slc45a4.S	Dev < Reg	-1.03361	1.03361
asah1.L	Dev < Reg	-0.231637	0.231637		asah1.L	Dev < Reg	-1.16945	1.16945
slc1a5.S	Dev < Reg	-0.155012	0.155012		slc1a5.S	Dev < Reg	-1.58295	1.58295
trim29.S	Dev < Reg	-0.355352	0.355352		trim29.S	Dev < Reg	-1.23295	1.23295
egfr.L	Dev < Reg	-0.284972	0.284972		egfr.L	Dev < Reg	-0.953262	0.953262
rgcc.S	Dev < Reg	-0.20908	0.20908		rgcc.S	Dev < Reg	-1.73681	1.73681
hspa2.L	Dev < Reg	-0.231459	0.231459		hspa2.L	Dev < Reg	0.842941	-0.842941
noxa1.L	Dev < Reg	-0.179098	0.179098		noxa1.L	Dev < Reg	-1.21816	1.21816
cd151.L	Dev < Reg	-0.312997	0.312997		cd151.L	Dev < Reg	-1.0403	1.0403
arrdc1.S	Dev < Reg	-0.119619	0.119619		arrdc1.S	Dev < Reg	-0.922273	0.922273
synj2.L	Dev < Reg	-0.204507	0.204507		synj2.L	Dev < Reg	-0.506961	0.506961
serp1.S	Dev < Reg	-0.29469	0.29469		serp1.S	Dev < Reg	-0.782688	0.782688
dusp5.L	Dev < Reg	-0.287244	0.287244		dusp5.L	Dev < Reg	-3.11339	3.11339
mfap5.S	Dev < Reg	-0.285851	0.285851		mfap5.S	Dev < Reg	0.212395	-0.212395
npc2.S	Dev < Reg	-0.220694	0.220694		npc2.S	Dev < Reg	-0.845479	0.845479
LOC108695274	Dev < Reg	-0.373988	0.373988		LOC108695274	Dev < Reg	-0.895218	0.895218
LOC108712202	Dev < Reg	-0.189459	0.189459		LOC108712202	Dev < Reg	-0.698257	0.698257
mvp.S	Dev < Reg	-0.428666	0.428666		mvp.S	Dev < Reg	-2.11357	2.11357
pvrl2.L	Dev < Reg	-0.27134	0.27134		pvrl2.L	Dev < Reg	-1.38467	1.38467
swap70.S	Dev < Reg	-0.197088	0.197088		swap70.S	Dev < Reg	-0.748244	0.748244
LOC108698179	Dev < Reg	-0.190978	0.190978		LOC108698179	Dev < Reg	-1.2195	1.2195
cdc42se1.L	Dev < Reg	-0.285294	0.285294		cdc42se1.L	Dev < Reg	-0.811668	0.811668
MGC52683	Dev < Reg	-0.130891	0.130891		MGC52683	Dev < Reg	1.63105	-1.63105
tgm5.L	Dev < Reg	-0.412752	0.412752		tgm5.L	Dev < Reg	-1.11526	1.11526
slc35a2.L	Dev < Reg	-0.141177	0.141177		slc35a2.L	Dev < Reg	-0.558531	0.558531
tgm5.S	Dev < Reg	-0.334187	0.334187		tgm5.S	Dev < Reg	-1.22203	1.22203
LOC108698355	Dev < Reg	-0.274088	0.274088		LOC108698355	Dev < Reg	-3.60595	3.60595
fam3b.S	Dev < Reg	-0.270612	0.270612		fam3b.S	Dev < Reg	-0.861977	0.861977
rarres1.L	Dev < Reg	-0.211713	0.211713		rarres1.L	Dev < Reg	0.860544	-0.860544
ifi30.S	Dev < Reg	-0.248336	0.248336		ifi30.S	Dev < Reg	-0.774414	0.774414
serpine1.L	Dev < Reg	-0.187534	0.187534		serpine1.L	Dev < Reg	-2.92493	2.92493
acy3.L	Dev < Reg	-0.245589	0.245589		acy3.L	Dev < Reg	-1.15287	1.15287
kifc3.S	Dev < Reg	-0.176859	0.176859		kifc3.S	Dev < Reg	-1.78332	1.78332
gjb3.S	Dev < Reg	-0.170171	0.170171		gjb3.S	Dev < Reg	-1.03468	1.03468
nov.L	Dev < Reg	-0.1906	0.1906		nov.L	Dev < Reg	-2.69799	2.69799
Xelaev18042953m	Dev < Reg	-0.146287	0.146287		Xelaev18042953m	Dev < Reg	-1.91316	1.91316
arpc5.L	Dev < Reg	-0.409348	0.409348		arpc5.L	Dev < Reg	-0.58773	0.58773
cdcp1.L	Dev < Reg	-0.186752	0.186752		cdcp1.L	Dev < Reg	-1.16705	1.16705
LOC100036845	Dev < Reg	-0.298858	0.298858		LOC100036845	Dev < Reg	-0.932157	0.932157
sema3c.S	Dev < Reg	-0.0997291	0.0997291		sema3c.S	Dev < Reg	0.734979	-0.734979
jak2.L	Dev < Reg	-0.152842	0.152842		jak2.L	Dev < Reg	-0.618897	0.618897
ankrd37.L	Dev < Reg	-0.203232	0.203232		ankrd37.L	Dev < Reg	2.03044	-2.03044
ctnna1.S	Dev < Reg	-0.336048	0.336048		ctnna1.S	Dev < Reg	-0.600037	0.600037
LOC108714803	Dev < Reg	-0.19537	0.19537		LOC108714803	Dev < Reg	-0.686154	0.686154
LOC108698345	Dev < Reg	-0.215704	0.215704		LOC108698345	Dev < Reg	-3.43207	3.43207
clu.L	Dev < Reg	-0.179812	0.179812		clu.L	Dev < Reg	0.929808	-0.929808
txnip.L	Dev < Reg	-0.357249	0.357249		txnip.L	Dev < Reg	0.783993	-0.783993
arhgdig.L	Dev < Reg	-0.295387	0.295387		arhgdig.L	Dev < Reg	-0.628473	0.628473
ptprh.L	Dev < Reg	-0.229403	0.229403		ptprh.L	Dev < Reg	-1.10382	1.10382
lsp1.L	Dev < Reg	-0.287943	0.287943		lsp1.L	Dev < Reg	-0.976011	0.976011
irak2.L	Dev < Reg	-0.277475	0.277475		irak2.L	Dev < Reg	-1.62726	1.62726
hba1.S	Dev < Reg	-0.103669	0.103669		hba1.S	Dev < Reg	0.748604	-0.748604
gale.L	Dev < Reg	-0.203663	0.203663		gale.L	Dev < Reg	-1.11882	1.11882
LOC108696610	Dev < Reg	-0.108801	0.108801		LOC108696610	Dev < Reg	-0.802912	0.802912
pacs2.L	Dev < Reg	-0.168985	0.168985		pacs2.L	Dev < Reg	-0.747355	0.747355
gla.S	Dev < Reg	-0.239889	0.239889		gla.S	Dev < Reg	-0.669865	0.669865
timp-1.L	Dev < Reg	-0.214215	0.214215		timp-1.L	Dev < Reg	-1.08536	1.08536
Xelaev18011724m	Dev < Reg	-0.0846432	0.0846432		Xelaev18011724m	Dev < Reg	0.164802	-0.164802
LOC108703908	Dev < Reg	-0.0885785	0.0885785		LOC108703908	Dev < Reg	-1.87462	1.87462
elovl1.S	Dev < Reg	-0.339252	0.339252		elovl1.S	Dev < Reg	-0.519669	0.519669
lgmn.S	Dev < Reg	-0.242599	0.242599		lgmn.S	Dev < Reg	-0.816821	0.816821
LOC108701483	Dev < Reg	-0.325487	0.325487		LOC108701483	Dev < Reg	-0.684249	0.684249
ssfa2.L	Dev < Reg	-0.189963	0.189963		ssfa2.L	Dev < Reg	-0.953545	0.953545
atp8b2-like.L	Dev < Reg	-0.275102	0.275102		atp8b2-like.L	Dev < Reg	-0.736925	0.736925
ndfip1	Dev < Reg	-0.237272	0.237272		ndfip1	Dev < Reg	-0.588879	0.588879
arap2.S	Dev < Reg	-0.1174	0.1174		arap2.S	Dev < Reg	-1.02076	1.02076
tpi1.L	Dev < Reg	-0.460408	0.460408		tpi1.L	Dev < Reg	0.899812	-0.899812
LOC108705243	Dev < Reg	-0.239805	0.239805		LOC108705243	Dev < Reg	-0.784459	0.784459
rnf149.L	Dev < Reg	-0.340477	0.340477		rnf149.L	Dev < Reg	-1.05033	1.05033
cpne8.S	Dev < Reg	-0.151071	0.151071		cpne8.S	Dev < Reg	-0.974717	0.974717
LOC108701721	Dev < Reg	-0.37436	0.37436		LOC108701721	Dev < Reg	-0.779103	0.779103
aqp3.S	Dev < Reg	-0.30618	0.30618		aqp3.S	Dev < Reg	-1.46098	1.46098
tmprss4.L	Dev < Reg	-0.253416	0.253416		tmprss4.L	Dev < Reg	-1.0033	1.0033
pde4d-like.L	Dev < Reg	-0.151974	0.151974		pde4d-like.L	Dev < Reg	-1.55895	1.55895
plk3.L	Dev < Reg	-0.174768	0.174768		plk3.L	Dev < Reg	-1.26958	1.26958
xbp1.S	Dev < Reg	-0.343227	0.343227		xbp1.S	Dev < Reg	-0.668946	0.668946
khnyn.L	Dev < Reg	-0.354139	0.354139		khnyn.L	Dev < Reg	-0.919684	0.919684
gjb3.L	Dev < Reg	-0.290199	0.290199		gjb3.L	Dev < Reg	-1.37146	1.37146
gnpda1.L	Dev < Reg	-0.228472	0.228472		gnpda1.L	Dev < Reg	-0.699716	0.699716
irg1.L	Dev < Reg	-0.29774	0.29774		irg1.L	Dev < Reg	-3.69049	3.69049
itga2.L	Dev < Reg	-0.178809	0.178809		itga2.L	Dev < Reg	-1.61385	1.61385
myh14.L	Dev < Reg	-0.34405	0.34405		myh14.L	Dev < Reg	-0.808801	0.808801
grhl3.S	Dev < Reg	-0.245276	0.245276		grhl3.S	Dev < Reg	-0.638773	0.638773
LOC100497709.L	Dev < Reg	-0.187842	0.187842		LOC100497709.L	Dev < Reg	-1.19036	1.19036
tmem189.L	Dev < Reg	-0.172213	0.172213		tmem189.L	Dev < Reg	-0.923333	0.923333
cpd.L	Dev < Reg	-0.138125	0.138125		cpd.L	Dev < Reg	-0.622483	0.622483
LOC108703949	Dev < Reg	-0.280961	0.280961		LOC108703949	Dev < Reg	-1.04289	1.04289
emp1.S	Dev < Reg	-0.288737	0.288737		emp1.S	Dev < Reg	-1.28801	1.28801
LOC108719137	Dev < Reg	-0.200696	0.200696		LOC108719137	Dev < Reg	-1.25954	1.25954
rab7b.S	Dev < Reg	-0.22106	0.22106		rab7b.S	Dev < Reg	-1.22776	1.22776
tom1.L	Dev < Reg	-0.146681	0.146681		tom1.L	Dev < Reg	0.25863	-0.25863
gale.S	Dev < Reg	-0.115149	0.115149		gale.S	Dev < Reg	-0.646535	0.646535
nt5c1a.S	Dev < Reg	-0.285697	0.285697		nt5c1a.S	Dev < Reg	-1.32404	1.32404
loc733735.L	Dev < Reg	-0.270082	0.270082		loc733735.L	Dev < Reg	-0.774967	0.774967
vill.L	Dev < Reg	-0.247285	0.247285		vill.L	Dev < Reg	-1.31153	1.31153
glb1l.L	Dev < Reg	-0.225419	0.225419		glb1l.L	Dev < Reg	-0.70477	0.70477
LOC108714350	Dev < Reg	-0.127599	0.127599		LOC108714350	Dev < Reg	-1.53526	1.53526
s100a11.L	Dev < Reg	-0.581408	0.581408		s100a11.L	Dev < Reg	-0.720833	0.720833
slc27a4.L	Dev < Reg	-0.25656	0.25656		slc27a4.L	Dev < Reg	-0.878133	0.878133
slc39a13.S	Dev < Reg	-0.252905	0.252905		slc39a13.S	Dev < Reg	-0.708557	0.708557
kera.L	Dev < Reg	-0.126485	0.126485		kera.L	Dev < Reg	-1.28536	1.28536
nkpd1.L	Dev < Reg	-0.190689	0.190689		nkpd1.L	Dev < Reg	-1.96346	1.96346
a2m.S	Dev < Reg	-0.183171	0.183171		a2m.S	Dev < Reg	0.657406	-0.657406
clic3.L	Dev < Reg	-0.204276	0.204276		clic3.L	Dev < Reg	-1.17446	1.17446
tjp3.L	Dev < Reg	-0.130151	0.130151		tjp3.L	Dev < Reg	-0.888897	0.888897
errfi1.S	Dev < Reg	-0.141705	0.141705		errfi1.S	Dev < Reg	-0.924508	0.924508
ybx2.L	Dev < Reg	-0.199271	0.199271		ybx2.L	Dev < Reg	-0.686094	0.686094
LOC108716101	Dev < Reg	-0.157857	0.157857		LOC108716101	Dev < Reg	0.0225173	-0.0225173
prss35.S	Dev < Reg	-0.182515	0.182515		prss35.S	Dev < Reg	-1.02915	1.02915
Xetrov90018014m.L	Dev < Reg	-0.133625	0.133625		Xetrov90018014m.L	Dev < Reg	1.94715	-1.94715
inpp1.L	Dev < Reg	-0.194514	0.194514		inpp1.L	Dev < Reg	-0.974268	0.974268
tnfaip2.L	Dev < Reg	-0.219674	0.219674		tnfaip2.L	Dev < Reg	-0.747977	0.747977
LOC108713762	Dev < Reg	-0.211275	0.211275		LOC108713762	Dev < Reg	-1.63958	1.63958
itgax.L	Dev < Reg	-0.196617	0.196617		itgax.L	Dev < Reg	0.195751	-0.195751
sacm1l.L	Dev < Reg	-0.217465	0.217465		sacm1l.L	Dev < Reg	-0.594462	0.594462
xilr2.L	Dev < Reg	-0.175818	0.175818		xilr2.L	Dev < Reg	0.888407	-0.888407
tnc.L	Dev < Reg	-0.296073	0.296073		tnc.L	Dev < Reg	-1.08931	1.08931
acsl4.S	Dev < Reg	-0.153128	0.153128		acsl4.S	Dev < Reg	-1.11366	1.11366
sema3c.L	Dev < Reg	-0.174636	0.174636		sema3c.L	Dev < Reg	0.351837	-0.351837
b4galnt1.L	Dev < Reg	-0.306377	0.306377		b4galnt1.L	Dev < Reg	-1.50069	1.50069
igfbp4.S	Dev < Reg	-0.087995	0.087995		igfbp4.S	Dev < Reg	-1.09442	1.09442
LOC108707308	Dev < Reg	-0.193168	0.193168		LOC108707308	Dev < Reg	0.44265	-0.44265
cd9.S	Dev < Reg	-0.398251	0.398251		cd9.S	Dev < Reg	-1.22487	1.22487
rab40b.L	Dev < Reg	-0.130218	0.130218		rab40b.L	Dev < Reg	0.779849	-0.779849
itgb3.L	Dev < Reg	-0.232278	0.232278		itgb3.L	Dev < Reg	-1.20425	1.20425
reep5.L	Dev < Reg	-0.330715	0.330715		reep5.L	Dev < Reg	0.434372	-0.434372
lgmn.L	Dev < Reg	-0.296211	0.296211		lgmn.L	Dev < Reg	-1.10747	1.10747
rab27a.L	Dev < Reg	-0.120328	0.120328		rab27a.L	Dev < Reg	-1.0628	1.0628
gad1.2.S	Dev < Reg	-0.224675	0.224675		gad1.2.S	Dev < Reg	-1.72593	1.72593
tnfrsf11a.L	Dev < Reg	-0.185983	0.185983		tnfrsf11a.L	Dev < Reg	0.440669	-0.440669
krt79.L	Dev < Reg	-0.133898	0.133898		krt79.L	Dev < Reg	0.853078	-0.853078
gipc2.S	Dev < Reg	-0.21164	0.21164		gipc2.S	Dev < Reg	-0.88103	0.88103
tmed5.L	Dev < Reg	-0.173515	0.173515		tmed5.L	Dev < Reg	0.257467	-0.257467
LOC100493447.S	Dev < Reg	-0.330097	0.330097		LOC100493447.S	Dev < Reg	-1.83051	1.83051
gas2l1.L	Dev < Reg	-0.189879	0.189879		gas2l1.L	Dev < Reg	-1.61986	1.61986
degs3.L	Dev < Reg	-0.147443	0.147443		degs3.L	Dev < Reg	-1.43183	1.43183
thbs2.L	Dev < Reg	-0.192208	0.192208		thbs2.L	Dev < Reg	-0.929192	0.929192
pkp3.S	Dev < Reg	-0.308456	0.308456		pkp3.S	Dev < Reg	-1.08906	1.08906
pfkfb4.S	Dev < Reg	-0.191683	0.191683		pfkfb4.S	Dev < Reg	0.271594	-0.271594
eno1.S	Dev < Reg	-0.429674	0.429674		eno1.S	Dev < Reg	0.556558	-0.556558
tmprss13.L	Dev < Reg	-0.332143	0.332143		tmprss13.L	Dev < Reg	-0.998781	0.998781
kcnk1.S	Dev < Reg	-0.229668	0.229668		kcnk1.S	Dev < Reg	-1.73696	1.73696
pprc1.L	Dev < Reg	-0.212832	0.212832		pprc1.L	Dev < Reg	-1.14688	1.14688
dgkq.L	Dev < Reg	-0.180636	0.180636		dgkq.L	Dev < Reg	-1.31006	1.31006
nudt9.L	Dev < Reg	-0.2688	0.2688		nudt9.L	Dev < Reg	0.160574	-0.160574
plin2.L	Dev < Reg	-0.378514	0.378514		plin2.L	Dev < Reg	-1.22632	1.22632
vasp.L	Dev < Reg	-0.310866	0.310866		vasp.L	Dev < Reg	-1.01903	1.01903
lcp1.S	Dev < Reg	-0.193913	0.193913		lcp1.S	Dev < Reg	0.270682	-0.270682
slc26a11.L	Dev < Reg	-0.167453	0.167453		slc26a11.L	Dev < Reg	-0.544839	0.544839
ccser2.S	Dev < Reg	-0.194719	0.194719		ccser2.S	Dev < Reg	-1.54064	1.54064
coro1c.L	Dev < Reg	-0.389032	0.389032		coro1c.L	Dev < Reg	-0.757567	0.757567
ugcg.S	Dev < Reg	-0.261494	0.261494		ugcg.S	Dev < Reg	-1.41562	1.41562
ywhaq.S	Dev < Reg	-0.40605	0.40605		ywhaq.S	Dev < Reg	-1.38803	1.38803
homer2.L	Dev < Reg	-0.165966	0.165966		homer2.L	Dev < Reg	-0.758483	0.758483
rcn3.S	Dev < Reg	-0.217425	0.217425		rcn3.S	Dev < Reg	-0.788294	0.788294
sesn2.S	Dev < Reg	-0.150816	0.150816		sesn2.S	Dev < Reg	-1.01073	1.01073
c1qc.L	Dev < Reg	-0.228279	0.228279		c1qc.L	Dev < Reg	0.200493	-0.200493
sptbn2.L	Dev < Reg	-0.241166	0.241166		sptbn2.L	Dev < Reg	-0.600629	0.600629
smpdl3a.L	Dev < Reg	-0.180287	0.180287		smpdl3a.L	Dev < Reg	-0.999923	0.999923
LOC108698815	Dev < Reg	-0.28918	0.28918		LOC108698815	Dev < Reg	-1.19864	1.19864
rusc2.L	Dev < Reg	-0.135787	0.135787		rusc2.L	Dev < Reg	-1.13638	1.13638
f3.S	Dev < Reg	-0.156342	0.156342		f3.S	Dev < Reg	-1.32636	1.32636
wnt10b.S	Dev < Reg	-0.25794	0.25794		wnt10b.S	Dev < Reg	-1.32545	1.32545
Xetrov90002578m.L	Dev < Reg	-0.116135	0.116135		Xetrov90002578m.L	Dev < Reg	-1.52528	1.52528
LOC108701798	Dev < Reg	-0.222104	0.222104		LOC108701798	Dev < Reg	-1.05248	1.05248
maff.S	Dev < Reg	-0.128516	0.128516		maff.S	Dev < Reg	-0.955258	0.955258
LOC108718085	Dev < Reg	-0.258931	0.258931		LOC108718085	Dev < Reg	-0.899203	0.899203
cobll1.L	Dev < Reg	-0.236505	0.236505		cobll1.L	Dev < Reg	-0.900099	0.900099
cxcl8.L	Dev < Reg	-0.150201	0.150201		cxcl8.L	Dev < Reg	-1.90098	1.90098
LOC108696926	Dev < Reg	-0.243142	0.243142		LOC108696926	Dev < Reg	-1.81978	1.81978
LOC495407	Dev < Reg	-0.291516	0.291516		LOC495407	Dev < Reg	-0.888186	0.888186
tmem263-b	Dev < Reg	-0.155368	0.155368		tmem263-b	Dev < Reg	-0.519829	0.519829
tmem40.L	Dev < Reg	-0.236918	0.236918		tmem40.L	Dev < Reg	-1.04403	1.04403
ldlrad4.L	Dev < Reg	-0.154863	0.154863		ldlrad4.L	Dev < Reg	-1.05932	1.05932
foxo1.L	Dev < Reg	-0.187255	0.187255		foxo1.L	Dev < Reg	-1.01769	1.01769
LOC108696284	Dev < Reg	-0.400544	0.400544		LOC108696284	Dev < Reg	-0.916721	0.916721
smox.S	Dev < Reg	-0.396657	0.396657		smox.S	Dev < Reg	-2.03299	2.03299
soga3.L	Dev < Reg	-0.122231	0.122231		soga3.L	Dev < Reg	-1.03648	1.03648
LOC108696856	Dev < Reg	-0.240558	0.240558		LOC108696856	Dev < Reg	-1.78211	1.78211
palmd.S	Dev < Reg	-0.316992	0.316992		palmd.S	Dev < Reg	-1.59024	1.59024
ctsc.S	Dev < Reg	-0.273518	0.273518		ctsc.S	Dev < Reg	-0.932232	0.932232
LOC108704510	Dev < Reg	-0.201838	0.201838		LOC108704510	Dev < Reg	-2.69125	2.69125
hsph1.S	Dev < Reg	-0.158215	0.158215		hsph1.S	Dev < Reg	-1.73986	1.73986
adpgk.L	Dev < Reg	-0.18391	0.18391		adpgk.L	Dev < Reg	-0.579451	0.579451
tp63.L	Dev < Reg	-0.280853	0.280853		tp63.L	Dev < Reg	-0.970235	0.970235
hdlbp.S	Dev < Reg	-0.303407	0.303407		hdlbp.S	Dev < Reg	-0.0239603	0.0239603
fam83h.S	Dev < Reg	-0.186252	0.186252		fam83h.S	Dev < Reg	-1.3909	1.3909
fbln2.L	Dev < Reg	-0.217046	0.217046		fbln2.L	Dev < Reg	-0.694146	0.694146
LOC108720005	Dev < Reg	-0.259982	0.259982		LOC108720005	Dev < Reg	-2.14869	2.14869
vrk1.L	Dev < Reg	-0.188327	0.188327		vrk1.L	Dev < Reg	-0.716789	0.716789
adam12.S	Dev < Reg	-0.13032	0.13032		adam12.S	Dev < Reg	-0.948659	0.948659
uevld.L	Dev < Reg	-0.15828	0.15828		uevld.L	Dev < Reg	-0.634922	0.634922
dsg2.L	Dev < Reg	-0.236045	0.236045		dsg2.L	Dev < Reg	-1.87417	1.87417
LOC108695405	Dev < Reg	-0.226046	0.226046		LOC108695405	Dev < Reg	-1.301	1.301
sptssa.S	Dev < Reg	-0.223586	0.223586		sptssa.S	Dev < Reg	-0.811222	0.811222
plod2.L	Dev < Reg	-0.261236	0.261236		plod2.L	Dev < Reg	-0.901288	0.901288
LOC108712943	Dev < Reg	-0.14702	0.14702		LOC108712943	Dev < Reg	-1.0968	1.0968
aldoa.S	Dev < Reg	-0.585298	0.585298		aldoa.S	Dev < Reg	1.00429	-1.00429
prss35.L	Dev < Reg	-0.156663	0.156663		prss35.L	Dev < Reg	-0.694652	0.694652
bok.L	Dev < Reg	-0.246913	0.246913		bok.L	Dev < Reg	-1.80436	1.80436
LOC108716663	Dev < Reg	-0.268095	0.268095		LOC108716663	Dev < Reg	-0.955324	0.955324
ptprc.L	Dev < Reg	-0.176187	0.176187		ptprc.L	Dev < Reg	-0.880877	0.880877
nipal1.S	Dev < Reg	-0.181363	0.181363		nipal1.S	Dev < Reg	-1.44525	1.44525
cgn.L	Dev < Reg	-0.234418	0.234418		cgn.L	Dev < Reg	-0.987046	0.987046
LOC108710310	Dev < Reg	-0.100899	0.100899		LOC108710310	Dev < Reg	-1.24099	1.24099
fabp4.L	Dev < Reg	-0.442282	0.442282		fabp4.L	Dev < Reg	-0.621649	0.621649
LOC108714417	Dev < Reg	-0.163906	0.163906		LOC108714417	Dev < Reg	-1.5571	1.5571
kif5b.S	Dev < Reg	-0.269666	0.269666		kif5b.S	Dev < Reg	-0.621717	0.621717
plcl2.S	Dev < Reg	-0.109673	0.109673		plcl2.S	Dev < Reg	0.660572	-0.660572
col5a1.L	Dev < Reg	-0.35625	0.35625		col5a1.L	Dev < Reg	-1.00214	1.00214
cldn4.S	Dev < Reg	-0.333946	0.333946		cldn4.S	Dev < Reg	-1.35798	1.35798
dsg4.L	Dev < Reg	-0.29391	0.29391		dsg4.L	Dev < Reg	-0.69291	0.69291
ndel1.S	Dev < Reg	-0.14669	0.14669		ndel1.S	Dev < Reg	-0.802421	0.802421
LOC108699702	Dev < Reg	-0.106202	0.106202		LOC108699702	Dev < Reg	-1.42629	1.42629
LOC108698519	Dev < Reg	-0.217114	0.217114		LOC108698519	Dev < Reg	-1.02563	1.02563
tagln2.S	Dev < Reg	-0.400997	0.400997		tagln2.S	Dev < Reg	-0.723956	0.723956
col12a1.L	Dev < Reg	-0.36309	0.36309		col12a1.L	Dev < Reg	-1.19985	1.19985
arfgef2-like.L	Dev < Reg	-0.128033	0.128033		arfgef2-like.L	Dev < Reg	-0.560415	0.560415
p3h2.L	Dev < Reg	-0.186207	0.186207		p3h2.L	Dev < Reg	-0.811252	0.811252
rab11a.L	Dev < Reg	-0.34679	0.34679		rab11a.L	Dev < Reg	-1.14568	1.14568
fkbp2.S	Dev < Reg	-0.379767	0.379767		fkbp2.S	Dev < Reg	-0.596519	0.596519
gpa33.S	Dev < Reg	-0.158328	0.158328		gpa33.S	Dev < Reg	-0.771805	0.771805
macc1.L	Dev < Reg	-0.227086	0.227086		macc1.L	Dev < Reg	-1.25265	1.25265
slc22a5.L	Dev < Reg	-0.165507	0.165507		slc22a5.L	Dev < Reg	-0.698143	0.698143
dync1h1.L	Dev < Reg	-0.433178	0.433178		dync1h1.L	Dev < Reg	-0.798339	0.798339
grhl1.S	Dev < Reg	-0.295531	0.295531		grhl1.S	Dev < Reg	-0.726493	0.726493
ptafr.L	Dev < Reg	-0.189215	0.189215		ptafr.L	Dev < Reg	-1.09315	1.09315
mast4.S	Dev < Reg	-0.295944	0.295944		mast4.S	Dev < Reg	-1.55265	1.55265
rfk.S	Dev < Reg	-0.263533	0.263533		rfk.S	Dev < Reg	-1.88446	1.88446
LOC108717256	Dev < Reg	-0.137216	0.137216		LOC108717256	Dev < Reg	-0.774103	0.774103
anxa8.S	Dev < Reg	-0.366567	0.366567		anxa8.S	Dev < Reg	-0.847898	0.847898
adam33.L	Dev < Reg	-0.402061	0.402061		adam33.L	Dev < Reg	-1.10689	1.10689
LOC108700424	Dev < Reg	-0.726127	0.726127		LOC108700424	Dev < Reg	-0.874092	0.874092
ap1m2.L	Dev < Reg	-0.152414	0.152414		ap1m2.L	Dev < Reg	-0.684988	0.684988
rab1a.L	Dev < Reg	-0.357558	0.357558		rab1a.L	Dev < Reg	-0.499363	0.499363
col6a2.L	Dev < Reg	-0.274514	0.274514		col6a2.L	Dev < Reg	-0.606396	0.606396
LOC108708033	Dev < Reg	-0.166197	0.166197		LOC108708033	Dev < Reg	-1.17827	1.17827
LOC108708732	Dev < Reg	-0.305593	0.305593		LOC108708732	Dev < Reg	-2.11274	2.11274
col4a3bp.S	Dev < Reg	-0.148025	0.148025		col4a3bp.S	Dev < Reg	-1.11311	1.11311
pmepa1.S	Dev < Reg	-0.374696	0.374696		pmepa1.S	Dev < Reg	-1.15171	1.15171
c1s.L	Dev < Reg	-0.215977	0.215977		c1s.L	Dev < Reg	0.934394	-0.934394
hook1.L	Dev < Reg	-0.165343	0.165343		hook1.L	Dev < Reg	-0.866206	0.866206
ankrd35.L	Dev < Reg	-0.253692	0.253692		ankrd35.L	Dev < Reg	-1.29137	1.29137
LOC108696842	Dev < Reg	-0.463835	0.463835		LOC108696842	Dev < Reg	-0.629329	0.629329
tnfrsf10b.L	Dev < Reg	-0.258459	0.258459		tnfrsf10b.L	Dev < Reg	-1.34615	1.34615
gfpt1.S	Dev < Reg	-0.209283	0.209283		gfpt1.S	Dev < Reg	-0.773184	0.773184
LOC108696836	Dev < Reg	-0.248877	0.248877		LOC108696836	Dev < Reg	-0.611546	0.611546
anxa1.L	Dev < Reg	-0.572897	0.572897		anxa1.L	Dev < Reg	-0.986137	0.986137
Xelaev18002137m	Dev < Reg	-0.146975	0.146975		Xelaev18002137m	Dev < Reg	-0.909195	0.909195
LOC108696065	Dev < Reg	-0.169093	0.169093		LOC108696065	Dev < Reg	0.10047	-0.10047
clic3.S	Dev < Reg	-0.173465	0.173465		clic3.S	Dev < Reg	-1.30707	1.30707
ezr.L	Dev < Reg	-0.332973	0.332973		ezr.L	Dev < Reg	-1.26609	1.26609
loc733209.L	Dev < Reg	-0.296699	0.296699		loc733209.L	Dev < Reg	-1.03736	1.03736
cxcl8.S	Dev < Reg	-0.260651	0.260651		cxcl8.S	Dev < Reg	-2.65112	2.65112
LOC108709532	Dev < Reg	-0.255242	0.255242		LOC108709532	Dev < Reg	-1.13552	1.13552
frk.L	Dev < Reg	-0.16887	0.16887		frk.L	Dev < Reg	-2.0613	2.0613
LOC399036	Dev < Reg	-0.126576	0.126576		LOC399036	Dev < Reg	-1.64098	1.64098
pgam5.L	Dev < Reg	-0.161134	0.161134		pgam5.L	Dev < Reg	-0.974442	0.974442
krt17.L	Dev < Reg	-0.217394	0.217394		krt17.L	Dev < Reg	-1.78359	1.78359
emilin2	Dev < Reg	-0.285276	0.285276		emilin2	Dev < Reg	-1.19115	1.19115
adh1b.L	Dev < Reg	-0.167006	0.167006		adh1b.L	Dev < Reg	3.05012	-3.05012
kcnk1.L	Dev < Reg	-0.111009	0.111009		kcnk1.L	Dev < Reg	-1.397	1.397
shroom2.L	Dev < Reg	-0.168918	0.168918		shroom2.L	Dev < Reg	-0.747861	0.747861
atp1b1.L	Dev < Reg	-0.335902	0.335902		atp1b1.L	Dev < Reg	-0.837088	0.837088
LOC108702994	Dev < Reg	-0.21999	0.21999		LOC108702994	Dev < Reg	-1.63186	1.63186
rrbp1.L	Dev < Reg	-0.349663	0.349663		rrbp1.L	Dev < Reg	-0.706284	0.706284
pygl.S	Dev < Reg	-0.19378	0.19378		pygl.S	Dev < Reg	0.23985	-0.23985
lamc2.L	Dev < Reg	-0.160226	0.160226		lamc2.L	Dev < Reg	-3.04628	3.04628
LOC101734660.L	Dev < Reg	-0.274945	0.274945		LOC101734660.L	Dev < Reg	-0.742094	0.742094
LOC108711763	Dev < Reg	-0.166088	0.166088		LOC108711763	Dev < Reg	0.55681	-0.55681
LOC108708628	Dev < Reg	-0.176835	0.176835		LOC108708628	Dev < Reg	-1.13985	1.13985
LOC108716826	Dev < Reg	-0.250895	0.250895		LOC108716826	Dev < Reg	-0.590649	0.590649
tgfb2.L	Dev < Reg	-0.221417	0.221417		tgfb2.L	Dev < Reg	-0.759691	0.759691
LOC108718422	Dev < Reg	-0.158776	0.158776		LOC108718422	Dev < Reg	-1.1733	1.1733
LOC108703132	Dev < Reg	-0.372905	0.372905		LOC108703132	Dev < Reg	-1.57937	1.57937
pdia5.L	Dev < Reg	-0.34906	0.34906		pdia5.L	Dev < Reg	-0.846945	0.846945
LOC100037235	Dev < Reg	-0.240938	0.240938		LOC100037235	Dev < Reg	0.293419	-0.293419
fam83f.S	Dev < Reg	-0.131501	0.131501		fam83f.S	Dev < Reg	-2.14659	2.14659
tjp3.S	Dev < Reg	-0.170512	0.170512		tjp3.S	Dev < Reg	-0.95304	0.95304
optn.S	Dev < Reg	-0.178224	0.178224		optn.S	Dev < Reg	-0.870589	0.870589
LOC108700362	Dev < Reg	-0.243232	0.243232		LOC108700362	Dev < Reg	-1.91208	1.91208
LOC108696359	Dev < Reg	-0.172439	0.172439		LOC108696359	Dev < Reg	0.394882	-0.394882
alpl.L	Dev < Reg	-0.345791	0.345791		alpl.L	Dev < Reg	-1.01211	1.01211
dusp10.S	Dev < Reg	-0.192189	0.192189		dusp10.S	Dev < Reg	1.25157	-1.25157
cox6c.L	Dev < Reg	-0.429755	0.429755		cox6c.L	Dev < Reg	0.0348267	-0.0348267
LOC108703278	Dev < Reg	-0.308035	0.308035		LOC108703278	Dev < Reg	-0.783688	0.783688
cope.S	Dev < Reg	-0.265623	0.265623		cope.S	Dev < Reg	-0.519603	0.519603
ptprf.L	Dev < Reg	-0.186715	0.186715		ptprf.L	Dev < Reg	-0.65546	0.65546
esrp1.S	Dev < Reg	-0.357342	0.357342		esrp1.S	Dev < Reg	-0.57733	0.57733
MGC115708.L	Dev < Reg	-0.361845	0.361845		MGC115708.L	Dev < Reg	-0.564272	0.564272
adamts15.L	Dev < Reg	-0.119189	0.119189		adamts15.L	Dev < Reg	1.0615	-1.0615
klf7.L	Dev < Reg	-0.165188	0.165188		klf7.L	Dev < Reg	-1.3546	1.3546
col6a1.L	Dev < Reg	-0.245532	0.245532		col6a1.L	Dev < Reg	-0.628043	0.628043
Xelaev18043700m	Dev < Reg	-0.242916	0.242916		Xelaev18043700m	Dev < Reg	-3.41681	3.41681
col26a1.S	Dev < Reg	-0.140869	0.140869		col26a1.S	Dev < Reg	-1.33283	1.33283
dnajb11.L	Dev < Reg	-0.258065	0.258065		dnajb11.L	Dev < Reg	-0.68805	0.68805
LOC108714175	Dev < Reg	-0.180671	0.180671		LOC108714175	Dev < Reg	-2.42638	2.42638
snai2.L	Dev < Reg	-0.152303	0.152303		snai2.L	Dev < Reg	-1.36727	1.36727
mctp2.L	Dev < Reg	-0.167284	0.167284		mctp2.L	Dev < Reg	-0.873664	0.873664
ccdc64b.L	Dev < Reg	-0.134051	0.134051		ccdc64b.L	Dev < Reg	-1.07946	1.07946
lox.S	Dev < Reg	-0.150246	0.150246		lox.S	Dev < Reg	-0.901619	0.901619
barx2.S	Dev < Reg	-0.188292	0.188292		barx2.S	Dev < Reg	-0.967854	0.967854
glmp.S	Dev < Reg	-0.265479	0.265479		glmp.S	Dev < Reg	-0.695291	0.695291
LOC108708501	Dev < Reg	-0.201792	0.201792		LOC108708501	Dev < Reg	-1.27069	1.27069
pycr1.L	Dev < Reg	-0.215861	0.215861		pycr1.L	Dev < Reg	-0.734129	0.734129
iqgap1.L	Dev < Reg	-0.465767	0.465767		iqgap1.L	Dev < Reg	-0.62282	0.62282
micall2.S	Dev < Reg	-0.102215	0.102215		micall2.S	Dev < Reg	-0.968672	0.968672
sbno2.S	Dev < Reg	-0.216877	0.216877		sbno2.S	Dev < Reg	-0.676707	0.676707
egln3.L	Dev < Reg	-0.243498	0.243498		egln3.L	Dev < Reg	2.29028	-2.29028
cfh.L	Dev < Reg	-0.0900174	0.0900174		cfh.L	Dev < Reg	0.376714	-0.376714
znf469.S	Dev < Reg	-0.0959202	0.0959202		znf469.S	Dev < Reg	-1.40767	1.40767
LOC108715574	Dev < Reg	-0.187551	0.187551		LOC108715574	Dev < Reg	-0.700255	0.700255
LOC108707048	Dev < Reg	-0.267461	0.267461		LOC108707048	Dev < Reg	-0.838831	0.838831
aldoa.L	Dev < Reg	-0.515458	0.515458		aldoa.L	Dev < Reg	1.08164	-1.08164
LOC108697894	Dev < Reg	-0.367129	0.367129		LOC108697894	Dev < Reg	-1.13669	1.13669
tnf.S	Dev < Reg	-0.212942	0.212942		tnf.S	Dev < Reg	0.197654	-0.197654
cast.S	Dev < Reg	-0.368468	0.368468		cast.S	Dev < Reg	-0.725251	0.725251
LOC108711430	Dev < Reg	-0.209068	0.209068		LOC108711430	Dev < Reg	-1.06367	1.06367
znf534.L	Dev < Reg	-0.163483	0.163483		znf534.L	Dev < Reg	-1.6832	1.6832
tagln.S	Dev < Reg	-0.150543	0.150543		tagln.S	Dev < Reg	-0.99328	0.99328
LOC108698346	Dev < Reg	-0.268881	0.268881		LOC108698346	Dev < Reg	-4.75335	4.75335
tpm4.L	Dev < Reg	-0.276998	0.276998		tpm4.L	Dev < Reg	-0.817208	0.817208
tm9sf2.S	Dev < Reg	-0.273182	0.273182		tm9sf2.S	Dev < Reg	-0.594034	0.594034
ssr4.L	Dev < Reg	-0.318866	0.318866		ssr4.L	Dev < Reg	-0.54245	0.54245
kif13b.L	Dev < Reg	-0.133025	0.133025		kif13b.L	Dev < Reg	-1.16652	1.16652
bri3bp.S	Dev < Reg	-0.119555	0.119555		bri3bp.S	Dev < Reg	-0.890217	0.890217
lmna.L	Dev < Reg	-0.320382	0.320382		lmna.L	Dev < Reg	-1.23479	1.23479
aim1l.L	Dev < Reg	-0.193214	0.193214		aim1l.L	Dev < Reg	-1.40826	1.40826
bcl3.L	Dev < Reg	-0.113827	0.113827		bcl3.L	Dev < Reg	-1.62488	1.62488
ckap4.S	Dev < Reg	-0.361312	0.361312		ckap4.S	Dev < Reg	-0.557105	0.557105
ppp1r15b.L	Dev < Reg	-0.109918	0.109918		ppp1r15b.L	Dev < Reg	-0.634619	0.634619
ifitm3.L	Dev < Reg	-0.320482	0.320482		ifitm3.L	Dev < Reg	-1.25017	1.25017
elovl1.L	Dev < Reg	-0.356557	0.356557		elovl1.L	Dev < Reg	-0.940428	0.940428
fam83g.L	Dev < Reg	-0.353033	0.353033		fam83g.L	Dev < Reg	-1.46375	1.46375
kcnk6.S	Dev < Reg	-0.179516	0.179516		kcnk6.S	Dev < Reg	-0.755594	0.755594
hyou1.L	Dev < Reg	-0.225078	0.225078		hyou1.L	Dev < Reg	-0.751345	0.751345
eml3.L	Dev < Reg	-0.143089	0.143089		eml3.L	Dev < Reg	-0.66285	0.66285
slc7a3.L	Dev < Reg	-0.269523	0.269523		slc7a3.L	Dev < Reg	-1.05291	1.05291
LOC108699744	Dev < Reg	-0.43912	0.43912		LOC108699744	Dev < Reg	-0.914335	0.914335
LOC108698045	Dev < Reg	-0.363109	0.363109		LOC108698045	Dev < Reg	-1.07626	1.07626
zbtb7c.L	Dev < Reg	-0.160603	0.160603		zbtb7c.L	Dev < Reg	-0.882687	0.882687
LOC108719004	Dev < Reg	-0.0979983	0.0979983		LOC108719004	Dev < Reg	-0.984305	0.984305
nos1ap.S	Dev < Reg	-0.089665	0.089665		nos1ap.S	Dev < Reg	-0.81492	0.81492
LOC108703113	Dev < Reg	-0.179564	0.179564		LOC108703113	Dev < Reg	-0.466175	0.466175
LOC108714191	Dev < Reg	-0.331707	0.331707		LOC108714191	Dev < Reg	-1.39378	1.39378
LOC108695563	Dev < Reg	-0.21393	0.21393		LOC108695563	Dev < Reg	-2.21052	2.21052
rnasek.L	Dev < Reg	-0.196803	0.196803		rnasek.L	Dev < Reg	-0.666424	0.666424
frmd6.S	Dev < Reg	-0.159585	0.159585		frmd6.S	Dev < Reg	-0.72396	0.72396
tyrobp.S	Dev < Reg	-0.205813	0.205813		tyrobp.S	Dev < Reg	-0.902913	0.902913
gas2l1.S	Dev < Reg	-0.212691	0.212691		gas2l1.S	Dev < Reg	-1.49542	1.49542
Xetrov90024133m.S	Dev < Reg	-0.238347	0.238347		Xetrov90024133m.S	Dev < Reg	-1.08929	1.08929
stk17a.L	Dev < Reg	-0.257501	0.257501		stk17a.L	Dev < Reg	-1.27551	1.27551
LOC108711344	Dev < Reg	-0.156779	0.156779		LOC108711344	Dev < Reg	-0.654171	0.654171
slurp1l.S	Dev < Reg	-0.168816	0.168816		slurp1l.S	Dev < Reg	2.63277	-2.63277
LOC108702730	Dev < Reg	-0.140884	0.140884		LOC108702730	Dev < Reg	0.107033	-0.107033
LOC108719104	Dev < Reg	-0.273608	0.273608		LOC108719104	Dev < Reg	-0.889956	0.889956
dll1.L	Dev < Reg	-0.105658	0.105658		dll1.L	Dev < Reg	-1.04206	1.04206
lacc1.L	Dev < Reg	-0.0802931	0.0802931		lacc1.L	Dev < Reg	-1.01667	1.01667
arpc3.L	Dev < Reg	-0.435954	0.435954		arpc3.L	Dev < Reg	-0.563903	0.563903
epcam.S	Dev < Reg	-0.306354	0.306354		epcam.S	Dev < Reg	-1.54809	1.54809
acbd3.L	Dev < Reg	-0.194062	0.194062		acbd3.L	Dev < Reg	-0.662879	0.662879
prdm1.S	Dev < Reg	-0.206014	0.206014		prdm1.S	Dev < Reg	-0.72832	0.72832
MGC85015	Dev < Reg	-0.191731	0.191731		MGC85015	Dev < Reg	-0.873944	0.873944
myo1e.2.L	Dev < Reg	-0.175511	0.175511		myo1e.2.L	Dev < Reg	-0.924474	0.924474
rab5c.L	Dev < Reg	-0.341018	0.341018		rab5c.L	Dev < Reg	-0.586248	0.586248
cd82.S	Dev < Reg	-0.259592	0.259592		cd82.S	Dev < Reg	-0.476507	0.476507
LOC108703361	Dev < Reg	-0.228432	0.228432		LOC108703361	Dev < Reg	-2.11066	2.11066
ppp1r14c.L	Dev < Reg	-0.17568	0.17568		ppp1r14c.L	Dev < Reg	-1.31081	1.31081
palm3-like.S	Dev < Reg	-0.318095	0.318095		palm3-like.S	Dev < Reg	-0.674039	0.674039
perp.S	Dev < Reg	-0.420846	0.420846		perp.S	Dev < Reg	-0.702723	0.702723
tmem2.L	Dev < Reg	-0.181598	0.181598		tmem2.L	Dev < Reg	-1.01457	1.01457
LOC108717212	Dev < Reg	-0.15876	0.15876		LOC108717212	Dev < Reg	-1.59706	1.59706
soat1.S	Dev < Reg	-0.252376	0.252376		soat1.S	Dev < Reg	-1.34895	1.34895
bok.S	Dev < Reg	-0.201481	0.201481		bok.S	Dev < Reg	-2.15033	2.15033
casz1.S	Dev < Reg	-0.149521	0.149521		casz1.S	Dev < Reg	0.179416	-0.179416
podn.L	Dev < Reg	-0.127728	0.127728		podn.L	Dev < Reg	1.08885	-1.08885
LOC108718258	Dev < Reg	-0.179856	0.179856		LOC108718258	Dev < Reg	-1.30484	1.30484
smap2.L	Dev < Reg	-0.187413	0.187413		smap2.L	Dev < Reg	-1.00114	1.00114
rrad.S	Dev < Reg	-0.174599	0.174599		rrad.S	Dev < Reg	1.91472	-1.91472
LOC495396	Dev < Reg	-0.0990181	0.0990181		LOC495396	Dev < Reg	-0.730035	0.730035
LOC108717165	Dev < Reg	-0.231094	0.231094		LOC108717165	Dev < Reg	-0.860969	0.860969
LOC100036872	Dev < Reg	-0.164628	0.164628		LOC100036872	Dev < Reg	0.586666	-0.586666
slc37a2.L	Dev < Reg	-0.149806	0.149806		slc37a2.L	Dev < Reg	-0.961858	0.961858
mafb.S	Dev < Reg	-0.383036	0.383036		mafb.S	Dev < Reg	0.226525	-0.226525
LOC108697268	Dev < Reg	-0.142468	0.142468		LOC108697268	Dev < Reg	-1.19664	1.19664
cptp.L	Dev < Reg	-0.113949	0.113949		cptp.L	Dev < Reg	-0.746033	0.746033
blnk.S	Dev < Reg	-0.217332	0.217332		blnk.S	Dev < Reg	-0.864551	0.864551
rap2b.S	Dev < Reg	-0.213651	0.213651		rap2b.S	Dev < Reg	-1.29088	1.29088
LOC108705102	Dev < Reg	-0.189582	0.189582		LOC108705102	Dev < Reg	0.907971	-0.907971
aldh1a3.L	Dev < Reg	-0.122997	0.122997		aldh1a3.L	Dev < Reg	0.611783	-0.611783
rgcc.L	Dev < Reg	-0.238741	0.238741		rgcc.L	Dev < Reg	-0.953273	0.953273
tep1.L	Dev < Reg	-0.187932	0.187932		tep1.L	Dev < Reg	-0.528908	0.528908
gprc5a.L	Dev < Reg	-0.210229	0.210229		gprc5a.L	Dev < Reg	-1.36915	1.36915
bin1.L	Dev < Reg	-0.190831	0.190831		bin1.L	Dev < Reg	1.9059	-1.9059
mmp19.L	Dev < Reg	-0.26029	0.26029		mmp19.L	Dev < Reg	-1.88176	1.88176
tbc1d10a.L	Dev < Reg	-0.2061	0.2061		tbc1d10a.L	Dev < Reg	-0.995667	0.995667
stxbp2.L	Dev < Reg	-0.123504	0.123504		stxbp2.L	Dev < Reg	-0.677231	0.677231
eno1.L	Dev < Reg	-0.442182	0.442182		eno1.L	Dev < Reg	0.530024	-0.530024
vim.S	Dev < Reg	-0.414832	0.414832		vim.S	Dev < Reg	-0.755629	0.755629
fkbp7.L	Dev < Reg	-0.277736	0.277736		fkbp7.L	Dev < Reg	-0.565435	0.565435
eif4g1.L	Dev < Reg	-0.280495	0.280495		eif4g1.L	Dev < Reg	-0.508547	0.508547
gpx7.L	Dev < Reg	-0.26407	0.26407		gpx7.L	Dev < Reg	-0.650249	0.650249
cobl.L	Dev < Reg	-0.167249	0.167249		cobl.L	Dev < Reg	1.52914	-1.52914
LOC108704470	Dev < Reg	-0.237689	0.237689		LOC108704470	Dev < Reg	-0.844424	0.844424
osgin2.S	Dev < Reg	-0.164366	0.164366		osgin2.S	Dev < Reg	-1.02744	1.02744
parp3.L	Dev < Reg	-0.215712	0.215712		parp3.L	Dev < Reg	0.177618	-0.177618
tmem30b.L	Dev < Reg	-0.116419	0.116419		tmem30b.L	Dev < Reg	-1.00977	1.00977
zdhhc8.L	Dev < Reg	-0.160129	0.160129		zdhhc8.L	Dev < Reg	-1.71747	1.71747
pvrl1-like.2.S	Dev < Reg	-0.275224	0.275224		pvrl1-like.2.S	Dev < Reg	-1.6753	1.6753
LOC108711526	Dev < Reg	-0.217638	0.217638		LOC108711526	Dev < Reg	-1.68456	1.68456
ehd1.S	Dev < Reg	-0.214831	0.214831		ehd1.S	Dev < Reg	-0.852627	0.852627
mxra5.S	Dev < Reg	-0.370703	0.370703		mxra5.S	Dev < Reg	-0.965466	0.965466
lrba.L	Dev < Reg	-0.173097	0.173097		lrba.L	Dev < Reg	-0.58322	0.58322
lox.L	Dev < Reg	-0.132367	0.132367		lox.L	Dev < Reg	0.39325	-0.39325
traf4.L	Dev < Reg	-0.216271	0.216271		traf4.L	Dev < Reg	-0.714018	0.714018
LOC108715304	Dev < Reg	-0.114695	0.114695		LOC108715304	Dev < Reg	-1.33096	1.33096
LOC108718268	Dev < Reg	-0.135069	0.135069		LOC108718268	Dev < Reg	-0.941332	0.941332
rbpms.S	Dev < Reg	-0.142277	0.142277		rbpms.S	Dev < Reg	-0.825772	0.825772
sra1.S	Dev < Reg	-0.177041	0.177041		sra1.S	Dev < Reg	-0.805443	0.805443
lima1.L	Dev < Reg	-0.298316	0.298316		lima1.L	Dev < Reg	-1.04147	1.04147
cyp3a5.L	Dev < Reg	-0.195894	0.195894		cyp3a5.L	Dev < Reg	-0.879579	0.879579
myo1c.S	Dev < Reg	-0.240026	0.240026		myo1c.S	Dev < Reg	-0.707462	0.707462
LOC108706534	Dev < Reg	-0.188884	0.188884		LOC108706534	Dev < Reg	-1.02497	1.02497
LOC108713610	Dev < Reg	-0.22731	0.22731		LOC108713610	Dev < Reg	-0.942195	0.942195
LOC108717013	Dev < Reg	-0.0928828	0.0928828		LOC108717013	Dev < Reg	0.852377	-0.852377
arfip1.S	Dev < Reg	-0.17166	0.17166		arfip1.S	Dev < Reg	-0.741613	0.741613
slc12a2.S	Dev < Reg	-0.229416	0.229416		slc12a2.S	Dev < Reg	-1.05805	1.05805
ccpg1.L	Dev < Reg	-0.174275	0.174275		ccpg1.L	Dev < Reg	-0.585214	0.585214
ovol1.L	Dev < Reg	-0.220623	0.220623		ovol1.L	Dev < Reg	0.36719	-0.36719
atp6ap2.S	Dev < Reg	-0.184762	0.184762		atp6ap2.S	Dev < Reg	-0.807424	0.807424
ppp2r3a.L	Dev < Reg	-0.145671	0.145671		ppp2r3a.L	Dev < Reg	0.0181301	-0.0181301
LOC108704232	Dev < Reg	-0.201524	0.201524		LOC108704232	Dev < Reg	-3.61833	3.61833
xtm4	Dev < Reg	-0.206506	0.206506		xtm4	Dev < Reg	1.41827	-1.41827
LOC108701048	Dev < Reg	-0.316279	0.316279		LOC108701048	Dev < Reg	-1.29658	1.29658
colec12.L	Dev < Reg	-0.169215	0.169215		colec12.L	Dev < Reg	0.200264	-0.200264
cebpb.L	Dev < Reg	-0.455413	0.455413		cebpb.L	Dev < Reg	-1.01737	1.01737
LOC100489286-like.L	Dev < Reg	-0.255327	0.255327		LOC100489286-like.L	Dev < Reg	-0.797121	0.797121
tpm4.S	Dev < Reg	-0.265973	0.265973		tpm4.S	Dev < Reg	-0.999314	0.999314
etnk1.S	Dev < Reg	-0.104085	0.104085		etnk1.S	Dev < Reg	-0.588601	0.588601
LOC108699999	Dev < Reg	-0.223595	0.223595		LOC108699999	Dev < Reg	-1.15026	1.15026
pi4k2a.L	Dev < Reg	-0.163989	0.163989		pi4k2a.L	Dev < Reg	-0.563413	0.563413
LOC108698350	Dev < Reg	-0.268511	0.268511		LOC108698350	Dev < Reg	-3.15974	3.15974
lgals4.L	Dev < Reg	-0.383732	0.383732		lgals4.L	Dev < Reg	-0.909521	0.909521
gak.S	Dev < Reg	-0.262322	0.262322		gak.S	Dev < Reg	-0.794253	0.794253
epn3.S	Dev < Reg	-0.16954	0.16954		epn3.S	Dev < Reg	-0.84059	0.84059
rhbdf1.S	Dev < Reg	-0.252517	0.252517		rhbdf1.S	Dev < Reg	-0.741579	0.741579
LOC108717084	Dev < Reg	-0.143684	0.143684		LOC108717084	Dev < Reg	-1.10562	1.10562
jag1.S	Dev < Reg	-0.135906	0.135906		jag1.S	Dev < Reg	0.333819	-0.333819
atp1a1.S	Dev < Reg	-0.462956	0.462956		atp1a1.S	Dev < Reg	-0.763022	0.763022
mfsd12.L	Dev < Reg	-0.267593	0.267593		mfsd12.L	Dev < Reg	-0.940549	0.940549
LOC108703061	Dev < Reg	-0.156509	0.156509		LOC108703061	Dev < Reg	-1.18383	1.18383
smim22.S	Dev < Reg	-0.176937	0.176937		smim22.S	Dev < Reg	-1.37219	1.37219
elovl7.L	Dev < Reg	-0.249315	0.249315		elovl7.L	Dev < Reg	-1.89113	1.89113
gng12.S	Dev < Reg	-0.268317	0.268317		gng12.S	Dev < Reg	-0.712801	0.712801
apoe.L	Dev < Reg	-0.149405	0.149405		apoe.L	Dev < Reg	-1.51977	1.51977
luzp1.L	Dev < Reg	-0.2753	0.2753		luzp1.L	Dev < Reg	-1.88356	1.88356
LOC108698347	Dev < Reg	-0.389912	0.389912		LOC108698347	Dev < Reg	-4.21735	4.21735
slc27a4.S	Dev < Reg	-0.20945	0.20945		slc27a4.S	Dev < Reg	-1.16928	1.16928
tiparp.S	Dev < Reg	-0.182812	0.182812		tiparp.S	Dev < Reg	-1.13528	1.13528
LOC108711468	Dev < Reg	-0.241757	0.241757		LOC108711468	Dev < Reg	-0.514094	0.514094
LOC108717639	Dev < Reg	-0.193548	0.193548		LOC108717639	Dev < Reg	0.363994	-0.363994
dst.L	Dev < Reg	-0.323225	0.323225		dst.L	Dev < Reg	-0.963704	0.963704
pip4k2b.S	Dev < Reg	-0.112674	0.112674		pip4k2b.S	Dev < Reg	0.0458597	-0.0458597
elf1.L	Dev < Reg	-0.283318	0.283318		elf1.L	Dev < Reg	-0.92976	0.92976
fam83g.S	Dev < Reg	-0.288229	0.288229		fam83g.S	Dev < Reg	-1.99892	1.99892
LOC108702692	Dev < Reg	-0.383904	0.383904		LOC108702692	Dev < Reg	-1.03903	1.03903
esyt1.S	Dev < Reg	-0.25833	0.25833		esyt1.S	Dev < Reg	-0.77656	0.77656
LOC108704467	Dev < Reg	-0.38204	0.38204		LOC108704467	Dev < Reg	-0.825419	0.825419
Xelaev18041553m	Dev < Reg	-0.259514	0.259514		Xelaev18041553m	Dev < Reg	-0.96388	0.96388
cox5b.2.L	Dev < Reg	-0.315088	0.315088		cox5b.2.L	Dev < Reg	1.37661	-1.37661
entpd7.L	Dev < Reg	-0.131977	0.131977		entpd7.L	Dev < Reg	-0.779483	0.779483
cebpa.L	Dev < Reg	-0.237109	0.237109		cebpa.L	Dev < Reg	0.435534	-0.435534
ehd4.L	Dev < Reg	-0.261655	0.261655		ehd4.L	Dev < Reg	-0.720034	0.720034
LOC108715417	Dev < Reg	-0.231011	0.231011		LOC108715417	Dev < Reg	-1.50438	1.50438
myh14.S	Dev < Reg	-0.381809	0.381809		myh14.S	Dev < Reg	-1.29157	1.29157
eps8l2.S	Dev < Reg	-0.226017	0.226017		eps8l2.S	Dev < Reg	-1.09481	1.09481
vamp1.L	Dev < Reg	-0.230305	0.230305		vamp1.L	Dev < Reg	-0.0253851	0.0253851
mmp2.S	Dev < Reg	-0.298283	0.298283		mmp2.S	Dev < Reg	-0.683362	0.683362
LOC108701907	Dev < Reg	-0.102054	0.102054		LOC108701907	Dev < Reg	-1.12265	1.12265
pgm3.L	Dev < Reg	-0.211336	0.211336		pgm3.L	Dev < Reg	-0.632349	0.632349
edem3.L	Dev < Reg	-0.22383	0.22383		edem3.L	Dev < Reg	-0.734418	0.734418
cep170b.S	Dev < Reg	-0.11155	0.11155		cep170b.S	Dev < Reg	-0.758063	0.758063
galnt3.S	Dev < Reg	-0.267129	0.267129		galnt3.S	Dev < Reg	-0.987314	0.987314
spint2.L	Dev < Reg	-0.317357	0.317357		spint2.L	Dev < Reg	-0.825084	0.825084
gpr180.S	Dev < Reg	-0.138829	0.138829		gpr180.S	Dev < Reg	-0.831562	0.831562
bckdk.S	Dev < Reg	-0.168911	0.168911		bckdk.S	Dev < Reg	-0.776085	0.776085
selenbp1.L	Dev < Reg	-0.293892	0.293892		selenbp1.L	Dev < Reg	-0.844604	0.844604
vps4b.S	Dev < Reg	-0.222822	0.222822		vps4b.S	Dev < Reg	-0.66365	0.66365
LOC108710165	Dev < Reg	-0.236114	0.236114		LOC108710165	Dev < Reg	-1.38424	1.38424
st14.S	Dev < Reg	-0.161087	0.161087		st14.S	Dev < Reg	-0.845565	0.845565
scube2.L	Dev < Reg	-0.105545	0.105545		scube2.L	Dev < Reg	0.745868	-0.745868
LOC108707914	Dev < Reg	-0.286246	0.286246		LOC108707914	Dev < Reg	-2.18847	2.18847
LOC108707002	Dev < Reg	-0.216623	0.216623		LOC108707002	Dev < Reg	-0.881781	0.881781
mtss1.2.L	Dev < Reg	-0.138694	0.138694		mtss1.2.L	Dev < Reg	-1.17434	1.17434
LOC108712774	Dev < Reg	-0.182065	0.182065		LOC108712774	Dev < Reg	-1.12963	1.12963
hs3st1.L	Dev < Reg	-0.184115	0.184115		hs3st1.L	Dev < Reg	-1.83338	1.83338
LOC108696562	Dev < Reg	-0.131497	0.131497		LOC108696562	Dev < Reg	-1.19566	1.19566
LOC108707654	Dev < Reg	-0.391925	0.391925		LOC108707654	Dev < Reg	-1.25777	1.25777
akr1a1.S	Dev < Reg	-0.184449	0.184449		akr1a1.S	Dev < Reg	-0.967111	0.967111
ddit4.L	Dev < Reg	-0.109412	0.109412		ddit4.L	Dev < Reg	1.38904	-1.38904
LOC108717133	Dev < Reg	-0.15474	0.15474		LOC108717133	Dev < Reg	-0.764141	0.764141
plekho1.S	Dev < Reg	-0.15026	0.15026		plekho1.S	Dev < Reg	-0.880239	0.880239
LOC108699437	Dev < Reg	-0.199294	0.199294		LOC108699437	Dev < Reg	-1.23055	1.23055
capn2.2.S	Dev < Reg	-0.335626	0.335626		capn2.2.S	Dev < Reg	-0.771356	0.771356
lnx1.L	Dev < Reg	-0.154479	0.154479		lnx1.L	Dev < Reg	-1.59834	1.59834
zc3h12a.L	Dev < Reg	-0.371439	0.371439		zc3h12a.L	Dev < Reg	-1.4216	1.4216
cdc42se1.S	Dev < Reg	-0.254292	0.254292		cdc42se1.S	Dev < Reg	-0.818112	0.818112
timp-1.S	Dev < Reg	-0.214976	0.214976		timp-1.S	Dev < Reg	-1.37426	1.37426
psme1.L	Dev < Reg	-0.361253	0.361253		psme1.L	Dev < Reg	0.0797958	-0.0797958
LOC108711727	Dev < Reg	-0.323489	0.323489		LOC108711727	Dev < Reg	0.0370764	-0.0370764
tnfrsf12a.S	Dev < Reg	-0.307201	0.307201		tnfrsf12a.S	Dev < Reg	-1.92031	1.92031
arf1.S	Dev < Reg	-0.191625	0.191625		arf1.S	Dev < Reg	-0.821071	0.821071
LOC108709667	Dev < Reg	-0.402653	0.402653		LOC108709667	Dev < Reg	-1.48868	1.48868
pfkp.S	Dev < Reg	-0.255813	0.255813		pfkp.S	Dev < Reg	-0.914833	0.914833
LOC108719114	Dev < Reg	-0.182555	0.182555		LOC108719114	Dev < Reg	-0.909235	0.909235
znf185.S	Dev < Reg	-0.181824	0.181824		znf185.S	Dev < Reg	-0.610547	0.610547
furin.L	Dev < Reg	-0.257594	0.257594		furin.L	Dev < Reg	-0.898944	0.898944
serinc3.L	Dev < Reg	-0.146601	0.146601		serinc3.L	Dev < Reg	-0.551747	0.551747
piezo1.L	Dev < Reg	-0.299022	0.299022		piezo1.L	Dev < Reg	-0.632081	0.632081
flii.S	Dev < Reg	-0.188914	0.188914		flii.S	Dev < Reg	-0.729512	0.729512
sdc4.S	Dev < Reg	-0.257722	0.257722		sdc4.S	Dev < Reg	-1.76463	1.76463
fam129b.S	Dev < Reg	-0.324251	0.324251		fam129b.S	Dev < Reg	-0.72389	0.72389
LOC108718662	Dev < Reg	-0.127625	0.127625		LOC108718662	Dev < Reg	0.18561	-0.18561
col1a2.L	Dev < Reg	-0.292437	0.292437		col1a2.L	Dev < Reg	-0.601494	0.601494
c1galt1c1.L	Dev < Reg	-0.145902	0.145902		c1galt1c1.L	Dev < Reg	-0.615038	0.615038
cyba.S	Dev < Reg	-0.147156	0.147156		cyba.S	Dev < Reg	-0.895009	0.895009
fndc3a.2.S	Dev < Reg	-0.141942	0.141942		fndc3a.2.S	Dev < Reg	-0.948795	0.948795
fuca2.L	Dev < Reg	-0.455488	0.455488		fuca2.L	Dev < Reg	-0.659241	0.659241
apoc1-like.L	Dev < Reg	-0.18897	0.18897		apoc1-like.L	Dev < Reg	-0.968139	0.968139
LOC108696138	Dev < Reg	-0.183848	0.183848		LOC108696138	Dev < Reg	-0.880052	0.880052
slco3a1.S	Dev < Reg	-0.219055	0.219055		slco3a1.S	Dev < Reg	-0.90212	0.90212
tmem154.L	Dev < Reg	-0.0918203	0.0918203		tmem154.L	Dev < Reg	-0.798226	0.798226
ccng1.L	Dev < Reg	-0.225844	0.225844		ccng1.L	Dev < Reg	1.10566	-1.10566
esyt2.L	Dev < Reg	-0.172495	0.172495		esyt2.L	Dev < Reg	-0.850741	0.850741
LOC108698356	Dev < Reg	-0.324103	0.324103		LOC108698356	Dev < Reg	-2.50153	2.50153
cd276.S	Dev < Reg	-0.234833	0.234833		cd276.S	Dev < Reg	-0.824891	0.824891
fbxo4.L	Dev < Reg	-0.206236	0.206236		fbxo4.L	Dev < Reg	-0.962741	0.962741
LOC108700245	Dev < Reg	-0.214359	0.214359		LOC108700245	Dev < Reg	-1.11941	1.11941
tfap2c.S	Dev < Reg	-0.153039	0.153039		tfap2c.S	Dev < Reg	-0.807543	0.807543
irak1.L	Dev < Reg	-0.128312	0.128312		irak1.L	Dev < Reg	-0.979005	0.979005
mgst1.L	Dev < Reg	-0.350628	0.350628		mgst1.L	Dev < Reg	-0.76086	0.76086
pik3cg.S	Dev < Reg	-0.13631	0.13631		pik3cg.S	Dev < Reg	-0.653865	0.653865
fam83a.S	Dev < Reg	-0.0907189	0.0907189		fam83a.S	Dev < Reg	1.17103	-1.17103
LOC108697778	Dev < Reg	-0.141789	0.141789		LOC108697778	Dev < Reg	-0.744052	0.744052
LOC108696685	Dev < Reg	-0.211279	0.211279		LOC108696685	Dev < Reg	-1.61538	1.61538
tubb6.S	Dev < Reg	-0.187497	0.187497		tubb6.S	Dev < Reg	1.2424	-1.2424
LOC108718295	Dev < Reg	-0.172472	0.172472		LOC108718295	Dev < Reg	-1.30481	1.30481
higd1a.L	Dev < Reg	-0.316576	0.316576		higd1a.L	Dev < Reg	-0.943761	0.943761
ctsv.L	Dev < Reg	-0.28105	0.28105		ctsv.L	Dev < Reg	-1.01326	1.01326
ehd2.S	Dev < Reg	-0.356009	0.356009		ehd2.S	Dev < Reg	-0.907688	0.907688
tifa.L	Dev < Reg	-0.249679	0.249679		tifa.L	Dev < Reg	-0.737967	0.737967
aco2.L	Dev < Reg	-0.231157	0.231157		aco2.L	Dev < Reg	0.732797	-0.732797
LOC108707864	Dev < Reg	-0.220908	0.220908		LOC108707864	Dev < Reg	0.539851	-0.539851
LOC108715434	Dev < Reg	-0.246053	0.246053		LOC108715434	Dev < Reg	-0.714573	0.714573
plod3.L	Dev < Reg	-0.300876	0.300876		plod3.L	Dev < Reg	-0.627954	0.627954
col6a6.L	Dev < Reg	-0.123417	0.123417		col6a6.L	Dev < Reg	-1.91888	1.91888
ctsa.L	Dev < Reg	-0.348295	0.348295		ctsa.L	Dev < Reg	-0.674211	0.674211
mmp8.S	Dev < Reg	-0.145165	0.145165		mmp8.S	Dev < Reg	-4.60388	4.60388
LOC108695569	Dev < Reg	-0.318941	0.318941		LOC108695569	Dev < Reg	-0.948203	0.948203
abhd12.S	Dev < Reg	-0.17441	0.17441		abhd12.S	Dev < Reg	-0.689289	0.689289
Xelaev18012280m	Dev < Reg	-0.323819	0.323819		Xelaev18012280m	Dev < Reg	-0.646685	0.646685
birc2.L	Dev < Reg	-0.427647	0.427647		birc2.L	Dev < Reg	-1.55061	1.55061
man2a1.S	Dev < Reg	-0.217496	0.217496		man2a1.S	Dev < Reg	-0.713932	0.713932
loxl2.L	Dev < Reg	-0.155289	0.155289		loxl2.L	Dev < Reg	-1.5472	1.5472
mdh2.L	Dev < Reg	-0.236205	0.236205		mdh2.L	Dev < Reg	0.262079	-0.262079
LOC100127316	Dev < Reg	-0.255621	0.255621		LOC100127316	Dev < Reg	-1.06501	1.06501
dctn2.L	Dev < Reg	-0.144503	0.144503		dctn2.L	Dev < Reg	-0.53727	0.53727
vim.L	Dev < Reg	-0.336957	0.336957		vim.L	Dev < Reg	-0.826768	0.826768
lrrc20.L	Dev < Reg	-0.129535	0.129535		lrrc20.L	Dev < Reg	0.513685	-0.513685
rps6ka3.L	Dev < Reg	-0.247169	0.247169		rps6ka3.L	Dev < Reg	-0.674174	0.674174
litaf.L	Dev < Reg	-0.154292	0.154292		litaf.L	Dev < Reg	-0.656653	0.656653
klf3.S	Dev < Reg	-0.285429	0.285429		klf3.S	Dev < Reg	-0.764757	0.764757
gamt.S	Dev < Reg	-0.130198	0.130198		gamt.S	Dev < Reg	2.25202	-2.25202
LOC108718177	Dev < Reg	-0.259552	0.259552		LOC108718177	Dev < Reg	-0.973265	0.973265
mtss1.2.S	Dev < Reg	-0.111981	0.111981		mtss1.2.S	Dev < Reg	-1.49527	1.49527
selm.L	Dev < Reg	-0.262918	0.262918		selm.L	Dev < Reg	0.0660083	-0.0660083
LOC108716664	Dev < Reg	-0.257252	0.257252		LOC108716664	Dev < Reg	-0.540741	0.540741
LOC108708143	Dev < Reg	-0.175484	0.175484		LOC108708143	Dev < Reg	-1.36824	1.36824
tesk1.L	Dev < Reg	-0.207458	0.207458		tesk1.L	Dev < Reg	-1.58998	1.58998
LOC108707868	Dev < Reg	-0.233568	0.233568		LOC108707868	Dev < Reg	-0.705612	0.705612
LOC108715155	Dev < Reg	-0.136222	0.136222		LOC108715155	Dev < Reg	-1.16235	1.16235
acsl4.L	Dev < Reg	-0.211645	0.211645		acsl4.L	Dev < Reg	-2.0128	2.0128
LOC108709238	Dev < Reg	-0.237361	0.237361		LOC108709238	Dev < Reg	0.191821	-0.191821
arhgap10.S	Dev < Reg	-0.145557	0.145557		arhgap10.S	Dev < Reg	0.814592	-0.814592
muc1.S	Dev < Reg	-0.210036	0.210036		muc1.S	Dev < Reg	-2.96687	2.96687
itgav.L	Dev < Reg	-0.33344	0.33344		itgav.L	Dev < Reg	-0.705083	0.705083
LOC108706826	Dev < Reg	-0.145919	0.145919		LOC108706826	Dev < Reg	-1.77351	1.77351
LOC108699781	Dev < Reg	-0.151273	0.151273		LOC108699781	Dev < Reg	-1.18378	1.18378
LOC108704222	Dev < Reg	-0.226133	0.226133		LOC108704222	Dev < Reg	-1.64828	1.64828
col1a1.S	Dev < Reg	-0.213795	0.213795		col1a1.S	Dev < Reg	-0.646926	0.646926
LOC108696325	Dev < Reg	-0.13273	0.13273		LOC108696325	Dev < Reg	-0.771261	0.771261
mxra8.L	Dev < Reg	-0.12472	0.12472		mxra8.L	Dev < Reg	0.668611	-0.668611
prlr.S	Dev < Reg	-0.173825	0.173825		prlr.S	Dev < Reg	0.301123	-0.301123
ranbp3l.L	Dev < Reg	-0.21537	0.21537		ranbp3l.L	Dev < Reg	0.628423	-0.628423
cidea.L	Dev < Reg	-0.184243	0.184243		cidea.L	Dev < Reg	-1.36558	1.36558
abhd4.L	Dev < Reg	-0.109795	0.109795		abhd4.L	Dev < Reg	-1.01672	1.01672
stk10.L	Dev < Reg	-0.230954	0.230954		stk10.L	Dev < Reg	-0.79537	0.79537
gys1.S	Dev < Reg	-0.206163	0.206163		gys1.S	Dev < Reg	0.6015	-0.6015
msn.L	Dev < Reg	-0.424537	0.424537		msn.L	Dev < Reg	-0.810213	0.810213
mal2.L	Dev < Reg	-0.347565	0.347565		mal2.L	Dev < Reg	-1.71972	1.71972
MGC68956	Dev < Reg	-0.320323	0.320323		MGC68956	Dev < Reg	-0.60839	0.60839
LOC108716610	Dev < Reg	-0.476005	0.476005		LOC108716610	Dev < Reg	-0.999317	0.999317
LOC108696983	Dev < Reg	-0.28496	0.28496		LOC108696983	Dev < Reg	-1.64474	1.64474
csrp2.L	Dev < Reg	-0.307412	0.307412		csrp2.L	Dev < Reg	-0.539703	0.539703
dcbld2.S	Dev < Reg	-0.113772	0.113772		dcbld2.S	Dev < Reg	-1.58423	1.58423
LOC108708362	Dev < Reg	-0.311962	0.311962		LOC108708362	Dev < Reg	-1.27739	1.27739
LOC108696729	Dev < Reg	-0.191725	0.191725		LOC108696729	Dev < Reg	-1.17356	1.17356
fam46a.S	Dev < Reg	-0.183687	0.183687		fam46a.S	Dev < Reg	-0.923637	0.923637
capza2.L	Dev < Reg	-0.345616	0.345616		capza2.L	Dev < Reg	0.147179	-0.147179
sik2.S	Dev < Reg	-0.133402	0.133402		sik2.S	Dev < Reg	-2.38308	2.38308
slc16a1.L	Dev < Reg	-0.206009	0.206009		slc16a1.L	Dev < Reg	-0.92075	0.92075
sytl5.S	Dev < Reg	-0.219169	0.219169		sytl5.S	Dev < Reg	-1.27353	1.27353
cpt1a.S	Dev < Reg	-0.138516	0.138516		cpt1a.S	Dev < Reg	-0.710139	0.710139
LOC108696920	Dev < Reg	-0.166428	0.166428		LOC108696920	Dev < Reg	-1.95197	1.95197
arpc1b.S	Dev < Reg	-0.393451	0.393451		arpc1b.S	Dev < Reg	-0.635865	0.635865
LOC108708048	Dev < Reg	-0.231951	0.231951		LOC108708048	Dev < Reg	-1.29742	1.29742
chmp2b.L	Dev < Reg	-0.317258	0.317258		chmp2b.L	Dev < Reg	-0.886326	0.886326
ldhb.L	Dev < Reg	-0.493369	0.493369		ldhb.L	Dev < Reg	-0.592139	0.592139
LOC108699711	Dev < Reg	-0.178104	0.178104		LOC108699711	Dev < Reg	0.317695	-0.317695
LOC108718009	Dev < Reg	-0.329132	0.329132		LOC108718009	Dev < Reg	-0.779294	0.779294
fam83b.S	Dev < Reg	-0.353022	0.353022		fam83b.S	Dev < Reg	-1.3228	1.3228
ubap1.S	Dev < Reg	-0.140547	0.140547		ubap1.S	Dev < Reg	-0.904623	0.904623
slc35a2.S	Dev < Reg	-0.139888	0.139888		slc35a2.S	Dev < Reg	-1.06978	1.06978
LOC108713850	Dev < Reg	-0.215917	0.215917		LOC108713850	Dev < Reg	-1.26897	1.26897
LOC108715671	Dev < Reg	-0.174225	0.174225		LOC108715671	Dev < Reg	0.610598	-0.610598
btg5.L	Dev < Reg	-0.174138	0.174138		btg5.L	Dev < Reg	-1.63997	1.63997
gpi.L	Dev < Reg	-0.137722	0.137722		gpi.L	Dev < Reg	1.07931	-1.07931
LOC398207.S	Dev < Reg	-0.260593	0.260593		LOC398207.S	Dev < Reg	-2.52023	2.52023
pxdc1.L	Dev < Reg	-0.176498	0.176498		pxdc1.L	Dev < Reg	-0.761882	0.761882
rbms1.S	Dev < Reg	-0.202641	0.202641		rbms1.S	Dev < Reg	-0.619811	0.619811
ywhaq.L	Dev < Reg	-0.330853	0.330853		ywhaq.L	Dev < Reg	-0.684415	0.684415
cyp27b1.L	Dev < Reg	-0.361467	0.361467		cyp27b1.L	Dev < Reg	-3.23414	3.23414
ctss.L	Dev < Reg	-0.333254	0.333254		ctss.L	Dev < Reg	-0.817538	0.817538
LOC108709496	Dev < Reg	-0.211078	0.211078		LOC108709496	Dev < Reg	-1.30947	1.30947
plekhm1.S	Dev < Reg	-0.15376	0.15376		plekhm1.S	Dev < Reg	-1.12471	1.12471
kiaa1671.S	Dev < Reg	-0.163949	0.163949		kiaa1671.S	Dev < Reg	-1.16022	1.16022
LOC100491211.L	Dev < Reg	-0.185677	0.185677		LOC100491211.L	Dev < Reg	0.673148	-0.673148
tuba4b.S	Dev < Reg	-0.173252	0.173252		tuba4b.S	Dev < Reg	0.0670188	-0.0670188
MGC147475.L	Dev < Reg	-0.2022	0.2022		MGC147475.L	Dev < Reg	1.12033	-1.12033
LOC108701492	Dev < Reg	-0.225326	0.225326		LOC108701492	Dev < Reg	-0.945779	0.945779
plpp1.L	Dev < Reg	-0.18062	0.18062		plpp1.L	Dev < Reg	0.24068	-0.24068
LOC108697434	Dev < Reg	-0.151861	0.151861		LOC108697434	Dev < Reg	-1.03036	1.03036
ecm1.L	Dev < Reg	-0.389184	0.389184		ecm1.L	Dev < Reg	-1.33017	1.33017
arf5.S	Dev < Reg	-0.24018	0.24018		arf5.S	Dev < Reg	-0.571884	0.571884
arntl2.S	Dev < Reg	-0.171305	0.171305		arntl2.S	Dev < Reg	-0.902239	0.902239
fndc3b.L	Dev < Reg	-0.172112	0.172112		fndc3b.L	Dev < Reg	-0.774863	0.774863
slc2a1.S	Dev < Reg	-0.167831	0.167831		slc2a1.S	Dev < Reg	-1.1272	1.1272
cav2.L	Dev < Reg	-0.249332	0.249332		cav2.L	Dev < Reg	-1.04803	1.04803
baz2b.S	Dev < Reg	-0.305262	0.305262		baz2b.S	Dev < Reg	-0.787648	0.787648
p3h4.L	Dev < Reg	-0.263302	0.263302		p3h4.L	Dev < Reg	-0.713223	0.713223
spint1.L	Dev < Reg	-0.26342	0.26342		spint1.L	Dev < Reg	-1.16887	1.16887
rasd1.L	Dev < Reg	-0.149431	0.149431		rasd1.L	Dev < Reg	-1.45963	1.45963
LOC733321	Dev < Reg	-0.110085	0.110085		LOC733321	Dev < Reg	1.3874	-1.3874
acaa2.L	Dev < Reg	-0.236322	0.236322		acaa2.L	Dev < Reg	0.318151	-0.318151
inf2.S	Dev < Reg	-0.313453	0.313453		inf2.S	Dev < Reg	-0.806017	0.806017
itga5.L	Dev < Reg	-0.239056	0.239056		itga5.L	Dev < Reg	-1.86632	1.86632
slc7a5.S	Dev < Reg	-0.0564765	0.0564765		slc7a5.S	Dev < Reg	-1.73188	1.73188
LOC108718919	Dev < Reg	-0.263237	0.263237		LOC108718919	Dev < Reg	0.0660143	-0.0660143
cndp1.L	Dev < Reg	-0.170577	0.170577		cndp1.L	Dev < Reg	0.30077	-0.30077
avpi1.S	Dev < Reg	-0.182152	0.182152		avpi1.S	Dev < Reg	-1.16012	1.16012
anxa11.S	Dev < Reg	-0.181218	0.181218		anxa11.S	Dev < Reg	-0.0834785	0.0834785
LOC108711758	Dev < Reg	-0.209359	0.209359		LOC108711758	Dev < Reg	-2.31471	2.31471
mras.L	Dev < Reg	-0.214673	0.214673		mras.L	Dev < Reg	-1.24477	1.24477
dcn.S	Dev < Reg	-0.373571	0.373571		dcn.S	Dev < Reg	-0.567489	0.567489
serpinf2.S	Dev < Reg	-0.201943	0.201943		serpinf2.S	Dev < Reg	-1.09863	1.09863
vamp5.L	Dev < Reg	-0.07573	0.07573		vamp5.L	Dev < Reg	0.778332	-0.778332
uap1.L	Dev < Reg	-0.274834	0.274834		uap1.L	Dev < Reg	-0.72237	0.72237
marveld2.L	Dev < Reg	-0.140981	0.140981		marveld2.L	Dev < Reg	-1.40348	1.40348
scamp2.L	Dev < Reg	-0.15778	0.15778		scamp2.L	Dev < Reg	-0.754983	0.754983
LOC108702681	Dev < Reg	-0.172938	0.172938		LOC108702681	Dev < Reg	0.378285	-0.378285
LOC108702585	Dev < Reg	-0.113452	0.113452		LOC108702585	Dev < Reg	-1.33802	1.33802
sox7.L	Dev < Reg	-0.13846	0.13846		sox7.L	Dev < Reg	-1.87294	1.87294
LOC108709755	Dev < Reg	-0.185081	0.185081		LOC108709755	Dev < Reg	0.196338	-0.196338
rhoc.L	Dev < Reg	-0.265445	0.265445		rhoc.L	Dev < Reg	-0.637968	0.637968
golga3.L	Dev < Reg	-0.132234	0.132234		golga3.L	Dev < Reg	-0.647458	0.647458
marveld2.S	Dev < Reg	-0.147624	0.147624		marveld2.S	Dev < Reg	-1.32479	1.32479
fndc3a.S	Dev < Reg	-0.104981	0.104981		fndc3a.S	Dev < Reg	-1.50717	1.50717
ptpn18.S	Dev < Reg	-0.121043	0.121043		ptpn18.S	Dev < Reg	-0.681315	0.681315
LOC100158410.L	Dev < Reg	-0.100186	0.100186		LOC100158410.L	Dev < Reg	-1.00999	1.00999
LOC108705362	Dev < Reg	-0.227836	0.227836		LOC108705362	Dev < Reg	-1.15243	1.15243
pip4k2b.L	Dev < Reg	-0.172262	0.172262		pip4k2b.L	Dev < Reg	0.445421	-0.445421
LOC108715894	Dev < Reg	-0.11723	0.11723		LOC108715894	Dev < Reg	-0.935328	0.935328
arpc5.S	Dev < Reg	-0.368238	0.368238		arpc5.S	Dev < Reg	-0.996484	0.996484
dlc1.S	Dev < Reg	-0.126824	0.126824		dlc1.S	Dev < Reg	-1.22434	1.22434
hexb.L	Dev < Reg	-0.267255	0.267255		hexb.L	Dev < Reg	-0.826468	0.826468
LOC108700982	Dev < Reg	-0.242119	0.242119		LOC108700982	Dev < Reg	-3.49455	3.49455
chpt1.L	Dev < Reg	-0.184821	0.184821		chpt1.L	Dev < Reg	-1.03531	1.03531
runx1.L	Dev < Reg	-0.366392	0.366392		runx1.L	Dev < Reg	0.260394	-0.260394
rab25.S	Dev < Reg	-0.237011	0.237011		rab25.S	Dev < Reg	-0.89937	0.89937
cycs.S	Dev < Reg	-0.345121	0.345121		cycs.S	Dev < Reg	0.0838455	-0.0838455
efnb2.L	Dev < Reg	-0.205466	0.205466		efnb2.L	Dev < Reg	-0.882948	0.882948
Xelaev18000656m	Dev < Reg	-0.389771	0.389771		Xelaev18000656m	Dev < Reg	-0.695866	0.695866
lbh.S	Dev < Reg	-0.24609	0.24609		lbh.S	Dev < Reg	-0.720753	0.720753
uggt1-like.L	Dev < Reg	-0.198771	0.198771		uggt1-like.L	Dev < Reg	-0.687583	0.687583
s1pr2.L	Dev < Reg	-0.296995	0.296995		s1pr2.L	Dev < Reg	0.731673	-0.731673
bcl2l10.S	Dev < Reg	-0.341645	0.341645		bcl2l10.S	Dev < Reg	-1.48753	1.48753
slc22a31.L	Dev < Reg	-0.229581	0.229581		slc22a31.L	Dev < Reg	0.652567	-0.652567
Xetrov90019582m.S	Dev < Reg	-0.130726	0.130726		Xetrov90019582m.S	Dev < Reg	-2.41531	2.41531
plin2.S	Dev < Reg	-0.169665	0.169665		plin2.S	Dev < Reg	-0.739252	0.739252
lyn.L	Dev < Reg	-0.151865	0.151865		lyn.L	Dev < Reg	-0.754052	0.754052
met.L	Dev < Reg	-0.197236	0.197236		met.L	Dev < Reg	-1.49046	1.49046
dhrs3.L	Dev < Reg	-0.266189	0.266189		dhrs3.L	Dev < Reg	0.625029	-0.625029
bag4.L	Dev < Reg	-0.166042	0.166042		bag4.L	Dev < Reg	-1.85176	1.85176
LOC100488805.L	Dev < Reg	-0.101579	0.101579		LOC100488805.L	Dev < Reg	-1.6564	1.6564
anxa6.S	Dev < Reg	-0.277551	0.277551		anxa6.S	Dev < Reg	1.3063	-1.3063
LOC108711515	Dev < Reg	-0.0496507	0.0496507		LOC108711515	Dev < Reg	-0.726525	0.726525
jag2.S	Dev < Reg	-0.117613	0.117613		jag2.S	Dev < Reg	0.429465	-0.429465
slc39a7.S	Dev < Reg	-0.288766	0.288766		slc39a7.S	Dev < Reg	-0.547671	0.547671
arg1.L	Dev < Reg	-0.198035	0.198035		arg1.L	Dev < Reg	-1.74292	1.74292
LOC108700617	Dev < Reg	-0.532447	0.532447		LOC108700617	Dev < Reg	-0.797952	0.797952
evi5.L	Dev < Reg	-0.162993	0.162993		evi5.L	Dev < Reg	-0.748456	0.748456
LOC108700035	Dev < Reg	-0.395654	0.395654		LOC108700035	Dev < Reg	-1.45615	1.45615
slain2.L	Dev < Reg	-0.105554	0.105554		slain2.L	Dev < Reg	-0.664841	0.664841
acp2.S	Dev < Reg	-0.286199	0.286199		acp2.S	Dev < Reg	-0.6249	0.6249
tbc1d14.L	Dev < Reg	-0.0994231	0.0994231		tbc1d14.L	Dev < Reg	-0.755034	0.755034
apoe.S	Dev < Reg	-0.133486	0.133486		apoe.S	Dev < Reg	-1.54183	1.54183
thbs1.L	Dev < Reg	-0.269815	0.269815		thbs1.L	Dev < Reg	-1.00114	1.00114
nr1i2.L	Dev < Reg	-0.132022	0.132022		nr1i2.L	Dev < Reg	-1.10543	1.10543
kiaa1522.S	Dev < Reg	-0.171642	0.171642		kiaa1522.S	Dev < Reg	-0.638991	0.638991
dlx3.L	Dev < Reg	-0.122115	0.122115		dlx3.L	Dev < Reg	0.274453	-0.274453
col5a1.S	Dev < Reg	-0.350584	0.350584		col5a1.S	Dev < Reg	-0.763792	0.763792
LOC108696154	Dev < Reg	-0.250997	0.250997		LOC108696154	Dev < Reg	-1.13513	1.13513
galk2.L	Dev < Reg	-0.154672	0.154672		galk2.L	Dev < Reg	-0.841321	0.841321
LOC398368	Dev < Reg	-0.351384	0.351384		LOC398368	Dev < Reg	-0.574908	0.574908
LOC431836	Dev < Reg	-0.215827	0.215827		LOC431836	Dev < Reg	-0.721177	0.721177
serp2.L	Dev < Reg	-0.203642	0.203642		serp2.L	Dev < Reg	-0.641061	0.641061
LOC108708746	Dev < Reg	-0.283877	0.283877		LOC108708746	Dev < Reg	-1.0088	1.0088
arf6.2.L	Dev < Reg	-0.275727	0.275727		arf6.2.L	Dev < Reg	-0.751038	0.751038
pdlim5.S	Dev < Reg	-0.28732	0.28732		pdlim5.S	Dev < Reg	-0.818614	0.818614
pfkfb3.L	Dev < Reg	-0.171232	0.171232		pfkfb3.L	Dev < Reg	-0.71896	0.71896
dennd2c.L	Dev < Reg	-0.229413	0.229413		dennd2c.L	Dev < Reg	-1.14168	1.14168
LOC108697552	Dev < Reg	-0.191258	0.191258		LOC108697552	Dev < Reg	-1.16562	1.16562
Xetrov90011192m.S	Dev < Reg	-0.256886	0.256886		Xetrov90011192m.S	Dev < Reg	-2.6472	2.6472
LOC100126651	Dev < Reg	-0.16635	0.16635		LOC100126651	Dev < Reg	-1.5707	1.5707
irf6.2.S	Dev < Reg	-0.19835	0.19835		irf6.2.S	Dev < Reg	-0.976822	0.976822
nid2.S	Dev < Reg	-0.11655	0.11655		nid2.S	Dev < Reg	0.300452	-0.300452
dsc3.S	Dev < Reg	-0.381253	0.381253		dsc3.S	Dev < Reg	-1.35128	1.35128
lcp1.L	Dev < Reg	-0.146416	0.146416		lcp1.L	Dev < Reg	-0.684657	0.684657
nt5e.S	Dev < Reg	-0.203154	0.203154		nt5e.S	Dev < Reg	0.257411	-0.257411
capn1.L	Dev < Reg	-0.393821	0.393821		capn1.L	Dev < Reg	-1.18399	1.18399
LOC108711534	Dev < Reg	-0.423742	0.423742		LOC108711534	Dev < Reg	-1.12755	1.12755
LOC108709571	Dev < Reg	-0.16067	0.16067		LOC108709571	Dev < Reg	4.57531	-4.57531
slc20a1.S	Dev < Reg	-0.117533	0.117533		slc20a1.S	Dev < Reg	-0.887764	0.887764
ctsz.S	Dev < Reg	-0.309714	0.309714		ctsz.S	Dev < Reg	-0.862566	0.862566
pdcd6ip.L	Dev < Reg	-0.278583	0.278583		pdcd6ip.L	Dev < Reg	-0.709262	0.709262
c3orf52.L	Dev < Reg	-0.204066	0.204066		c3orf52.L	Dev < Reg	-0.902866	0.902866
LOC108709307	Dev < Reg	-0.204375	0.204375		LOC108709307	Dev < Reg	-1.28841	1.28841
adgrg2.L	Dev < Reg	-0.170183	0.170183		adgrg2.L	Dev < Reg	-0.953358	0.953358
anxa1.S	Dev < Reg	-0.638575	0.638575		anxa1.S	Dev < Reg	-0.627583	0.627583
epcam.L	Dev < Reg	-0.225537	0.225537		epcam.L	Dev < Reg	-1.19681	1.19681
fam83h.L	Dev < Reg	-0.214991	0.214991		fam83h.L	Dev < Reg	-0.927458	0.927458
LOC108719483	Dev < Reg	-0.185994	0.185994		LOC108719483	Dev < Reg	-2.06331	2.06331
LOC108696180	Dev < Reg	-0.414685	0.414685		LOC108696180	Dev < Reg	-0.918442	0.918442
Xelaev18046562m	Dev < Reg	-0.185257	0.185257		Xelaev18046562m	Dev < Reg	-5.42035	5.42035
LOC108709197	Dev < Reg	-0.185421	0.185421		LOC108709197	Dev < Reg	-2.54363	2.54363
LOC108709404	Dev < Reg	-0.23562	0.23562		LOC108709404	Dev < Reg	-0.959023	0.959023
emp1.L	Dev < Reg	-0.378452	0.378452		emp1.L	Dev < Reg	-1.1493	1.1493
hacd3.L	Dev < Reg	-0.18402	0.18402		hacd3.L	Dev < Reg	-0.706657	0.706657
mmp14.L	Dev < Reg	-0.350558	0.350558		mmp14.L	Dev < Reg	-0.676859	0.676859
pgd.S	Dev < Reg	-0.211157	0.211157		pgd.S	Dev < Reg	-1.01455	1.01455
LOC108695966	Dev < Reg	-0.137696	0.137696		LOC108695966	Dev < Reg	-2.1764	2.1764
elf3.S	Dev < Reg	-0.387875	0.387875		elf3.S	Dev < Reg	-1.31843	1.31843
map4.L	Dev < Reg	-0.195127	0.195127		map4.L	Dev < Reg	1.11423	-1.11423
LOC108695919	Dev < Reg	-0.184128	0.184128		LOC108695919	Dev < Reg	0.895714	-0.895714
braf.L	Dev < Reg	-0.118524	0.118524		braf.L	Dev < Reg	-1.41666	1.41666
hivep2.L	Dev < Reg	-0.269163	0.269163		hivep2.L	Dev < Reg	-0.981484	0.981484
micall2.L	Dev < Reg	-0.199037	0.199037		micall2.L	Dev < Reg	-1.03254	1.03254
il1b.S	Dev < Reg	-0.179936	0.179936		il1b.S	Dev < Reg	-1.81446	1.81446
LOC101243550	Dev < Reg	-0.160545	0.160545		LOC101243550	Dev < Reg	0.476041	-0.476041
MGC130869	Dev < Reg	-0.201192	0.201192		MGC130869	Dev < Reg	0.762887	-0.762887
gjb5.L	Dev < Reg	-0.285655	0.285655		gjb5.L	Dev < Reg	-0.838024	0.838024
gclc.L	Dev < Reg	-0.188902	0.188902		gclc.L	Dev < Reg	-1.03771	1.03771
ecm2.1.S	Dev < Reg	-0.0960121	0.0960121		ecm2.1.S	Dev < Reg	-1.89113	1.89113
mdk.L	Dev < Reg	-0.37754	0.37754		mdk.L	Dev < Reg	-1.43422	1.43422
LOC108711281	Dev < Reg	-0.240719	0.240719		LOC108711281	Dev < Reg	-1.54227	1.54227
bnipl.L	Dev < Reg	-0.207442	0.207442		bnipl.L	Dev < Reg	-1.19357	1.19357
ocln.L	Dev < Reg	-0.181639	0.181639		ocln.L	Dev < Reg	-1.06132	1.06132
myo5a.L	Dev < Reg	-0.0939736	0.0939736		myo5a.L	Dev < Reg	-1.45775	1.45775
sfxn3.L	Dev < Reg	-0.195151	0.195151		sfxn3.L	Dev < Reg	-0.577447	0.577447
rhpn2.L	Dev < Reg	-0.13892	0.13892		rhpn2.L	Dev < Reg	-1.6729	1.6729
cd44.S	Dev < Reg	-0.495797	0.495797		cd44.S	Dev < Reg	-1.23891	1.23891
ttc13.L	Dev < Reg	-0.170813	0.170813		ttc13.L	Dev < Reg	-0.848616	0.848616
arf1.L	Dev < Reg	-0.342398	0.342398		arf1.L	Dev < Reg	-0.634153	0.634153
nr3c2.L	Dev < Reg	-0.298017	0.298017		nr3c2.L	Dev < Reg	-0.81264	0.81264
fas.S	Dev < Reg	-0.306367	0.306367		fas.S	Dev < Reg	-1.71358	1.71358
lmo7.S	Dev < Reg	-0.0805339	0.0805339		lmo7.S	Dev < Reg	-1.10396	1.10396
cd74.L	Dev < Reg	-0.297117	0.297117		cd74.L	Dev < Reg	-0.630767	0.630767
bin1.S	Dev < Reg	-0.174656	0.174656		bin1.S	Dev < Reg	1.65859	-1.65859
LOC108709000	Dev < Reg	-0.212077	0.212077		LOC108709000	Dev < Reg	-0.743595	0.743595
LOC108697659	Dev < Reg	-0.163765	0.163765		LOC108697659	Dev < Reg	0.168653	-0.168653
LOC108713934	Dev < Reg	-0.18386	0.18386		LOC108713934	Dev < Reg	-0.721442	0.721442
fam110c.S	Dev < Reg	-0.210267	0.210267		fam110c.S	Dev < Reg	-1.51087	1.51087
acadl.L	Dev < Reg	-0.219175	0.219175		acadl.L	Dev < Reg	0.388115	-0.388115
cyp2r1.L	Dev < Reg	-0.123595	0.123595		cyp2r1.L	Dev < Reg	-1.00243	1.00243
[truncated: 85 more rows]
