# Supplementary material for: hoxc12/c13 as key regulators for rebooting the developmental program in Xenopus limb regeneration
Source: Nat Commun. 2024 Apr 22;15:3340. doi: 10.1038/s41467-024-47093-y (PMC11035627; doi:10.1038/s41467-024-47093-y)
Supplement: Supplementary file 7 — Source Data [file 41467_2024_47093_MOESM7_ESM.zip › Source_Data_SuppFig16.xlsx]

## Sheet: FigS16B
Larval dev (St. 50) vs Froglet reg (14 dpa)					Tg froglet reg (14dpa) vs Ctrl froglet reg (14dpa)
Genes		Dev	Reg		Genes		Tg	Ctrl
lyar.L	Dev > Reg	0.0910143	-0.0910143		lyar.L	Dev > Reg	-1.57971	1.57971
nucb2.S	Dev > Reg	0.189312	-0.189312		nucb2.S	Dev > Reg	-0.732354	0.732354
rabepk.L	Dev > Reg	0.115307	-0.115307		rabepk.L	Dev > Reg	1.1383	-1.1383
gtpbp3.S	Dev > Reg	0.0898316	-0.0898316		gtpbp3.S	Dev > Reg	1.86777	-1.86777
elk4.S	Dev > Reg	0.223298	-0.223298		elk4.S	Dev > Reg	1.06701	-1.06701
xpa.L	Dev > Reg	0.157453	-0.157453		xpa.L	Dev > Reg	0.932157	-0.932157
kif20a.S	Dev > Reg	0.139922	-0.139922		kif20a.S	Dev > Reg	1.10402	-1.10402
ap1s2.L	Dev > Reg	0.251851	-0.251851		ap1s2.L	Dev > Reg	-0.375567	0.375567
LOC108715148	Dev > Reg	0.306787	-0.306787		LOC108715148	Dev > Reg	0.45798	-0.45798
fos.L	Dev > Reg	0.491086	-0.491086		fos.L	Dev > Reg	1.4626	-1.4626
LOC108699357	Dev > Reg	0.367437	-0.367437		LOC108699357	Dev > Reg	1.33869	-1.33869
LOC108709472	Dev > Reg	0.192525	-0.192525		LOC108709472	Dev > Reg	1.09888	-1.09888
ippk.L	Dev > Reg	0.220515	-0.220515		ippk.L	Dev > Reg	-1.92829	1.92829
Xelaev18046437m	Dev > Reg	0.279805	-0.279805		Xelaev18046437m	Dev > Reg	-3.96357	3.96357
LOC108705658	Dev > Reg	0.190552	-0.190552		LOC108705658	Dev > Reg	-2.56958	2.56958
LOC108714106	Dev > Reg	0.131562	-0.131562		LOC108714106	Dev > Reg	0.69388	-0.69388
LOC108719505	Dev > Reg	0.118207	-0.118207		LOC108719505	Dev > Reg	1.00666	-1.00666
hoxa9.S	Dev > Reg	0.235951	-0.235951		hoxa9.S	Dev > Reg	0.548967	-0.548967
ncapg2.L	Dev > Reg	0.150067	-0.150067		ncapg2.L	Dev > Reg	0.635933	-0.635933
wdr60.L	Dev > Reg	0.227997	-0.227997		wdr60.L	Dev > Reg	-0.639528	0.639528
LOC108700468	Dev > Reg	0.29396	-0.29396		LOC108700468	Dev > Reg	-0.385969	0.385969
barx1.S	Dev > Reg	0.198187	-0.198187		barx1.S	Dev > Reg	2.14439	-2.14439
cenpp.L	Dev > Reg	0.125463	-0.125463		cenpp.L	Dev > Reg	-1.25383	1.25383
mysm1.L	Dev > Reg	0.318878	-0.318878		mysm1.L	Dev > Reg	0.449774	-0.449774
tlk2.S	Dev > Reg	0.22917	-0.22917		tlk2.S	Dev > Reg	0.652201	-0.652201
hpca.L	Dev > Reg	0.0966816	-0.0966816		hpca.L	Dev > Reg	1.88282	-1.88282
MGC82845	Dev > Reg	0.143917	-0.143917		MGC82845	Dev > Reg	-1.39079	1.39079
rnf8.S	Dev > Reg	0.0800807	-0.0800807		rnf8.S	Dev > Reg	0.454994	-0.454994
rsrc1.S	Dev > Reg	0.329207	-0.329207		rsrc1.S	Dev > Reg	-0.401231	0.401231
zbtb16.L	Dev > Reg	0.166175	-0.166175		zbtb16.L	Dev > Reg	-2.22986	2.22986
ints3.S	Dev > Reg	0.148016	-0.148016		ints3.S	Dev > Reg	0.445737	-0.445737
mrps35.L	Dev > Reg	0.303065	-0.303065		mrps35.L	Dev > Reg	0.407089	-0.407089
vwa2.S	Dev > Reg	0.304852	-0.304852		vwa2.S	Dev > Reg	2.01826	-2.01826
socs3	Dev > Reg	0.413007	-0.413007		socs3	Dev > Reg	0.750521	-0.750521
Xelaev18030689m	Dev > Reg	0.190073	-0.190073		Xelaev18030689m	Dev > Reg	6.284	-6.284
zdhhc2.L	Dev > Reg	0.166634	-0.166634		zdhhc2.L	Dev > Reg	-0.959853	0.959853
LOC108714549	Dev > Reg	0.260744	-0.260744		LOC108714549	Dev > Reg	1.57928	-1.57928
LOC108698106	Dev > Reg	0.216548	-0.216548		LOC108698106	Dev > Reg	0.84077	-0.84077
LOC108699852	Dev > Reg	0.127778	-0.127778		LOC108699852	Dev > Reg	1.39763	-1.39763
kcnk5.S	Dev < Reg	-0.113083	0.113083		kcnk5.S	Dev < Reg	-0.729901	0.729901
adcy7.L	Dev < Reg	-0.150569	0.150569		adcy7.L	Dev < Reg	-0.503036	0.503036
cttn	Dev < Reg	-0.235932	0.235932		cttn	Dev < Reg	0.490499	-0.490499
ufm1.L	Dev < Reg	-0.21677	0.21677		ufm1.L	Dev < Reg	-0.639621	0.639621
ppic.S	Dev < Reg	-0.262006	0.262006		ppic.S	Dev < Reg	2.30872	-2.30872
b4galt6.L	Dev < Reg	-0.272214	0.272214		b4galt6.L	Dev < Reg	-0.606732	0.606732
ext2.L	Dev < Reg	-0.296645	0.296645		ext2.L	Dev < Reg	-0.30627	0.30627
LOC108700142	Dev < Reg	-0.243486	0.243486		LOC108700142	Dev < Reg	-0.932583	0.932583
LOC108696199	Dev < Reg	-0.142149	0.142149		LOC108696199	Dev < Reg	-1.17174	1.17174
dcn.L	Dev < Reg	-0.380404	0.380404		dcn.L	Dev < Reg	-0.502745	0.502745
pigs.L	Dev < Reg	-0.216643	0.216643		pigs.L	Dev < Reg	-1.10403	1.10403
tiparp.S	Dev < Reg	-0.28047	0.28047		tiparp.S	Dev < Reg	-0.484836	0.484836
LOC108703132	Dev < Reg	-0.317041	0.317041		LOC108703132	Dev < Reg	-0.534678	0.534678
fblim1.S	Dev < Reg	-0.241781	0.241781		fblim1.S	Dev < Reg	-1.13543	1.13543
higd1a.L	Dev < Reg	-0.515429	0.515429		higd1a.L	Dev < Reg	-0.668892	0.668892
LOC108707199	Dev < Reg	-0.270553	0.270553		LOC108707199	Dev < Reg	2.0832	-2.0832
btg5.L	Dev < Reg	-0.192394	0.192394		btg5.L	Dev < Reg	-0.889065	0.889065
sh3bgrl.S	Dev < Reg	-0.285577	0.285577		sh3bgrl.S	Dev < Reg	-0.345298	0.345298
LOC108718307	Dev < Reg	-0.235622	0.235622		LOC108718307	Dev < Reg	1.3429	-1.3429
noct.S	Dev < Reg	-0.250599	0.250599		noct.S	Dev < Reg	-0.806442	0.806442
LOC108708404	Dev < Reg	-0.207333	0.207333		LOC108708404	Dev < Reg	-1.20397	1.20397
sfxn3.L	Dev < Reg	-0.41922	0.41922		sfxn3.L	Dev < Reg	-0.319666	0.319666
ephx2.L	Dev < Reg	-0.251792	0.251792		ephx2.L	Dev < Reg	-0.493879	0.493879
LOC108719424	Dev < Reg	-0.204582	0.204582		LOC108719424	Dev < Reg	-0.49894	0.49894
LOC100490530.L	Dev < Reg	-0.339288	0.339288		LOC100490530.L	Dev < Reg	-1.24924	1.24924
adgra1.L	Dev < Reg	-0.191981	0.191981		adgra1.L	Dev < Reg	-0.71249	0.71249
pepd.L	Dev < Reg	-0.139608	0.139608		pepd.L	Dev < Reg	-0.939321	0.939321
LOC108719454	Dev < Reg	-0.221475	0.221475		LOC108719454	Dev < Reg	1.66473	-1.66473
LOC108703396	Dev < Reg	-0.194816	0.194816		LOC108703396	Dev < Reg	-1.9293	1.9293
col6a6.L	Dev < Reg	-0.0817574	0.0817574		col6a6.L	Dev < Reg	-1.58899	1.58899
rragd.S	Dev < Reg	-0.179419	0.179419		rragd.S	Dev < Reg	1.35429	-1.35429
Xelaev18011667m	Dev < Reg	-0.303062	0.303062		Xelaev18011667m	Dev < Reg	-0.449184	0.449184
dusp8.S	Dev < Reg	-0.303252	0.303252		dusp8.S	Dev < Reg	-0.946957	0.946957
ehd1.S	Dev < Reg	-0.396902	0.396902		ehd1.S	Dev < Reg	-0.61847	0.61847
serpine1.L	Dev < Reg	-0.336516	0.336516		serpine1.L	Dev < Reg	-1.02691	1.02691
htra3.L	Dev < Reg	-0.284492	0.284492		htra3.L	Dev < Reg	-0.748499	0.748499
rrad.L	Dev < Reg	-0.192911	0.192911		rrad.L	Dev < Reg	-1.32075	1.32075
LOC108699380	Dev < Reg	-0.0387861	0.0387861		LOC108699380	Dev < Reg	6.71753	-6.71753
gspt1.L	Dev < Reg	-0.278646	0.278646		gspt1.L	Dev < Reg	0.272839	-0.272839
LOC108701492	Dev < Reg	-0.28402	0.28402		LOC108701492	Dev < Reg	-0.360948	0.360948
bok.S	Dev < Reg	-0.193218	0.193218		bok.S	Dev < Reg	-1.26334	1.26334
mtmr6.L	Dev < Reg	-0.161019	0.161019		mtmr6.L	Dev < Reg	-0.366263	0.366263

## Sheet: FigS16D
Larval dev (St. 51) vs Froglet reg (14 dpa)					Tg froglet reg (14dpa) vs Ctrl froglet reg (14dpa)
Genes		Dev	Reg		Genes		Tg	Ctrl
nucb2.S	Dev > Reg	0.225892	-0.225892		nucb2.S	Dev > Reg	-0.732354	0.732354
rabepk.L	Dev > Reg	0.178693	-0.178693		rabepk.L	Dev > Reg	1.1383	-1.1383
gtpbp3.S	Dev > Reg	0.113638	-0.113638		gtpbp3.S	Dev > Reg	1.86777	-1.86777
elk4.S	Dev > Reg	0.251656	-0.251656		elk4.S	Dev > Reg	1.06701	-1.06701
LOC108712933	Dev > Reg	0.178829	-0.178829		LOC108712933	Dev > Reg	2.15094	-2.15094
bbs7.L	Dev > Reg	0.16171	-0.16171		bbs7.L	Dev > Reg	-0.518697	0.518697
xpa.L	Dev > Reg	0.161361	-0.161361		xpa.L	Dev > Reg	0.932157	-0.932157
kif20a.S	Dev > Reg	0.177175	-0.177175		kif20a.S	Dev > Reg	1.10402	-1.10402
ap1s2.L	Dev > Reg	0.310247	-0.310247		ap1s2.L	Dev > Reg	-0.375567	0.375567
LOC108715148	Dev > Reg	0.424459	-0.424459		LOC108715148	Dev > Reg	0.45798	-0.45798
fos.L	Dev > Reg	0.559096	-0.559096		fos.L	Dev > Reg	1.4626	-1.4626
LOC108699357	Dev > Reg	0.380785	-0.380785		LOC108699357	Dev > Reg	1.33869	-1.33869
LOC108709472	Dev > Reg	0.23286	-0.23286		LOC108709472	Dev > Reg	1.09888	-1.09888
ippk.L	Dev > Reg	0.220562	-0.220562		ippk.L	Dev > Reg	-1.92829	1.92829
Xelaev18046437m	Dev > Reg	0.303286	-0.303286		Xelaev18046437m	Dev > Reg	-3.96357	3.96357
LOC108712345	Dev > Reg	0.17641	-0.17641		LOC108712345	Dev > Reg	-0.63624	0.63624
arrdc3.S	Dev > Reg	0.181548	-0.181548		arrdc3.S	Dev > Reg	-0.964682	0.964682
LOC108705658	Dev > Reg	0.143398	-0.143398		LOC108705658	Dev > Reg	-2.56958	2.56958
LOC108714106	Dev > Reg	0.100166	-0.100166		LOC108714106	Dev > Reg	0.69388	-0.69388
LOC108719505	Dev > Reg	0.0761099	-0.0761099		LOC108719505	Dev > Reg	1.00666	-1.00666
hoxa9.S	Dev > Reg	0.345528	-0.345528		hoxa9.S	Dev > Reg	0.548967	-0.548967
ncapg2.L	Dev > Reg	0.198032	-0.198032		ncapg2.L	Dev > Reg	0.635933	-0.635933
wdr60.L	Dev > Reg	0.284823	-0.284823		wdr60.L	Dev > Reg	-0.639528	0.639528
LOC108700468	Dev > Reg	0.288135	-0.288135		LOC108700468	Dev > Reg	-0.385969	0.385969
barx1.S	Dev > Reg	0.179098	-0.179098		barx1.S	Dev > Reg	2.14439	-2.14439
mysm1.L	Dev > Reg	0.279937	-0.279937		mysm1.L	Dev > Reg	0.449774	-0.449774
tlk2.S	Dev > Reg	0.20227	-0.20227		tlk2.S	Dev > Reg	0.652201	-0.652201
hpca.L	Dev > Reg	0.163138	-0.163138		hpca.L	Dev > Reg	1.88282	-1.88282
MGC82845	Dev > Reg	0.192555	-0.192555		MGC82845	Dev > Reg	-1.39079	1.39079
rnf8.S	Dev > Reg	0.142342	-0.142342		rnf8.S	Dev > Reg	0.454994	-0.454994
rsrc1.S	Dev > Reg	0.275666	-0.275666		rsrc1.S	Dev > Reg	-0.401231	0.401231
zbtb16.L	Dev > Reg	0.217598	-0.217598		zbtb16.L	Dev > Reg	-2.22986	2.22986
ints3.S	Dev > Reg	0.163131	-0.163131		ints3.S	Dev > Reg	0.445737	-0.445737
mrps35.L	Dev > Reg	0.238155	-0.238155		mrps35.L	Dev > Reg	0.407089	-0.407089
vwa2.S	Dev > Reg	0.301276	-0.301276		vwa2.S	Dev > Reg	2.01826	-2.01826
socs3	Dev > Reg	0.489901	-0.489901		socs3	Dev > Reg	0.750521	-0.750521
Xelaev18030689m	Dev > Reg	0.225774	-0.225774		Xelaev18030689m	Dev > Reg	6.284	-6.284
zdhhc2.L	Dev > Reg	0.182424	-0.182424		zdhhc2.L	Dev > Reg	-0.959853	0.959853
LOC108714549	Dev > Reg	0.215848	-0.215848		LOC108714549	Dev > Reg	1.57928	-1.57928
LOC108698106	Dev > Reg	0.189138	-0.189138		LOC108698106	Dev > Reg	0.84077	-0.84077
ppic.S	Dev < Reg	-0.243623	0.243623		ppic.S	Dev < Reg	2.30872	-2.30872
b4galt6.L	Dev < Reg	-0.251243	0.251243		b4galt6.L	Dev < Reg	-0.606732	0.606732
ext2.L	Dev < Reg	-0.306261	0.306261		ext2.L	Dev < Reg	-0.30627	0.30627
LOC108700142	Dev < Reg	-0.253898	0.253898		LOC108700142	Dev < Reg	-0.932583	0.932583
LOC108696199	Dev < Reg	-0.0745913	0.0745913		LOC108696199	Dev < Reg	-1.17174	1.17174
dcn.L	Dev < Reg	-0.378342	0.378342		dcn.L	Dev < Reg	-0.502745	0.502745
pigs.L	Dev < Reg	-0.200121	0.200121		pigs.L	Dev < Reg	-1.10403	1.10403
tiparp.S	Dev < Reg	-0.244917	0.244917		tiparp.S	Dev < Reg	-0.484836	0.484836
dctn6.L	Dev < Reg	-0.190093	0.190093		dctn6.L	Dev < Reg	0.369343	-0.369343
LOC108703132	Dev < Reg	-0.34019	0.34019		LOC108703132	Dev < Reg	-0.534678	0.534678
fblim1.S	Dev < Reg	-0.201638	0.201638		fblim1.S	Dev < Reg	-1.13543	1.13543
higd1a.L	Dev < Reg	-0.454492	0.454492		higd1a.L	Dev < Reg	-0.668892	0.668892
LOC108707199	Dev < Reg	-0.277751	0.277751		LOC108707199	Dev < Reg	2.0832	-2.0832
btg5.L	Dev < Reg	-0.189225	0.189225		btg5.L	Dev < Reg	-0.889065	0.889065
sh3bgrl.S	Dev < Reg	-0.286995	0.286995		sh3bgrl.S	Dev < Reg	-0.345298	0.345298
LOC108718307	Dev < Reg	-0.219706	0.219706		LOC108718307	Dev < Reg	1.3429	-1.3429
noct.S	Dev < Reg	-0.218512	0.218512		noct.S	Dev < Reg	-0.806442	0.806442
LOC108708404	Dev < Reg	-0.213092	0.213092		LOC108708404	Dev < Reg	-1.20397	1.20397
st3gal4.L	Dev < Reg	-0.221487	0.221487		st3gal4.L	Dev < Reg	-0.577185	0.577185
sfxn3.L	Dev < Reg	-0.398446	0.398446		sfxn3.L	Dev < Reg	-0.319666	0.319666
ephx2.L	Dev < Reg	-0.245889	0.245889		ephx2.L	Dev < Reg	-0.493879	0.493879
LOC108719424	Dev < Reg	-0.194852	0.194852		LOC108719424	Dev < Reg	-0.49894	0.49894
LOC100490530.L	Dev < Reg	-0.268922	0.268922		LOC100490530.L	Dev < Reg	-1.24924	1.24924
adgra1.L	Dev < Reg	-0.192935	0.192935		adgra1.L	Dev < Reg	-0.71249	0.71249
pepd.L	Dev < Reg	-0.152807	0.152807		pepd.L	Dev < Reg	-0.939321	0.939321
LOC108719454	Dev < Reg	-0.231031	0.231031		LOC108719454	Dev < Reg	1.66473	-1.66473
LOC108703396	Dev < Reg	-0.195531	0.195531		LOC108703396	Dev < Reg	-1.9293	1.9293
col6a6.L	Dev < Reg	-0.167265	0.167265		col6a6.L	Dev < Reg	-1.58899	1.58899
rragd.S	Dev < Reg	-0.190138	0.190138		rragd.S	Dev < Reg	1.35429	-1.35429
Xelaev18011667m	Dev < Reg	-0.267495	0.267495		Xelaev18011667m	Dev < Reg	-0.449184	0.449184
dusp8.S	Dev < Reg	-0.329629	0.329629		dusp8.S	Dev < Reg	-0.946957	0.946957
ehd1.S	Dev < Reg	-0.374007	0.374007		ehd1.S	Dev < Reg	-0.61847	0.61847
serpine1.L	Dev < Reg	-0.320266	0.320266		serpine1.L	Dev < Reg	-1.02691	1.02691
htra3.L	Dev < Reg	-0.336038	0.336038		htra3.L	Dev < Reg	-0.748499	0.748499
rrad.L	Dev < Reg	-0.129421	0.129421		rrad.L	Dev < Reg	-1.32075	1.32075
LOC108699380	Dev < Reg	-0.10842	0.10842		LOC108699380	Dev < Reg	6.71753	-6.71753
kcnk5.S	Dev < Reg	-0.116044	0.116044		kcnk5.S	Dev < Reg	-0.729901	0.729901
bok.S	Dev < Reg	-0.193112	0.193112		bok.S	Dev < Reg	-1.26334	1.26334
mtmr6.L	Dev < Reg	-0.131477	0.131477		mtmr6.L	Dev < Reg	-0.366263	0.366263

## Sheet: FigS16F
Larval dev (St. 52) vs Froglet reg (14 dpa)					Tg froglet reg (14dpa) vs Ctrl froglet reg (14dpa)
Genes		Dev	Reg		Genes		Tg	Ctrl
LOC108702646	Dev > Reg	0.168489	-0.168489		LOC108702646	Dev > Reg	-1.53529	1.53529
nucb2.S	Dev > Reg	0.229105	-0.229105		nucb2.S	Dev > Reg	-0.732354	0.732354
rabepk.L	Dev > Reg	0.131689	-0.131689		rabepk.L	Dev > Reg	1.1383	-1.1383
elk4.S	Dev > Reg	0.254439	-0.254439		elk4.S	Dev > Reg	1.06701	-1.06701
bbs7.L	Dev > Reg	0.11995	-0.11995		bbs7.L	Dev > Reg	-0.518697	0.518697
xpa.L	Dev > Reg	0.152883	-0.152883		xpa.L	Dev > Reg	0.932157	-0.932157
epb41l1.S	Dev > Reg	0.0694066	-0.0694066		epb41l1.S	Dev > Reg	-0.537957	0.537957
socs3.L	Dev > Reg	0.253574	-0.253574		socs3.L	Dev > Reg	0.766112	-0.766112
ap1s2.L	Dev > Reg	0.262887	-0.262887		ap1s2.L	Dev > Reg	-0.375567	0.375567
LOC108715148	Dev > Reg	0.345104	-0.345104		LOC108715148	Dev > Reg	0.45798	-0.45798
fos.L	Dev > Reg	0.616293	-0.616293		fos.L	Dev > Reg	1.4626	-1.4626
gli1.L	Dev > Reg	0.176603	-0.176603		gli1.L	Dev > Reg	-0.538761	0.538761
LOC108709472	Dev > Reg	0.24709	-0.24709		LOC108709472	Dev > Reg	1.09888	-1.09888
Xelaev18046437m	Dev > Reg	0.202568	-0.202568		Xelaev18046437m	Dev > Reg	-3.96357	3.96357
snap91.S	Dev > Reg	0.195613	-0.195613		snap91.S	Dev > Reg	1.72175	-1.72175
LOC108712345	Dev > Reg	0.196758	-0.196758		LOC108712345	Dev > Reg	-0.63624	0.63624
arrdc3.S	Dev > Reg	0.168024	-0.168024		arrdc3.S	Dev > Reg	-0.964682	0.964682
LOC108714106	Dev > Reg	0.135956	-0.135956		LOC108714106	Dev > Reg	0.69388	-0.69388
LOC108719505	Dev > Reg	0.0979711	-0.0979711		LOC108719505	Dev > Reg	1.00666	-1.00666
hoxa9.S	Dev > Reg	0.343781	-0.343781		hoxa9.S	Dev > Reg	0.548967	-0.548967
ncapg2.L	Dev > Reg	0.153263	-0.153263		ncapg2.L	Dev > Reg	0.635933	-0.635933
wdr60.L	Dev > Reg	0.271831	-0.271831		wdr60.L	Dev > Reg	-0.639528	0.639528
LOC108700468	Dev > Reg	0.234038	-0.234038		LOC108700468	Dev > Reg	-0.385969	0.385969
cenpp.L	Dev > Reg	0.156169	-0.156169		cenpp.L	Dev > Reg	-1.25383	1.25383
mysm1.L	Dev > Reg	0.270057	-0.270057		mysm1.L	Dev > Reg	0.449774	-0.449774
tlk2.S	Dev > Reg	0.225453	-0.225453		tlk2.S	Dev > Reg	0.652201	-0.652201
hpca.L	Dev > Reg	0.139112	-0.139112		hpca.L	Dev > Reg	1.88282	-1.88282
rnf8.S	Dev > Reg	0.141785	-0.141785		rnf8.S	Dev > Reg	0.454994	-0.454994
rsrc1.S	Dev > Reg	0.218561	-0.218561		rsrc1.S	Dev > Reg	-0.401231	0.401231
mrps35.L	Dev > Reg	0.243494	-0.243494		mrps35.L	Dev > Reg	0.407089	-0.407089
vwa2.S	Dev > Reg	0.250224	-0.250224		vwa2.S	Dev > Reg	2.01826	-2.01826
socs3	Dev > Reg	0.558032	-0.558032		socs3	Dev > Reg	0.750521	-0.750521
hdac10.L	Dev > Reg	0.111943	-0.111943		hdac10.L	Dev > Reg	-0.544751	0.544751
Xelaev18030689m	Dev > Reg	0.194227	-0.194227		Xelaev18030689m	Dev > Reg	6.284	-6.284
zdhhc2.L	Dev > Reg	0.200611	-0.200611		zdhhc2.L	Dev > Reg	-0.959853	0.959853
LOC108714549	Dev > Reg	0.220301	-0.220301		LOC108714549	Dev > Reg	1.57928	-1.57928
adcy7.L	Dev < Reg	-0.105966	0.105966		adcy7.L	Dev < Reg	-0.503036	0.503036
cttn	Dev < Reg	-0.218525	0.218525		cttn	Dev < Reg	0.490499	-0.490499
ufm1.L	Dev < Reg	-0.231021	0.231021		ufm1.L	Dev < Reg	-0.639621	0.639621
ppic.S	Dev < Reg	-0.272485	0.272485		ppic.S	Dev < Reg	2.30872	-2.30872
b4galt6.L	Dev < Reg	-0.255066	0.255066		b4galt6.L	Dev < Reg	-0.606732	0.606732
ext2.L	Dev < Reg	-0.304913	0.304913		ext2.L	Dev < Reg	-0.30627	0.30627
LOC108700142	Dev < Reg	-0.287725	0.287725		LOC108700142	Dev < Reg	-0.932583	0.932583
LOC108696199	Dev < Reg	-0.15414	0.15414		LOC108696199	Dev < Reg	-1.17174	1.17174
LOC108698575	Dev < Reg	-0.229106	0.229106		LOC108698575	Dev < Reg	0.696683	-0.696683
dcn.L	Dev < Reg	-0.429761	0.429761		dcn.L	Dev < Reg	-0.502745	0.502745
pigs.L	Dev < Reg	-0.187208	0.187208		pigs.L	Dev < Reg	-1.10403	1.10403
tiparp.S	Dev < Reg	-0.245208	0.245208		tiparp.S	Dev < Reg	-0.484836	0.484836
LOC108703132	Dev < Reg	-0.332268	0.332268		LOC108703132	Dev < Reg	-0.534678	0.534678
higd1a.L	Dev < Reg	-0.488673	0.488673		higd1a.L	Dev < Reg	-0.668892	0.668892
LOC108707199	Dev < Reg	-0.271306	0.271306		LOC108707199	Dev < Reg	2.0832	-2.0832
btg5.L	Dev < Reg	-0.207456	0.207456		btg5.L	Dev < Reg	-0.889065	0.889065
LOC108718307	Dev < Reg	-0.161318	0.161318		LOC108718307	Dev < Reg	1.3429	-1.3429
noct.S	Dev < Reg	-0.190557	0.190557		noct.S	Dev < Reg	-0.806442	0.806442
LOC108708404	Dev < Reg	-0.203781	0.203781		LOC108708404	Dev < Reg	-1.20397	1.20397
st3gal4.L	Dev < Reg	-0.178891	0.178891		st3gal4.L	Dev < Reg	-0.577185	0.577185
sfxn3.L	Dev < Reg	-0.396036	0.396036		sfxn3.L	Dev < Reg	-0.319666	0.319666
LOC108701492	Dev < Reg	-0.259584	0.259584		LOC108701492	Dev < Reg	-0.360948	0.360948
ephx2.L	Dev < Reg	-0.235791	0.235791		ephx2.L	Dev < Reg	-0.493879	0.493879
LOC108719424	Dev < Reg	-0.177523	0.177523		LOC108719424	Dev < Reg	-0.49894	0.49894
LOC100490530.L	Dev < Reg	-0.338802	0.338802		LOC100490530.L	Dev < Reg	-1.24924	1.24924
dysf-like.L	Dev < Reg	-0.145541	0.145541		dysf-like.L	Dev < Reg	0.492746	-0.492746
atp6v0a1.S	Dev < Reg	-0.210153	0.210153		atp6v0a1.S	Dev < Reg	-0.403583	0.403583
pepd.L	Dev < Reg	-0.162625	0.162625		pepd.L	Dev < Reg	-0.939321	0.939321
LOC108719454	Dev < Reg	-0.226749	0.226749		LOC108719454	Dev < Reg	1.66473	-1.66473
LOC108703396	Dev < Reg	-0.175932	0.175932		LOC108703396	Dev < Reg	-1.9293	1.9293
col6a6.L	Dev < Reg	-0.0909167	0.0909167		col6a6.L	Dev < Reg	-1.58899	1.58899
rragd.S	Dev < Reg	-0.181795	0.181795		rragd.S	Dev < Reg	1.35429	-1.35429
Xelaev18011667m	Dev < Reg	-0.277935	0.277935		Xelaev18011667m	Dev < Reg	-0.449184	0.449184
dusp8.S	Dev < Reg	-0.299956	0.299956		dusp8.S	Dev < Reg	-0.946957	0.946957
ehd1.S	Dev < Reg	-0.396649	0.396649		ehd1.S	Dev < Reg	-0.61847	0.61847
serpine1.L	Dev < Reg	-0.317323	0.317323		serpine1.L	Dev < Reg	-1.02691	1.02691
htra3.L	Dev < Reg	-0.31014	0.31014		htra3.L	Dev < Reg	-0.748499	0.748499
rrad.L	Dev < Reg	-0.172363	0.172363		rrad.L	Dev < Reg	-1.32075	1.32075
gspt1.L	Dev < Reg	-0.282538	0.282538		gspt1.L	Dev < Reg	0.272839	-0.272839
kcnk5.S	Dev < Reg	-0.0982594	0.0982594		kcnk5.S	Dev < Reg	-0.729901	0.729901
bok.S	Dev < Reg	-0.169628	0.169628		bok.S	Dev < Reg	-1.26334	1.26334
mtmr6.L	Dev < Reg	-0.147957	0.147957		mtmr6.L	Dev < Reg	-0.366263	0.366263
