# Supplementary material for: hoxc12/c13 as key regulators for rebooting the developmental program in Xenopus limb regeneration
Source: Nat Commun. 2024 Apr 22;15:3340. doi: 10.1038/s41467-024-47093-y (PMC11035627; doi:10.1038/s41467-024-47093-y)
Supplement: Supplementary file 7 — Source Data [file 41467_2024_47093_MOESM7_ESM.zip › Source_Data_SuppFig9.xlsx]

## Sheet: FigS9
Shh	Ctrl	c12KO_normal	c12KO_severe		hoxd13	Ctrl	c12KO_normal	c12KO_severe		hoxa13	Ctrl	c12KO_normal	c12KO_severe		fgf8	Ctrl	c12KO_normal	c12KO_severe
	1.487	0.995	0			0.73	1.102	0.069			1.072	1.01577	0.173			0.954	1.104	0.717
	0.756	1.093	0.822188			2.069	0.8	2.129			1.564	0.878245	1.406			1.336	1.069	0.915
	0.531	1.539	0			0.958	1.151	0.08			0.991	1.08365	0.118			0.938	1.06	0.604
	0.775	1.372	0.0328492			1.276	0.574	0.041			1.193	0.678659	0.142			1.106	0.878	0.599
	1.111	1.252	1.23339			0.858	1.281	1.043			0.817	1.2769	1.049			0.842	1.304	0.769
	0.786	2.023	1.10573			1.216	1.323	1.155			1.461	1.23072	1.134			1.649	1.19	0.872
	1.365	1.066	0			0.811	0.83	0.132			1.019	1.00612	0.391			1.316	1.131	0.807
	0.728	1.459	0			0.542	2.351	0.075			0.625	1.85454	0.125			0.709	1.288	0.97
	0.696	0.663	0.862945			1.943	2.177	1.078			1.357	1.7325	1.283			1.141	1.407	1.511
	1.263	0.408	0.830766			0.581	2.798	0.465			0.724	2.03432	0.525			0.849	1.544	0.736
	1.033	0.401	0			0.616	1.789	0.058			0.686	1.51121	0.07			0.988	1.488	0.223
	1.567	1.147	0			0.905	0.69	0.171			0.883	0.899489	0.512			0.864	1.44	0.954
	1.6	0.69	0			1.06	0.56	0.109			1.063	0.7161	0.272			0.811	1.063	0.785
	0.639	1.205	0			0.829	0.996	0.076			0.84	0.995119	0.14			0.723	1.237	0.727
	0.662	0.828	0			0.606	0.991	0.09			0.704	0.901212	0.15			0.775	1.025	0.646
		1.255	0				0.643	0.037				0.58232	0.081				1.645	0.706
			0.071051					0.093					0.833					1.204
			0					0.061					0.093					0.371
